# Supplementary material for: FoldX force field revisited, an improved version
Source: Bioinformatics. 2025 Feb 6;41(2):btaf064. doi: 10.1093/bioinformatics/btaf064 (PMC11879241; doi:10.1093/bioinformatics/btaf064)
Supplement: btaf064_Supplementary_Data [file btaf064_supplementary_data.zip]

Archive with 17 entries (17 files):
- TS12.xlsx
- TS5.xlsx
- TS2.xlsx
- TS7.xlsx
- TS10.xlsx
- TS16.xlsx
- TS14.xlsx
- TS11.xlsx
- TS13.xlsx
- TS8.xlsx
- TS9.xlsx
- TS1.xlsx
- Supplementary.docx
- TS3.xlsx
- TS15.xlsx
- TS4.xlsx
- TS6.xlsx
