# Supplementary material for: FoldX force field revisited, an improved version
Source: Bioinformatics. 2025 Feb 6;41(2):btaf064. doi: 10.1093/bioinformatics/btaf064 (PMC11879241; doi:10.1093/bioinformatics/btaf064)
Supplement: btaf064_Supplementary_Data [file btaf064_supplementary_data.zip › TS12.xlsx]

## Sheet: Table S12
PDB	Mutation	DDG	v6	v7_GLU
1bni	EA29A	1.28	1.55	1.21
1bni	EA29G	1.91	2.92	2.58
1bni	EA29Q	0.11	0.61	0.29
1bni	EA29S	1.22	1.93	1.61
1bni	EA73A	2.4	1.55	0.89
1bni	EA73F	2.1	3.13	2.47
1bni	EA73G	5.4	2.22	1.56
1bni	EA73Q	2.7	1.16	0.5
1bni	EA73W	2.2	3.24	2.58
1bpi	EA49A	0.2	0.43	0.29
1bpi	EA7A	1.5	0.22	0.02
1bvc	EA109A	-0.17	0.41	0.22
1bvc	EA109G	0.89	1.07	0.79
1bvc	EA4A	0.35	0.43	0.37
1c9o	EA12K	0.32	-0.3	-0.42
1c9o	EA21A	0.29	0.04	-0.01
1c9o	EA21K	0.26	-0.33	-0.41
1c9o	EA36K	0.45	0.13	0.11
1c9o	EA46A	0.22	0.01	-0.5
1c9o	EA46K	0.57	-0.89	-1.4
1c9o	EA50K	0.58	0.75	0.28
1c9o	EA50W	-0.07	0.97	0.5
1ey0	EA101A	1.36	0.43	-0.17
1ey0	EA101F	2.74	-0.14	-0.92
1ey0	EA101G	2.47	1.34	0.7
1ey0	EA10A	1.34	1.62	1.11
1ey0	EA10G	1.86	2.59	2.07
1ey0	EA10K	1.98	1.48	0.98
1ey0	EA10Q	0.97	1.44	0.93
1ey0	EA122A	0.27	0.24	-0.16
1ey0	EA122F	0.44	-0.96	-1.34
1ey0	EA122G	1.99	1.18	0.79
1ey0	EA122K	2.53	-0.57	-0.97
1ey0	EA122Q	1.52	-0.35	-0.76
1ey0	EA129A	2.2	1.27	0.63
1ey0	EA129F	3.88	6.84	6.09
1ey0	EA129G	3.72	3	2.32
1ey0	EA135A	0.73	0.19	-0.1
1ey0	EA135F	1.1	-0.46	-0.73
1ey0	EA135G	1.64	0.22	-0.04
1ey0	EA135K	1.17	-0.41	-0.66
1ey0	EA135Q	0.71	-0.02	-0.26
1ey0	EA52A	0.05	-0.73	-0.7
1ey0	EA52F	0.51	-0.42	-0.44
1ey0	EA52G	0.27	-0.54	-0.46
1ey0	EA57A	0.1	0.36	0.06
1ey0	EA57C	0.64	0.84	0.56
1ey0	EA57F	0.79	-0.68	-0.96
1ey0	EA57G	1.41	1.46	1.19
1ey0	EA57K	-0.01	-0.83	-1.12
1ey0	EA57Q	0.14	-0.28	-0.57
1ey0	EA67A	1.05	0.29	-0.03
1ey0	EA67F	1.33	-0.93	-1.22
1ey0	EA67G	1	1.6	1.26
1ey0	EA67Q	0.57	0.15	-0.2
1ey0	EA73A	1.46	0.15	-0.36
1ey0	EA73F	0.88	-2.34	-2.88
1ey0	EA73G	2.76	1	0.48
1ey0	EA73K	2.06	-1.18	-1.58
1ey0	EA73Q	0.64	-0.44	-0.85
1ey0	EA75A	1.69	1.67	0.81
1ey0	EA75G	3.43	2.93	2.08
1ey0	EA75K	2.22	0.59	-0.21
1ey0	EA75Q	0.61	0.66	-0.12
1ey0	EA75V	2.31	0.78	-0.11
1fkj	EA60A	1.71	0.04	-0.32
1fkj	EA60G	2.62	0.92	0.49
1fkj	EA61A	0.73	0.46	0.2
1fkj	EA61G	2.2	1.65	1.39
1ftg	EA107A	-0.23	0.05	-0.02
1ftg	EA20K	-1.33	-0.02	-0.21
1ftg	EA40K	-1.45	-0.93	-1.12
1ftg	EA61K	-0.69	-0.85	-1.02
1ftg	EA72K	-1.16	-0.97	-1.2
1h7m	EA47A	0.05	-0.01	-0.15
1h7m	EA50A	-0.57	0.29	-0.01
1h7m	EA62A	1.29	0.61	0.36
1h7m	EA64A	0.26	-0.37	-0.54
1h7m	EA69A	0.74	1.55	1.25
1h7m	EA6A	0.77	1.3	0.52
1h7m	EA90A	0.41	0.23	0.09
1hms	EA72S	3.67	2.08	1.41
1hz6	EA21A	0.66	0.68	0.32
1hz6	EA32G	1.09	1.38	1.14
1hz6	EA32I	1.13	-0.95	-1.2
1hz6	EA46A	0.16	0.71	0.63
1igv	EA17Q	-0.35	-0.85	-0.81
1igv	EA26Q	-0.03	-0.04	-0.3
1io2	EA8A	-2.65	-1.98	-2.77
1io2	EA8Q	-0.6	-3.2	-3.87
1lni	EA41K	1.11	-0.62	-0.71
1lni	EA54Q	1.96	1.91	1.17
1lni	EA74K	-0.84	-0.28	-0.38
1lz1	EA35L	0.53	-2.21	-2.95
1lz1	EA7Q	1.18	0.38	-0.08
1msi	EA25A	0.05	0.31	-0.06
1pin	EA12A	0.48	0.36	0.35
1pin	EA35A	0.73	0	-0.06
1rgg	EA41K	0.95	-0.95	-1.03
1rgg	EA54Q	1.7	0.75	0.09
1rgg	EA74K	-1	-0.53	-0.52
1rhg	EA33A	-0.31	-1.09	-1.58
1rhg	EA46A	0.32	0.17	-0.1
1ris	EA22Q	1.12	1.11	0.36
1rn1	EB58A	0.6	0.78	0.03
1rx4	EA139K	2.36	-1.3	-1.58
1rx4	EA139Q	1.36	-0.89	-1.17
1shf	EA107A	1.27	0.59	-0.17
1shf	EA107D	-0.68	-0.31	-1.05
1shf	EA107F	1.63	6.47	5.72
1shf	EA107G	2.29	2.18	1.43
1shf	EA107H	0.99	5.6	4.86
1shf	EA107I	2.71	-0.07	-0.78
1shf	EA107K	0.97	1.09	0.39
1shf	EA107L	2.87	-0.2	-0.91
1shf	EA107Q	0.74	1.69	0.99
1shf	EA107R	3.38	1.16	0.43
1shf	EA107S	1.64	1.06	0.35
1shf	EA107T	0.6	0.65	-0.06
1shf	EA107V	2	-0.58	-1.29
1ten	EA887A	-1.55	-0.06	-0.28
1ten	EA887G	0.14	0.63	0.42
1tyv	EA309V	0.77	0.44	-0.24
1ubq	EA18D	0.08	-0.05	-0.23
1vqb	EA30F	-1.02	-1.73	-2.15
1vqb	EA30M	-0.32	-1.09	-1.41
1vqb	EA30N	0.55	0.92	0.36
1vqb	EA40C	0.8	0.59	0.42
1vqb	EA40T	0.2	0.48	0.31
2ci2	EI26A	0.61	0.56	0.44
2ci2	EI26Q	0.61	-0.3	-0.67
2ci2	EI33D	0.58	0.59	0.46
2ci2	EI33N	0.51	1.09	0.96
2ci2	EI33Q	0.34	0.38	0.25
2ci2	EI34D	0.46	0.85	0.56
2ci2	EI34N	0.82	1.27	0.96
2ci2	EI34Q	0.52	-0.08	-0.38
2ci2	EI45A	0.26	0.8	0.35
2ci2	EI60A	0.79	0.88	0.64
2lzm	EA108V	-0.7	-0.24	-0.38
2lzm	EA11A	-1.1	0.87	0.2
2lzm	EA11F	-1.7	-1.32	-1.99
2lzm	EA11H	-0.1	0.17	-0.52
2lzm	EA11M	-1.6	0.85	0.14
2lzm	EA11N	0.1	0.07	-0.64
2lzm	EA128A	-0.16	0.04	-0.21
2lzm	EA128K	1.16	-0.48	-0.73
2lzm	EA22K	-0.57	0.19	-0.14
2lzm	EA45A	-0.01	-0.15	-0.57
2rn2	EA48Q	-0.21	-0.5	0.17
2rn2	EA119V	-0.62	-0.03	-0.46
2rn2	EA135K	0.37	-0.31	-0.48
2rn2	EA48A	0.26	-1.02	-1.05
2rn2	EA48D	0.12	1.56	2.09
451c	EA43Y	-0.6	-0.19	-0.39
4lyz	EA35A	-1.24	-0.64	-1.22
4lyz	EA35H	2.45	1.2	0.61
4lyz	EA35Q	0.64	-0.31	-0.89
