# Supplementary material for: FoldX force field revisited, an improved version
Source: Bioinformatics. 2025 Feb 6;41(2):btaf064. doi: 10.1093/bioinformatics/btaf064 (PMC11879241; doi:10.1093/bioinformatics/btaf064)
Supplement: btaf064_Supplementary_Data [file btaf064_supplementary_data.zip › TS5.xlsx]

## Sheet: Table S5
CALIBRATION SUBSET
Pdb	Mutant	DDG Experimental (kcal/mol)	FoldX v1 (kcal/mol)	FoldX v3 (kcal/mol)
1bni	TA26D	0.04	-3.15	-1.36
1bni	TA6D	-0.11	-3.16	-0.86
1poh	SA46D	-1.24	-4.75	-2.93
2hpr	SA46D	-0.71	-3.31	-1.46
2lzm	NA144D	-0.4	-2.43	-1.73
2lzm	SA38D	0.01	-3.44	-1.5
2lzm	TA59D	1.2	-2.01	-0.86
VALIDATION SUBSET
Pdb	Mutant	DDG Experimental (kcal/mol)	FoldX v1 (kcal/mol)	FoldX v3 (kcal/mol)
1pga	DA22G	1.52	5.5	3.01
1bni	TA6E	0.27	-2.61	0.48
2lzm	DA92N	1.4	5.54	3.62
1h7m	DA2A	0.53	4.72	2.81
1rgg	DA25K	-0.9	-2.01	-0.99
1lyi	DA59T	-1.2	2.17	1.23
1lni	DA25K	-0.9	-1.87	-0.65
1rgg	DA25H	-0.9	-1.2	-0.33
2lzm	TA109D	-0.6	-1.47	-0.61
1rop	DA30K	-0.9	-2.02	-1.36
1h7m	DA44A	-0.05	0.25	0.29
2lzm	GA156D	3.13	8.52	8.08
2lzm	GA51D	2.63	4.73	3.79
1rop	DA30H	-0.9	-1.21	-0.59
1rop	DA30R	-0.8	-2.36	-1.76
1ftg	DA65K	0.18	2.64	1.47
2lzm	NA40D	-0.44	-0.96	-0.32
1ank	DA84H	1.4	2.17	1.49
1lz1	DA91P	0.4	-0.97	-1.52
1bni	TA26E	0.05	0.23	0.46
2lzm	NA144E	-0.5	-1.78	-1.26
1bni	NA41D	2.54	0.69	1.25
1bni	SA28E	-0.5	-0.8	-0.03
1bni	DA8S	0.84	0.96	0.47
1bvc	DA60A	0.15	-0.09	-0.51
2lzm	MA106K	3.4	1.93	2.13
1hz6	DA38G	1.95	1.22	1.66
1hz6	DA38A	1.05	0.1	0.53
4lyz	DA101R	-0.27	-0.63	-0.17
1h7m	DA12A	-0.24	-0.52	-0.1
1bni	DA54N	2.42	0.78	0.37
1bni	DA54A	3.04	0.83	0.42
2lzm	GA113E	-0.3	0.92	0.53
1pga	DA36P	3.1	2.61	3.01
1bni	DA8G	1.23	1.36	0.93
1bni	DA8A	0.8	0.84	0.41
4lyz	DA101K	-0.19	-0.64	-0.26
2lzm	SA90H	1.09	0.15	0.26
1bvc	GA23A	1.12	0.57	0.39
1bni	DA44E	0.11	-0.67	-0.37
2lzm	SA44E	0	0.09	0.32
2lzm	NA132I	-1.2	0.8	0.22
1bpi	DA50A	0.4	-0.04	-0.3
4lyz	DA101F	-0.72	-1.32	-1.06
4lyz	DA101S	-0.87	-0.77	-0.47
4lyz	DA101Q	0.08	-0.85	-0.54
4lyz	DA101G	-0.45	-0.09	0.22
4lyz	DA101A	-0.76	-0.5	-0.19
4lyz	DA101N	-0.04	-0.87	-0.57
2lzm	DA89A	0.5	-0.4	-0.21
2lzm	NA132F	-1.3	0.71	0.16
1ftg	DA43A	-0.08	0.18	-0.38
5chy	DA57A	-3.3	-1.8	-2.04
1bni	GA34R	2.61	2.91	3.07
5chy	DA13A	-2.7	-0.74	-0.86
1bni	GA34D	3.3	3.29	3.1
