# Supplementary material for: FoldX force field revisited, an improved version
Source: Bioinformatics. 2025 Feb 6;41(2):btaf064. doi: 10.1093/bioinformatics/btaf064 (PMC11879241; doi:10.1093/bioinformatics/btaf064)
Supplement: btaf064_Supplementary_Data [file btaf064_supplementary_data.zip › TS2.xlsx]

## Sheet: Table S2
A					C					D					E					F					G					H					I					K					L
Mutation	Experimental (kcal/mol)	FoldXv1 (kcal/mol)	FoldXv10 (kcal/mol)	FoldXv10A (kcal/mol)	Mutation	Experimental (kcal/mol)	FoldXv1 (kcal/mol)	FoldXv10 (kcal/mol)	FoldXv10A (kcal/mol)	Mutation	Experimental (kcal/mol)	FoldXv1 (kcal/mol)	FoldXv10 (kcal/mol)	FoldXv10A (kcal/mol)	Mutation	Experimental (kcal/mol)	FoldXv1 (kcal/mol)	FoldXv10 (kcal/mol)	FoldXv10A (kcal/mol)	Mutation	Experimental (kcal/mol)	FoldXv1 (kcal/mol)	FoldXv10 (kcal/mol)	FoldXv10A (kcal/mol)	Mutation	Experimental (kcal/mol)	FoldXv1 (kcal/mol)	FoldXv10 (kcal/mol)	FoldXv10A (kcal/mol)	Mutation	Experimental (kcal/mol)	FoldXv1 (kcal/mol)	FoldXv10 (kcal/mol)	FoldXv10A (kcal/mol)	Mutation	Experimental (kcal/mol)	FoldXv1 (kcal/mol)	FoldXv10 (kcal/mol)	FoldXv10A (kcal/mol)	Mutation	Experimental (kcal/mol)	FoldXv1 (kcal/mol)	FoldXv10 (kcal/mol)	FoldXv10A (kcal/mol)	Mutation	Experimental (kcal/mol)	FoldXv1 (kcal/mol)	FoldXv10 (kcal/mol)	FoldXv10A (kcal/mol)
AC	1.42	0.25	0.19	0.19	CA	1.65	0.51	0.88	0.84	DA	0.09	0.29	-0.18	-0.19	EA	1.28	0.83	2.02	2.01	FA	2	3.52	3.36	3.37	GA	2.91	3.03	3.02	3.02	HA	0.24	0.28	0.65	0.65	IA	1.74	2.58	2.62	2.64	KA	-0.44	0.54	1.04	0.92	LA	4.5	3.15	3.12	3.14
AC	0.75	0.54	0.73	0.73	CA	1.68	1.18	1.1	1.1	DA	3.04	0.83	0.94	0.96	EA	2.4	-0.15	1.53	1.54	FA	3	2.68	3.87	3.85	GA	5.3	6.28	6.54	6.48	HA	1.99	1.82	2.3	2.27	IA	3.59	2.76	2.75	2.76	KA	-0.59	-0.9	-1.18	-1.18	LA	0	-0.14	-0.08	-0.07
AC	1.12	0.38	0.24	0.2	CA	-1.06	-0.1	-0.08	-0.09	DA	0.8	0.84	0.07	0	EA	0.2	1.35	0.72	0.72	FA	0.7	2.42	2.94	2.45	GA	3.4	3.27	3.38	3.38	HA	-0.16	-0.49	-0.43	-0.44	IA	1.11	1.88	1.71	1.78	KA	0.4	0.53	0.6	0.6	LA	0.6	0.71	0.71	0.71
AC	-1.32	-0.47	-0.58	-0.58	CA	0.45	-0.37	-0.35	-0.35	DA	-0.2	-0.36	0.11	0.21	EA	1.5	0.08	0.27	0.24	FA	1.1	5.26	4.81	4.78	GA	1.8	5.82	5.53	5.53	HA	2.35	0.66	2.07	1.8	IA	4.71	3.36	3.36	3.36	KA	0	-0.09	-0.05	-0.05	LA	1.4	3.72	3.75	3.76
AC	1.8	-0.23	-0.2	-0.2	CA	2.52	0.39	0.36	0.4	DA	0.4	-0.04	0.02	0.07	EA	-0.17	0.34	0.26	0.26	FA	3.8	4.22	3.7	3.87	GA	1	2.45	2.52	2.52	HA	2.92	1.96	1.8	1.81	IA	1.29	0.29	0.49	0.5	KA	0.4	0.24	0.42	0.37	LA	0.52	2.24	2.65	2.61
AC	-2.54	-1.32	-0.41	-0.41	CA	4.6	3.76	5.13	5.12	DA	-0.25	-0.17	0.21	0.2	EA	0.35	1.42	0.38	0.36	FA	2.34	2.57	1.61	1.64	GA	2.1	3.2	3.1	3.1	HA	-0.57	-0.42	-0.36	-0.36	IA	1.7	3.03	3.52	3.53	KA	-0.1	0.17	-0.14	-0.05	LA	1.7	3.53	3.02	3.01
AC	1	2.77	2.69	2.7	CA	0.25	0.79	0.76	0.76	DA	0.15	-0.09	0.92	0.87	EA	0.29	-0.02	0.03	0.03	FA	4.1	3.23	3.48	3.5	GA	2.3	4.01	3.93	3.93	HA	0.48	-0.19	0.18	0.11	IA	4	3.46	3.78	3.64	KA	-0.35	0.26	0.43	0.35	LA	1.04	1.13	1.14	1.12
AC	-0.8	-0.34	-0.44	-0.44	CA	2.02	0.57	0.89	0.89	DA	0.09	-0.34	-0.53	-0.52	EA	0.22	-0.01	1.94	1.94	FA	3.07	4.65	3.76	3.77	GA	0.2	0.04	0.02	0.02	HA	0.83	1.56	2.96	2.94	IA	3.25	4.27	4.62	4.55	KA	0.35	0.78	0.91	1.08	LA	1.6	1.79	2.18	1.91
AD	0.56	0.69	0.46	0.45	CA	3.5	1.79	1.9	1.94	DA	-0.83	0.37	0.68	0.49	EA	1.36	0.7	0.51	0.83	FA	1.98	3.34	2.72	2.72	GA	0.2	1.99	2.01	2.01	HA	1.93	1.87	1.67	1.65	IA	1.5	1.68	1.79	1.66	KA	-0.2	0.8	0.67	0.67	LA	0.51	2.71	2.96	2.96
AD	0.71	0.53	0.47	0.47	CA	3.03	0.97	1.13	1.13	DA	-0.41	-0.18	-0.09	-0.12	EA	1.34	1.63	1.9	1.8	FA	1.23	4.19	3.92	3.93	GA	-1.1	-0.8	-0.7	-0.7	HA	0.5	0.98	1.06	0.96	IA	2.1	1.23	0.54	0.55	KA	0.15	0.1	0.27	0.27	LA	1.48	2.87	3.01	2.99
AD	-0.29	-1.03	-0.47	-0.24	CA	4.78	4.1	3.89	3.88	DA	2.39	3.98	3.98	3.94	EA	0.27	0.68	0.29	0.21	FA	2.91	2.23	2.17	2.17	GA	1.12	0.57	0.54	0.48	HA	0.14	0.3	0.35	0.34	IA	1.8	3.65	3.69	3.69	KA	1.13	1.45	1.19	1.3	LA	1.2	3.72	3.82	3.8
AD	0.7	0.75	0.47	0.48	CF	1.25	3.69	2.87	2.52	DA	3.76	2.9	3.24	3.19	EA	2.2	1.15	1.28	1.24	FA	5.25	3.47	3.29	3.27	GA	-0.45	-0.74	-0.69	-0.69	HA	0.12	-0.3	-0.02	-0.03	IA	1.5	3.13	3.2	3.07	KA	-0.69	0.32	0.24	0.2	LA	0.41	0.89	1.09	1.09
AD	1.9	1.11	1.03	1.03	CG	0.02	1.17	1.68	1.63	DA	3.5	1.57	2.66	2.62	EA	0.73	-1.02	0.01	0.08	FA	0.42	2.99	2.28	2.24	GA	4.41	7.46	7.26	7.29	HA	0.6	1.23	0.65	0.68	IA	1.46	3.49	3.29	3.29	KA	-0.24	-0.14	-0.21	-0.19	LA	0.16	0.24	0.24	0.24
AE	0.24	0.18	0.12	0.1	CI	0.45	0.21	0.31	0.26	DA	-0.08	0.18	-0.12	-0.12	EA	0.05	-0.69	-0.37	-0.32	FA	2.37	4.3	3.66	3.68	GA	0.12	0.61	0.56	0.56	HA	0.62	0.71	0.61	0.59	IA	1.27	2.66	2.84	2.82	KA	1.32	0.7	0.22	0.31	LA	4.55	3.78	3.91	3.91
AE	0.69	-0.07	-0.16	-0.16	CI	0.78	-0.52	-0.71	-0.75	DA	-0.24	-0.52	-0.14	-0.11	EA	0.1	0.19	0.43	0.42	FA	4.12	4	3.71	3.7	GA	0.13	0.4	0.55	0.77	HA	1.87	1.18	1.68	1.68	IA	1.65	2.83	3.08	3.22	KA	-0.12	0.42	0.57	0.57	LA	4.05	3.87	4.14	4.15
AE	0.38	0.17	-0.03	-0.08	CL	1.3	1.34	1.44	1.31	DA	0.53	4.72	3.02	3	EA	1.05	0.03	0.47	0.29	FA	4.2	4.57	4.15	4.19	GA	-0.45	-0.58	-0.51	-0.51	HA	-0.17	0.16	0.14	0.15	IA	1.56	4.32	3.95	3.95	KA	0.75	1.79	1.15	1.15	LA	3.65	3.56	3.58	3.57
AE	1.5	2.15	1.7	1.3	CM	1.75	-0.74	-0.05	0.26	DA	-0.05	0.25	1.29	1.22	EA	1.46	-0.1	0.21	0.04	FA	5	4.11	4.08	4.03	GA	1.58	3.1	3.11	3.11	HA	0.32	0.64	0.08	0.18	IA	3.11	3.68	3.83	3.83	KA	0.06	0.69	0.82	0.85	LA	0.72	4.78	4.56	4.5
AF	0.56	0.19	0.24	0.24	CR	1.69	-0.14	2.24	1.65	DA	-0.36	-0.19	-0.12	-0.12	EA	1.69	1.76	1.19	1.18	FA	2.14	2.54	2.48	2.02	GA	1.94	2.02	1.93	1.9	HA	-0.4	0.34	0.17	0.17	IA	2.39	2.44	2.76	2.79	KA	0.34	1.73	1.73	1.73	LA	4.6	3.35	3.48	3.18
AF	-1.2	-0.34	0.2	0.25	CS	1.44	0.2	0.62	0.57	DA	1.36	0.66	0.69	0.69	EA	1.71	0.02	0.56	0.53	FA	0.81	3.1	4.16	4.16	GA	1.92	3.48	3.35	3.34	HA	-0.02	-0.03	-0.06	-0.06	IA	3.29	1.03	0.99	0.99	KA	0.7	1.46	1.68	1.62	LA	5.8	3.18	3.15	3.22
AF	1.71	-0.45	-0.36	-0.45	CS	1.79	0.99	1.12	1.11	DA	1.05	0.1	1.04	1	EA	0.73	0.36	0.55	0.59	FA	3.68	2.34	2.88	2.24	GA	2.12	3.41	3.55	3.41	HC	-0.25	0.77	0.76	0.8	IA	2.73	2.4	2.47	2.39	KA	-0.19	0.42	0.69	0.65	LA	4.78	3.43	3.53	3.51
AF	1.35	-0.4	-0.02	-0.16	CS	2.44	0.24	0.18	0.18	DA	0.08	1.23	1.29	1.28	EA	-0.23	-0.07	0.23	0.24	FA	3.8	4.56	4.48	4.48	GA	0.94	2.88	2.98	2.99	HD	2.38	3.79	1.94	1.93	IA	2.65	1.34	1.74	1.73	KA	-0.09	0.36	0.4	0.41	LA	2.18	1.2	1.36	1.37
AF	0.8	0	-0.04	-0.13	CS	-0.96	0.33	0.07	0.05	DA	-1.58	-1.57	-1.1	-1.17	EA	0.05	0.32	-0.07	-0.06	FA	2.7	3.3	3.12	3.12	GA	1.39	2.67	2.63	2.63	HD	0.02	0.77	0.41	0.33	IA	5.1	3.65	3.93	3.93	KA	0.25	0.13	0.18	0.06	LA	2.38	3.18	3.24	3.15
AF	-1.5	-0.58	1.32	0.33	CS	-2.35	0.89	0.95	0.95	DA	-2.56	-1.81	-1.79	-1.79	EA	-0.57	0.33	0.28	0.28	FA	1.9	5.01	4.01	4	GA	1.77	3.48	3.5	3.5	HE	0.69	0.25	0.45	0.81	IA	4.12	4.11	4.46	4.44	KA	0.17	0.41	0.41	0.42	LA	2.77	4.62	5.04	5.04
AG	0.82	0.71	0.71	0.71	CS	1.79	1.85	2.2	2.34	DA	0.7	0.3	0.42	0.42	EA	1.29	0.79	0.7	0.51	FA	1.15	3.57	3.53	3.53	GA	1.79	2.67	2.69	2.69	HE	-0.33	-1.47	-0.69	-0.66	IA	2.04	1.91	2.11	2.12	KA	0.32	0.42	0.39	0.3	LA	3.66	3.63	3.75	3.75
AG	1.71	1.27	1.38	1.38	CS	1.15	2.59	1.62	1.6	DA	-2.48	-0.84	-0.6	-0.81	EA	0.26	-0.67	-0.3	-0.31	FA	6.9	3.25	3.07	3.06	GA	-0.45	-0.06	-0.04	-0.04	HE	-0.77	-0.2	-0.75	-0.81	IA	3.36	4.43	4.6	4.61	KA	-0.16	0.31	0.22	0.22	LA	1.65	2.25	2.38	2.36
AG	1.75	1.58	1.57	1.58	CS	4.8	1.77	1.36	1.36	DA	-0.3	0.85	1.33	0.96	EA	0.74	1.02	1.89	1.88	FC	-3.01	4.27	3.56	3.56	GA	0.86	0.22	0.22	0.22	HF	0.68	0.45	0.03	0.06	IA	1.33	4.45	4.24	4.17	KA	-0.19	0.6	0.74	0.74	LA	1.51	3.24	3.19	3.19
AG	1.65	0.71	0.54	0.54	CS	0.64	0.37	0.34	0.34	DA	1.36	0.48	0.93	0.91	EA	0.77	1.05	0.95	1.04	FC	3.11	4.65	4.61	4.61	GA	1.48	3.03	3.19	3.19	HF	-0.51	-1.3	-1.29	-1.3	IA	0.65	4.12	4.16	4.15	KA	0.16	0.49	0.48	0.49	LA	1.35	1.95	1.9	1.89
AG	1.45	0.67	0.6	0.6	CS	2.81	1.14	1.32	1.33	DA	-0.36	1.75	2.25	2.25	EA	0.41	0.39	0.3	0.3	FC	4.54	5.04	4.35	4.33	GA	-1.93	-1.34	-1.35	-1.35	HG	0.65	-1.01	-0.82	-0.79	IA	4.86	4.63	4.8	4.8	KA	0.55	0.99	1.38	1.39	LA	2.6	2.5	2.75	2.54
AG	1.95	0.94	0.94	0.93	CS	1.78	0.78	1	1.04	DA	6.2	3.95	4.2	4.23	EA	0.66	0.62	0.82	0.81	FG	6.2	5.97	5.45	5.63	GA	-2.35	-1.29	-1.32	-1.31	HG	2.18	1.5	0.95	0.93	IA	3.33	4.79	4.45	4.45	KA	0.5	1.34	1.45	1.45	LA	2.08	3.48	3.67	3.66
AG	1.35	0.65	0.6	0.62	CS	2.94	5.53	5.47	6.3	DA	-2.9	-1.62	-1.47	-1.51	EA	0.16	0.64	0.76	0.76	FG	4.76	3.69	2.76	2.81	GA	-0.89	0.59	0.54	0.54	HG	2.5	3.07	3.47	3.49	IA	4.11	4.55	4.73	4.72	KA	-0.1	0.54	0.53	0.62	LA	2.22	2.27	2.62	2.63
AG	2.25	1.58	1.27	1.27	CS	2.12	1.93	2.07	2.07	DA	-0.5	0.22	0.24	0.24	EA	-2.65	-1.49	-1.67	-1.67	FG	4.73	3.64	3.8	3.85	GA	0.76	-0.42	-0.52	-0.54	HG	0.48	-1.3	-0.89	-0.85	IA	0.67	2.95	2.61	2.61	KA	0.22	1.17	1.35	1.35	LA	3.01	4.33	3.91	3.9
AG	1.45	0.86	0.82	0.83	CS	3.36	5	4.96	4.91	DA	3.75	1.77	2.08	1.98	EA	0.05	0.18	0.38	0.32	FG	3.15	2.06	1.76	1.77	GA	0.97	1.08	1.12	1.12	HG	4.09	2.14	2.04	2.04	IA	0.69	2.34	2.31	2.32	KA	1.38	0.91	1.1	0.91	LA	0.99	3.89	3.49	3.44
AG	3.11	1.65	1.72	1.72	CS	0.26	0.29	0.38	0.35	DA	-0.3	-0.47	-0.27	-0.27	EA	0.48	0.52	0.77	0.8	FH	0.95	1.33	1.85	1.66	GA	1.2	3.85	3.72	3.71	HG	0.52	0.29	0.38	0.38	IA	0.02	1.13	0.85	0.85	KA	0.91	1.47	0.86	0.86	LA	2.88	3.16	3.17	3.15
AG	1.37	1.65	1.55	1.55	CS	2.89	2.08	1.56	1.53	DA	0.98	0.33	1.41	1.34	EA	0.73	-0.19	0.52	0.53	FI	4.58	2.64	2.26	2.25	GA	1.81	3.48	3.35	3.35	HG	0.85	-0.22	0.03	-0.01	IA	1.7	3.99	4.11	4.11	KA	-0.43	0.59	0.66	0.65	LA	1.81	4.34	4.37	4.36
AG	0.98	1.27	1.28	1.28	CS	3.74	2.05	1.47	1.48	DA	0.85	-0.22	0.63	0.65	EA	-0.31	-1.13	-1.06	-1.19	FI	0.2	2.43	2.33	2.38	GA	-0.3	-0.8	-0.78	-0.78	HG	0.21	0.03	0.07	0.06	IA	1.26	2.45	2.41	2.48	KA	1.2	0.79	0.73	0.74	LA	0.1	4.13	3.88	3.94
AG	-0.2	0.37	0.3	0.33	CS	-0.16	-0.6	0.1	0.1	DA	3.34	1.13	1.55	1.51	EA	0.32	0.27	0.18	0.15	FI	2.4	2.46	1.27	1.3	GA	1.33	2.34	2.3	2.3	HG	0.68	0.42	0.62	0.6	IA	4.5	4.36	4.95	4.35	KA	-0.12	1.49	1.23	1.26	LA	2.69	3.68	3.45	3.38
AG	2.37	1.48	1.59	1.59	CT	2.3	2.1	1.81	1.8	DA	0.95	-0.19	0.16	0.12	EA	0.6	0.88	0.42	0.43	FK	2.1	5.59	5.14	5	GA	2.1	-0.67	-0.33	-0.35	HG	-1.34	1.23	0.67	0.69	IA	0.91	3.45	3.87	3.86	KA	1.1	1.65	2.2	1.8	LA	2.94	4.55	5	5
AG	1	0.65	0.62	0.62	CT	-0.87	-0.88	-1.06	-1.06	DA	0.3	-1.13	-0.73	-0.66	EA	1.27	0.2	1.08	0.94	FL	0.8	1.69	1.41	1.45	GA	1.2	2.8	2.88	2.88	HK	1.05	-1.34	1.66	1.32	IA	2.51	3.39	3.44	3.44	KA	0.29	1.33	1.12	1.07	LA	0.28	2.28	2.62	2.6
AG	3.6	1.65	1.68	1.73	CV	0.7	0.05	0.11	0.33	DA	0.5	-0.4	0.1	0.1	EA	-1.55	-0.04	-0.05	-0.06	FL	4.22	0.83	0.82	0.68	GA	-0.3	0.33	0.33	0.33	HL	-1.31	-1.6	-1.55	-1.55	IA	3.7	3.47	3.29	3.26	KA	1.72	1.02	1.08	1.07	LA	0.35	1.16	1.07	1.08
AG	-0.19	1.55	1.49	1.46	CW	3.07	5.74	5.69	3.55	DA	-3.58	-2.12	-1.53	-1.58	EA	0.61	0.61	0.94	0.5	FL	2.55	1.58	1.45	1.47	GA	-0.1	4.95	4.63	4.72	HL	-0.76	-0.47	-0.67	-0.67	IA	1.71	2.9	3.05	3.05	KA	0.93	0.92	1.13	1.18	LA	2.73	3.88	3.64	3.64
AG	2.53	1.81	1.9	1.9	CY	1.67	1.89	3.39	3.43	DA	-2.1	-1.18	-0.63	-0.63	EA	0.26	0.55	0.92	0.92	FL	1.85	1.5	1.04	0.99	GA	-0.4	-1.19	-0.73	-0.8	HN	1.74	1.11	1.14	1.16	IA	2.7	3.44	3.52	3.52	KA	-0.4	0.75	0.77	0.8	LA	3.22	3.15	3.29	3.24
AG	1.45	0.97	0.81	0.81						DA	-0.87	-1.53	-1.65	-1.65	EA	0.79	0.62	0.86	0.85	FL	0.04	3.03	3.51	2.65	GA	0.9	2.67	2.51	2.51	HN	2.44	2.84	2.75	2.71	IA	0.36	1.32	1.35	1.33	KA	-0.14	-0.04	0.31	0.32	LA	1.75	2.8	3.03	3.02
AG	2.1	1.4	1.32	1.32						DA	-4.2	-0.75	-0.61	-0.62	EA	-1.1	0.33	1.18	1.14	FL	0.55	1.26	0.99	0.81	GA	0.31	-0.3	-0.42	-0.42	HN	-0.19	0.23	0.26	0.27	IA	2.84	3.57	3.31	3.32	KA	0.11	0.7	0.83	0.82	LA	2.69	3.15	3.32	3.32
AG	1.92	1.46	1.72	1.72						DA	-0.76	-0.5	0.04	0.05	EA	-0.16	1.14	0.74	0.66	FL	3.27	1.63	1.26	1.26	GA	1.4	-0.89	-0.93	-0.91	HN	4	0.67	-0.29	-0.31	IA	0.36	2.58	2.14	2.14	KA	0.9	1.29	1.51	1.51	LA	2.25	2.45	2.28	2.19
AG	2.54	1.74	1.75	1.75						DA	-2.7	-0.74	-0.51	-0.59	EA	-0.01	-0.14	-0.09	-0.09	FL	0.42	-0.26	-0.82	-0.76	GA	0.14	-1.38	-1.43	-1.42	HP	-1.25	-2.16	-1.76	-1.82	IA	3.23	5.06	4.96	4.95	KA	0.6	0.78	0.9	0.9	LA	1.68	2.52	2.65	2.67
AG	-0.8	-0.9	-0.9	-0.89						DA	-3.3	-1.8	-2.02	-2.01	EA	0.26	-0.15	0.18	0.12	FL	1	0.57	0.12	0.05	GA	-0.11	0.07	-0.04	-0.04	HP	-1.1	-0.3	-0.35	-0.33	IA	2.84	3.01	3.37	3.37	KA	0.45	1.44	1.32	1.06	LA	3.24	4.32	4.66	4.65
AG	-0.5	-1.74	-1.82	-1.79						DC	-0.8	-0.45	-0.27	-0.27	EA	-1.24	-0.84	-0.71	-0.72	FL	0.31	0.7	0.11	0.12	GA	1.19	3.02	2.36	2.36	HQ	1.66	1.39	2.11	1.71	IA	2.74	2.79	3.03	3.01	KA	0.02	1.07	1.5	1.5	LA	2.2	4.16	4.38	4.38
AG	-0.7	-2.66	-2.54	-2.56						DC	1.02	1.15	1.76	1.61	EC	0.64	0.69	0.88	0.91	FL	0.66	0.3	0.09	-0.03	GA	0.38	0.05	-0.37	-0.37	HQ	1.52	0.94	1.33	1.41	IA	3.58	4.87	4.98	4.99	KA	-0.15	-0.16	-0.13	-0.13	LA	5.1	3.73	3.66	3.65
AG	1.18	0.57	0.48	0.45						DE	-0.45	-0.28	-0.36	-0.36	EC	0.8	0.33	0.54	0.51	FL	1.37	0.69	0.58	0.14	GD	3.3	3.29	3.06	3.06	HQ	0.26	-0.5	-0.64	-0.64	IA	1.63	2.66	3.01	3.05	KA	-1.39	0.17	0.47	0.47	LA	3.1	2.21	2.26	2.28
AG	2.49	1.27	1.33	1.31						DE	0.11	-0.67	-0.45	-0.51	ED	-0.68	0.11	-0.29	-0.38	FL	-2.1	0.78	0.4	0.41	GD	0.93	-1.19	-0.03	0.01	HQ	0.81	1.48	2.4	2.31	IA	3.3	4.41	4.47	4.46	KA	0.67	1.17	1.08	1.16	LA	1.72	2.31	2.95	2.87
AG	1.56	1.73	1.51	1.51						DE	0.4	0.75	1	0.57	ED	0.08	-0.05	-0.35	-0.35	FL	1.05	1.72	1.31	1.28	GD	3.13	8.52	7.76	7.24	HQ	0.62	-0.17	-0.09	-0.09	IA	2.4	1.97	1.8	1.8	KA	-0.02	0.69	0.92	0.9	LA	0.16	0.56	0.63	0.64
AG	1.8	1.27	1.59	1.59						DE	0.3	-0.4	-0.54	-0.5	ED	0.58	0.68	0.37	0.41	FL	2.12	0.96	0.18	0.23	GD	2.63	4.73	3.82	3.82	HQ	0.45	-0.22	-0.39	-0.39	IA	1.91	3.77	3.72	3.73	KA	0.6	0.77	0.81	0.83	LA	0.25	1.54	2.15	2.17
AG	2.15	1.19	1.31	1.31						DE	-1	-0.12	-0.14	-0.14	ED	0.46	0.05	1.04	1.02	FL	2.02	0.5	0.21	0.09	GE	-0.3	0.92	0.32	0.3	HQ	0.05	0.92	1.04	0.92	IA	3.32	3.07	3.74	3.7	KA	-0.02	0.07	0.31	0.29	LA	1.35	3.45	3.14	3.13
AG	2.49	1.78	1.92	1.93						DE	0.43	-0.12	0.7	0.39	ED	0.12	1.8	2.2	2.31	FL	-0.35	1.35	1.2	1.19	GF	2	3.61	3.51	3.54	HQ	-0.69	-0.76	-0.89	-0.89	IA	3.76	3.02	3.83	3.76	KA	0.41	2.12	2.19	2.17	LA	3.3	3.89	3.74	3.77
AG	3.34	2.33	2.13	2.14						DE	-0.05	-0.15	-0.09	-0.1	EF	2.1	2.72	2.11	1.23	FL	4.78	2.32	1.69	1.66	GF	3	3.63	3.59	3.6	HQ	0.49	1.27	1.39	1.31	IA	1.58	1.75	1.56	1.76	KA	1.07	0.56	0.59	0.59	LA	3.06	1.47	1.62	1.62
AG	1.22	0.86	0.9	0.9						DE	-1.02	-0.13	0.5	0.56	EF	2.74	-0.18	0.51	-0.37	FL	2.7	1.86	1.72	1.81	GH	2.62	3.26	3.08	3.09	HQ	0	-1.01	0.05	0.05	IA	0.34	0.12	0.13	0.13	KA	0.56	0.09	0.16	0.16	LA	4.13	4.93	5.14	5.09
AG	3.29	2.03	2.26	2.13						DE	-0.83	-0.53	-0.43	-0.44	EF	0.44	-0.72	-0.5	-0.6	FL	2.2	2.15	1.88	2.05	GK	2.91	2.92	2.84	2.83	HQ	0	-0.55	-0.19	-0.09	IA	4.23	3.68	4.01	4.01	KA	0.6	1.06	1.46	1.47	LA	2.88	3.03	3.36	3.35
AG	0.57	0.17	0.14	0.14						DE	-0.17	-0.2	-0.08	-0.52	EF	3.88	8.52	7.97	6.29	FM	0.4	0.56	0.51	0.54	GN	2.72	3.13	3.05	3.04	HQ	-0.55	-0.26	-0.61	-0.61	IA	2.7	2.09	2.43	2.42	KA	-0.1	0.45	0.59	0.59	LA	3.96	2.84	2.91	2.91
AG	2.35	1.53	1.71	1.71						DE	0.4	-0.05	0.45	0.6	EF	1.1	-1.23	-0.29	-0.28	FM	0.6	1.27	1.22	1.13	GN	0.97	2.77	2.76	2.72	HR	1.09	-0.32	1.67	1.57	IA	1.2	3.61	3.2	3.2	KC	0.7	0.79	0.79	0.79	LA	2.81	4.98	5.51	5.51
AG	1.49	1.18	1.27	1.25						DE	0	-0.29	-0.25	-0.22	EF	0.51	-0.49	-0.1	-0.5	FN	-0.62	1.4	0.39	0.31	GP	-0.53	-1.82	-1.51	-1.49	HR	2.75	0.86	0.32	0.31	IA	2.95	2.95	2.98	2.98	KC	0.48	0.8	1.06	0.99	LA	2.54	3.31	3.56	3.56
AG	-1.6	-2.88	-2.85	-2.85						DF	5.2	2.35	2.67	3.41	EF	0.79	-0.53	-0.36	-0.23	FN	0.96	2.16	2.27	2.27	GP	2.4	2.43	2.46	2.39	HR	-0.29	0.01	-0.29	-0.51	IA	3.9	3.11	3.24	3.24	KC	0.26	0.98	1.09	1.1	LA	1.3	1.14	1.08	1.08
AG	0.46	1.41	1.44	1.44						DF	5.3	1.46	1.7	2.9	EF	1.33	-1.49	-0.93	-0.82	FQ	0.41	1.91	1.38	1.38	GQ	0.13	0.07	0.03	0.01	HS	2.19	2	2.37	2.38	IA	2.6	2.28	2.41	2.38	KD	-1.41	0.89	0.76	0.08	LA	2.26	2.66	3.04	2.77
AG	0.77	2.22	2.04	2.04						DF	-2.73	-3.2	-2.8	0.18	EF	0.88	-2.5	-2.04	-2.03	FS	3.95	5.36	4.3	4.31	GR	2.61	2.91	2.74	2.75	HT	1.19	0.39	0.82	0.81	IA	0.74	2.62	2.75	2.56	KD	2.12	1.78	1.72	1.72	LA	3.76	4.51	4.52	4.51
AG	1.1	0.58	0.58	0.58						DF	-3	-4.09	-3.63	-3.68	EF	1.63	5.33	5.82	6.22	FS	3.98	2.61	3.9	4	GS	3.05	3.32	3.27	3.21	HT	0.26	-0.02	0	0.03	IA	2.9	2.57	2.71	2.7	KE	-0.13	-0.03	-0.11	-0.07	LA	2.07	2	2.78	2.74
AG	2.67	1.88	2.02	1.99						DF	-0.1	0.22	0.11	0.11	EF	-1.02	-1.69	-2.31	-2.55	FS	3.67	3.88	3.49	3.41	GS	-0.74	0.19	-0.5	-0.5	HV	0.52	-0.22	-0.61	-1.11	IA	3.2	4.06	4.47	4.47	KE	0.79	1.18	1.17	1.15	LA	4.19	3.32	3.22	3.23
AG	0.92	0.91	0.9	0.9						DF	0.1	-0.41	-0.31	-0.33	EF	-1.7	-2.16	-0.65	-0.46	FS	2.43	2.74	2.25	2.24	GS	0.7	3.89	3.9	3.89	HY	-0.39	-0.19	0.36	0.48	IA	2.1	2.92	3.26	3.24	KE	-0.1	0.25	0.28	0.19	LA	1.86	3.08	3.38	3.38
AG	2.7	2.06	2.22	2.22						DF	-0.72	-1.32	-0.2	-0.2	EG	1.91	2.19	3.19	3.18	FS	3.82	5.28	4.48	4.44	GS	1.22	2.92	2.87	2.87	HY	-0.79	-1.49	-1.51	-1.62	IA	3.15	4.42	4.57	4.56	KE	1.47	1.15	0.82	0.76	LA	3.9	3.37	4.16	4.1
AG	1.17	2.17	2.34	2.33						DG	0.76	0.86	0.35	0.36	EG	5.4	0.83	2.79	2.8	FS	1.54	1.3	1.06	1.05	GS	1.21	4.01	2.26	2.26	HY	-0.27	-2.19	-1.15	-1.22	IA	3.25	2.71	2.66	2.63	KE	1.68	0.32	-0.3	-0.42	LA	4.5	3.87	3.47	3.46
AG	1.65	1.03	1.09	1.09						DG	1.23	1.36	0.57	0.5	EG	0.89	0.93	0.75	0.75	FS	1.16	3.38	2.64	2.66	GT	3.28	4.69	4.59	4.59	HY	-0.7	-0.55	-0.45	-0.45	IA	4.95	4.38	4.15	4.12	KE	0.35	0.49	0.56	0.59	LA	3.2	2.84	2.73	2.73
AG	-0.02	-0.21	-0.17	-0.17						DG	0.42	-0.94	-1.13	-1.12	EG	2.47	1.88	1.51	1.32	FS	1.03	2.46	2.18	2.08	GT	-1.6	1.2	-1.97	-1.98						IA	1.2	5.03	5.15	5.15	KE	0.69	1.35	1.45	1.45	LA	2.25	3.53	3.28	3.28
AG	2.1	1.5	1.54	1.54						DG	-0.46	0.88	1.3	1.13	EG	1.86	2.21	2.26	2.14	FT	2.62	4.72	4.43	4.33	GV	2.4	5.79	6.28	6.3						IA	4.4	2.75	2.83	2.84	KE	0	0.12	-0.1	-0.03	LA	2.9	3.98	4.09	4.09
AG	3.2	2.34	2.49	2.49						DG	0.38	0.5	0.55	0.52	EG	1.99	1.41	0.78	0.74	FT	5.31	6.41	6.43	6.3	GV	7.8	5.19	4.72	4.34						IC	-0.51	1.93	1.89	1.89	KE	0.47	0.99	1.02	1.01	LA	0.9	1.04	1.35	1.35
AG	2.7	1.9	1.99	1.99						DG	1.81	3.86	3.83	3.81	EG	3.72	2.76	3.04	3	FT	0.35	2.04	1.77	1.77	GV	3	4.74	4.68	4.68						IC	2.33	2.47	2.86	2.85	KE	-1.85	-0.32	-0.21	-0.23	LA	3.3	2.2	2.52	2.5
AG	1.3	1.93	1.9	1.85						DG	2.64	2.48	3.25	3.16	EG	1.64	-0.68	0.75	0.9	FV	3.44	2.1	2.03	2.03	GV	3.7	4.59	4.52	4.52						IC	-0.91	1.6	1.43	1.43	KE	-0.53	0.77	0.84	0.44	LA	4.1	3.58	3.95	3.95
AH	0.75	0.5	0.35	0.35						DG	2.93	1.58	2.76	2.67	EG	0.27	-0.44	-0.14	-0.09	FV	2.5	1.85	0.99	1.13	GV	2.7	4.67	4.66	4.66						IC	1.2	2.57	2.67	2.61	KE	1	2.11	0.38	0.4	LA	3.15	4.45	4.06	4.06
AH	0.17	0.69	0.59	0.58						DG	1.95	1.22	2.01	1.95	EG	1.41	1.31	1.54	1.54	FV	2.14	1.73	2.78	2.36											ID	2.88	-0.9	0.3	0.31	KE	0.7	-0.55	-0.14	0.09	LA	3.9	4.1	4.05	4.05
AH	3.6	2.62	2.31	2.37						DG	1.52	5.5	3.22	3.18	EG	1	0.81	1.57	1.5	FV	1.8	3.42	3.43	3.45											ID	2.87	2.74	3.27	3.28	KE	-0.5	0.08	-0.03	-0.04	LA	2.13	1.48	1.37	1.34
AI	0.74	1	1	1						DG	-2	-1.78	-1.61	-1.61	EG	2.76	0.75	1	0.84	FW	-0.24	0.08	0.24	0.24											ID	3.1	4.7	6.19	6.37	KF	-0.21	0.22	0.14	0.13	LA	3.1	4.45	4.29	4.29
AI	-4	-1.56	-1.78	-1.86						DG	-0.82	-0.2	-0.2	-0.2	EG	3.43	3.03	2.7	2.54	FW	1.63	0.88	0.27	0.25											IE	1.86	1.3	1.71	1.65	KF	0.22	0.13	-0.04	-0.01	LA	3	3.42	2.76	2.76
AI	-3.2	-0.9	-1.29	-1.35						DG	-0.45	-0.09	0.49	0.51	EG	2.62	0.92	1.56	1.57	FW	-0.46	0.82	0.4	0.43											IF	3.29	3.74	4.09	4.06	KF	1.26	0.36	-0.2	-0.18	LA	3.1	4.31	4.2	4.22
AI	-1.47	-0.29	-0.15	-0.25						DH	1.4	2.17	2.43	2.45	EG	2.2	1.56	1.86	1.92	FW	-0.4	0.09	-0.26	-0.36											IF	2.46	1.97	2.46	2.3	KF	0.26	0.56	0.73	0.72	LA	4.2	4.01	3.62	3.63
AI	-1.8	-2.24	-2.12	-2.15						DH	-1.7	-0.77	-0.81	-0.81	EG	1.09	1.26	1.46	1.45	FW	-0.31	0.1	-0.78	-0.78											IG	3.1	0.76	0.98	0.99	KF	0.97	1.76	0.9	0.94	LA	2	3.59	3.67	3.67
AI	0.4	5.79	5.41	0.94						DH	3.73	4.6	4.99	4.88	EG	2.29	1.79	2.71	2.59	FW	0.03	0.09	-0.47	-0.69											IG	7.4	5.15	5.51	5.42	KF	0.38	0.14	0.32	0.31	LC	-0.02	2.73	2.65	2.43
AI	0	0.74	0.2	-0.31						DH	-0.9	-1.2	-0.57	-0.56	EG	0.14	0.64	0.62	0.62	FY	-1.1	-0.31	0.43	0.44											IG	5.7	5.9	6.31	6.27	KF	0.4	0.49	0.92	1.01	LC	1.25	3.39	3.52	3.53
AI	-0.9	1.01	-2.2	-2.2						DH	-1.8	-1.73	-2.08	-2.19	EH	0.99	6.09	4.17	4.95	FY	-1.2	0.63	0.82	0.82											IG	4.22	2.55	2.68	2.68	KF	0.85	0.29	0.66	0.01	LC	2.7	3.57	3.67	3.67
AI	4.31	3.11	4.21	5.29						DH	-1.1	-0.09	-0.51	0.2	EH	-0.1	-0.42	-0.38	-0.44	FY	0.2	-0.14	-0.23	-0.24											IG	3.43	2.88	2.99	2.95	KF	0.25	-0.24	-0.12	-0.17	LC	0.6	3.46	3.69	3.68
AI	-1.9	-1.84	-1.97	-1.97						DH	-0.9	-1.21	-0.8	-0.8	EH	2.45	1	1.13	1.33	FY	4.67	-0.14	-0.22	-0.15											IG	2.63	1.72	1.88	1.98	KF	-0.2	-0.47	-0.57	-0.57	LD	5.7	5.06	4.04	4.05
AK	0.15	0.11	-0.03	-0.07						DH	0.77	2.57	4.98	5.18	EI	1.13	-1.07	-0.86	-0.88	FY	-0.22	-0.51	-0.48	-0.53											IG	6.5	4.95	5.18	5.18	KF	1.83	1.26	1.77	1.33	LE	1.1	1.4	1.65	1.65
AL	0.11	0.15	0.15	0.13						DH	-2.02	-2.75	-2.2	-2.19	EI	2.71	-0.41	0.29	0.25	FY	-0.44	0.34	0.34	0.29											IG	6.6	5.88	6.21	6.21	KF	0.09	-0.07	-0.14	-0.15	LE	0.19	1.59	1.98	1.85
AL	-0.6	0.09	0.04	0.05						DH	-2.3	-0.99	-0.03	-0.08	EK	0.32	-0.49	-0.34	-0.36	FY	-0.63	0.53	0.57	0.57											IG	-0.01	2.49	2.06	2.06	KF	0.03	0.63	0.65	0.76	LF	1.2	0.57	0.75	0.82
AL	-0.4	-0.23	-0.43	-0.43						DI	-2.85	-2.22	-2.19	-2.43	EK	0.26	-0.24	-0.33	-0.29	FY	-0.38	0.73	0.16	0.17											IG	3.81	4.35	4.29	4.29	KF	-0.04	-0.45	-0.28	-0.27	LF	-0.59	-0.64	-0.24	-0.3
AL	-0.1	0.07	-0.13	-0.18						DI	-2.7	-2.87	-2.98	-3.37	EK	0.45	0.1	0.27	0.27	FY	-0.19	-0.38	-1.11	-0.97											IG	0.48	1.82	1.83	1.8	KF	-0.05	0.33	0.44	0.44	LF	0.3	-1.05	0.02	0.03
AL	-1.4	-2.61	-2.61	-2.32						DI	-1.17	-1.03	-1.01	-1	EK	0.57	-0.87	1.14	1.23	FY	0.45	-0.36	-0.38	-0.41											IG	3.37	2.4	2.45	2.42	KF	0.75	0.66	0.54	0.63	LF	0.3	-0.18	0.07	0.11
AL	-0.92	0.14	0.2	-1.49						DI	-3.23	-4.96	-4.64	-4.73	EK	0.58	0.76	-0.17	-0.18																IG	2.06	4.18	4.11	3.99	KF	0.58	-0.12	-0.23	-0.23	LG	7	6	6.61	6.63
AL	1	-0.61	-1.25	-1.3						DK	0.41	0.8	-0.3	-0.55	EK	1.98	1.28	1.55	1.6																IL	0.16	0.05	-0.01	-0.01	KF	1.03	1.42	1.29	0.7	LG	4.7	2.48	2.71	2.68
AL	0.8	0.37	2.07	0.01						DK	-1	1.42	1.75	1.04	EK	2.53	-0.08	-0.62	-0.64																IL	0.6	-0.36	-0.07	-0.07	KF	-1.75	0.75	0.36	-0.31	LG	6.6	5.11	5.19	5.02
AL	-0.9	-2.62	-3.13	-3.14						DK	-0.91	-0.31	-0.42	-0.4	EK	1.17	-0.72	-0.26	-0.3																IL	-0.6	-0.3	-0.06	-0.09	KF	0.92	-0.23	-0.23	-0.23	LG	7.2	4.2	4.08	4.11
AL	-1.36	-1.14	-1.15	-1.17						DK	0.24	-1.24	-0.77	-1.03	EK	-0.01	-1.05	-0.83	-0.79																IL	0.6	1.45	1.24	1.24	KG	0.3	1.44	1.88	1.74	LG	7	5.33	5.2	5.18
AL	1.3	0.32	0.35	0.16						DK	0.18	2.64	1.44	1.46	EK	2.06	-1.25	-1.46	-1.47																IL	0.24	-0.3	-0.33	-0.27	KG	1.45	0.8	0.79	0.79	LG	4.43	2.27	2.4	2.41
AL	4.3	8.14	8.7	8.76						DK	-0.89	-0.71	-0.89	-0.9	EK	2.22	1.04	-0.31	-0.25																IL	0.2	-0.48	-0.43	-0.43	KG	-1	0.8	0.58	0.55	LG	3.84	4.03	4.28	4.2
AL	-1.3	-3.18	-2.38	-2.44						DK	1.1	-1.17	-1.3	-1.27	EK	-1.33	-0.49	0.23	-0.06																IL	0.1	-0.74	-0.77	-0.75	KG	2.59	1.87	1.62	1.63	LG	4.58	6.08	6.42	6.42
AL	-1.8	-2.24	-2.34	-1.79						DK	-0.9	-1.87	-0.87	-0.84	EK	-1.45	1.09	-0.56	-0.6																IL	0.62	-0.58	-0.5	-0.53	KG	0.79	0.52	0.49	0.51	LG	5.4	5.07	5.2	5.21
AM	0.19	-0.03	0.11	-0.1						DK	-2.35	-2.34	-2.05	-2.21	EK	-0.69	-0.67	-0.8	-0.91																IL	0.14	-0.73	-0.83	-0.84	KG	3.22	1.38	1.05	0.96	LG	3.79	3.81	3.95	3.9
AM	1.9	-1.1	-0.49	0.98						DK	1.1	-1.06	-1.17	-1.2	EK	-1.16	-0.64	-1.25	-1.16																IL	0.6	-0.22	0.12	0.11	KG	0.79	1.17	1.24	1.24	LG	0.28	1.85	1.73	1.7
AM	-0.5	0.03	-1	-0.46						DK	-0.9	-2.01	-1.02	-1.16	EK	1.11	-0.6	-0.33	-0.4																IL	-0.76	0.15	0.1	-0.02	KG	0.02	1.65	0.96	0.96	LG	1.26	2.37	2.54	2.53
AN	0.51	0.05	0.05	0.05						DK	-2.3	-3.02	-2.88	-2.9	EK	-0.84	-0.24	-0.09	-0.07																IL	0.51	1.2	0.44	0.36	KG	0.76	1.41	1.43	1.46	LG	3.18	3.47	3.76	3.55
AN	1.8	0.32	-0.17	-0.17						DK	-0.9	-2.02	-1.39	-1.4	EK	0.95	-1	-0.46	-0.29																IL	0.1	0.11	-0.1	-0.17	KG	1.6	2.72	2.82	2.81	LG	3.67	3.28	3.18	3.19
AP	0.05	-1.22	-1.2	-1.19						DK	-0.19	-0.64	-0.05	-0.06	EK	-1	-0.23	-0.32	-0.32																IL	0	-0.67	-0.64	-0.54	KG	0.8	0.94	1.05	0.99	LG	2.26	3.42	3.8	3.8
AP	-0.1	-0.98	-1.24	-1.26						DL	-2.65	-2.94	-1.4	-2.1	EK	2.36	-0.94	-0.95	-1.02																IL	1.39	0.17	0.39	0.41	KG	-0.2	-0.49	-0.2	-0.2	LG	3.95	6.48	6.81	6.81
AP	0.3	-1.54	-1.33	-1.29						DL	-2.7	-3.63	-3.78	-3.78	EK	0.97	0.35	-0.18	0.2																IL	0.71	-0.04	0.3	0.18	KG	-0.24	0.41	0.34	0.35	LG	1.55	1.88	1.74	1.74
AP	0.5	-0.21	0	0.04						DL	0.1	-0.26	-0.01	-0.01	EK	1.16	0.88	0.54	0.48																IL	0.28	-0.47	0.05	-0.03	KG	0.1	0.71	0.65	0.48	LG	2.63	2.9	3.01	2.95
AP	3.4	4.06	5.33	5.38						DL	-1.44	-1.07	-1.29	-1.25	EK	-0.57	-0.9	0.1	0.13																IL	1.96	2.15	2.94	2.72	KG	0.08	0.73	0.8	0.81	LG	6.3	5.39	4.96	5.03
AP	0.7	-0.45	0.62	0.6						DM	0.27	0.13	0.19	0.16	EK	0.37	-0.4	-0.6	-0.76																IL	-0.4	-0.24	-0.19	-0.15	KG	1.57	1.6	1.58	1.5	LI	1.5	2.4	1.19	1.19
AP	0.5	-1.04	-0.83	-0.83						DM	-0.6	-0.14	0.05	0.05	EL	0.53	-2.48	-2.19	-1.36																IL	1.4	1.18	1.61	1.06	KG	0.51	1.03	0.91	0.85	LI	1.1	3.73	3.8	3.8
AP	4.7	4.6	4.27	4.27						DN	0.44	-0.09	-0.29	-0.26	EL	2.87	-0.59	0.14	0.12																IL	0.45	-0.67	-0.6	-0.56	KG	-0.25	0.52	0.67	0.67	LI	0.8	0.36	0.49	0.49
AP	-0.1	-1.46	-1.3	-1.3						DN	2.42	0.78	0.49	0.5	EM	-0.32	-1.19	0.1	-1																IM	1.1	0.41	0.84	0.68	KG	0.6	0.96	1.01	1.04	LI	0	1.77	1.87	1.84
AP	-0.8	-1.29	-1.05	-1.05						DN	4.03	1.96	2.58	2.57	EM	-1.6	0.08	1.02	0.9																IM	-0.9	0.42	0.68	0.5	KG	1.31	1.87	1.99	2.02	LI	1.73	3.46	3.6	2.87
AQ	0.43	0.05	-0.21	-0.21						DN	-0.07	-1.74	-2.05	-1.93	EN	0.55	1.04	0.68	0.35																IM	0.6	-0.39	-0.19	-0.21	KG	1.07	1.54	1.61	1.61	LI	1.11	2.02	1.9	1.92
AQ	0.4	-0.12	-0.19	-0.2						DN	-1.43	-1.88	-1.91	-2	EN	0.51	1.97	0.92	0.84																IM	0.39	0.02	0.53	0.44	KG	0.39	0.75	0.72	0.81	LI	3.34	3.62	3.71	3.75
AQ	1.2	0.55	0.92	-0.01						DN	2.69	4.34	6.5	5.12	EN	0.82	1.05	1.68	1.68																IM	0.15	0.24	0.65	0.54	KG	1.85	2.14	2.22	2.23	LI	0.96	0.19	0.11	0.17
AR	0.15	-0.09	-0.6	-0.61						DN	-0.77	-0.37	-0.73	-0.72	EN	0.1	-0.48	-1.77	-1.57																IM	0.68	1.15	1.33	1.4	KG	1.88	1.53	1.71	1.52	LI	0.76	0.13	0.17	0.09
AS	0.28	-0.31	-0.38	-0.38						DN	-1.67	-0.42	-2.19	-2.47	EQ	0.11	0.06	0.69	0.7																IM	1.88	-0.11	0.29	0.34	KG	0.02	1.77	1.79	1.79	LI	1.6	1.41	1.3	0.99
AS	0.26	-0.28	-1.13	-1.15						DN	-1.46	-0.29	-0.18	-0.2	EQ	2.7	0.83	0.71	0.74																IM	1.75	-0.39	0.17	0.17	KG	1.2	1.3	1.06	1.09	LI	3.09	3.52	3.5	2.99
AS	2.24	1.71	0.9	0.91						DN	0.41	0.34	0.32	0.29	EQ	0.97	0.91	1.89	1.76																IM	1.77	-0.77	-0.37	-0.38	KG	-1.05	0.9	1.49	1.46	LI	1.82	1.05	1.05	1.15
AS	0.33	0.72	0.72	0.72						DN	0.42	1.09	1.14	1.09	EQ	1.52	-0.05	-0.25	-0.31																IM	1.29	-0.47	0	-0.04	KG	-1	0.56	0.65	0.65	LI	2.06	3.16	3.22	3.22
AS	-0.81	0.52	0.44	0.44						DN	1.49	0.96	1.13	1.13	EQ	0.71	-0.68	0.08	0.08																IM	1	-0.38	0.17	0.19	KG	2.24	2.01	2.14	2.15	LI	0.77	0.86	0.9	1.01
AS	1	0.71	0.65	0.65						DN	0.82	0.87	0.95	0.94	EQ	0.14	-0.43	-0.44	-0.43																IM	1.6	0.64	0.72	0.9	KG	1.08	0.76	0.92	0.91	LI	1.04	0.3	0.34	0.27
AS	0.02	0.82	0.82	0.82						DN	1.82	3.32	3.58	2.97	EQ	0.57	-0.21	-0.1	-0.11																IM	2.2	-0.26	-0.21	0	KG	3.21	2.98	2.95	2.93	LI	0.85	1.48	1.49	1.49
AS	0.4	-0.09	-0.23	-0.23						DN	0.13	0.14	-0.49	-0.49	EQ	0.64	-0.53	-0.43	-0.6																IM	3.1	2.2	2.91	3.01	KG	0.1	0.26	0.38	0.39	LI	-0.36	0.09	0.07	0.08
AS	2.3	0.66	0.67	0.67						DN	-1.8	-0.96	-1.25	-1.28	EQ	0.61	0.81	0.28	0.41																IM	0.83	0.57	1.25	0.99	KG	1.65	1.19	1.43	1.45	LI	1.5	1.74	1.14	1.14
AS	0.5	0.38	0.39	0.39						DN	3.24	0.74	0.54	3.71	EQ	-0.35	-0.99	-0.52	-0.77																IM	0.4	0.47	0.62	0.79	KG	-1.86	-1.58	-1.38	-1.38	LI	1.2	1.44	1.55	1.54
AS	-1	0.55	0.52	0.52						DN	-0.8	-0.68	-0.5	-0.62	EQ	-0.03	0.57	0.02	-0.07																IM	1.5	0.36	0.58	0.7	KH	0.18	0.73	0.64	0.6	LK	2.92	2.42	2.3	2.82
AS	0.1	-0.12	0.02	0.06						DN	0.5	0.45	0.76	0.79	EQ	-0.6	-2.16	-2.33	-2.37																IM	2.27	-1.01	0.02	-0.05	KH	0.41	0.82	0.65	0.62	LM	0.8	-0.52	-0.13	-0.11
AS	0.6	-0.08	1.05	0.99						DN	-1.3	1.26	1.84	1.7	EQ	1.96	1.94	1.61	1.62																IM	1.19	-0.02	0.36	-0.65	KI	0	-0.33	0.05	0.05	LM	-0.1	-0.24	0.1	0.1
AS	0.4	-0.04	-0.05	-0.05						DN	1.4	5.54	3.23	3.21	EQ	1.18	0.73	0.58	0.55																IM	0.9	-0.36	-0.02	-0.02	KI	-0.84	-0.6	-0.82	-0.85	LM	0	-0.11	0.23	0.22
AS	0.3	0.27	0.24	0.24						DN	-1.1	-2.05	-2.18	-2.35	EQ	1.7	0.74	-0.35	0.04																IM	0.9	-0.13	-0.09	0.12	KM	0.12	-0.26	-0.12	0	LM	0.7	-0.58	0.15	0.15
AS	0.2	0.39	0.35	0.35						DN	-0.95	-1.48	-2.17	-2.05	EQ	1.12	0.46	0.69	0.77																IN	1.63	1.61	1.88	1.87	KM	-0.94	-0.44	0.06	0.05	LM	0.8	-0.36	0.37	0.34
AS	2.5	0.94	0.92	1.02						DN	-1.13	-1.03	-2.57	-2.58	EQ	1.36	-0.85	-0.73	-0.73																IP	3	0.81	0.98	0.72	KM	0.68	0.9	0.97	0.71	LM	0.4	-0.54	-0.04	-0.04
AS	0.19	0.7	0.64	0.64						DN	-0.34	0.68	0.97	0.82	EQ	0.74	1.12	1.11	1.08																IS	3.44	4.35	4.21	4.22	KN	-0.35	0.18	0.34	0.34	LM	2	0.17	0.95	0.97
AS	1.8	0.51	0.47	0.47						DN	-0.04	-0.87	-0.3	-0.29	EQ	0.61	-0.29	-0.22	-0.19																IS	3.59	4.1	3.92	3.92	KN	1.48	1.19	2.01	2	LM	1	-0.42	0.09	0.01
AT	0.64	0.87	0.83	0.82						DP	0.4	-0.97	-1.3	-1.32	EQ	0.34	1.22	0.22	0.23																IS	1.7	3.8	3.92	3.67	KN	0.3	-0.07	0.81	0.7	LM	1.9	0.04	0.65	0.65
AT	-1.7	0.98	-0.8	-1.18						DP	3.1	2.61	2.56	2.54	EQ	0.52	-0.28	0.35	0.35																IS	3	4.61	4.74	4.72	KN	-0.89	-0.99	-0.59	-0.59	LM	0.8	-0.07	0.87	0.84
AT	1.7	1.62	1.32	0.84						DP	2.7	1.83	1.59	1.6	EQ	0.64	-0.51	-0.67	-0.74																IT	0.94	0.46	0.5	0.52	KP	0.2	0.44	0.89	0.9	LM	0.6	-0.18	0.02	0.05
AT	3.03	2.19	2.18	1.78						DQ	-1.8	-1.03	-0.9	-0.91	ER	3.38	-0.36	0.64	0.88																IT	2.66	2.91	3.2	3.21	KP	0	-0.64	-0.36	-0.37	LN	0.9	2.49	2.98	2.96
AT	-0.48	0.83	0.74	0.69						DQ	-1.17	-1.36	-1.13	-1.04	ES	1.22	1.23	2.26	2.26																IT	2.39	3.48	3.49	3.48	KQ	-0.06	-0.19	-0.19	-0.18	LP	0.02	0.1	0.31	0.32
AT	-1.5	0.54	-0.56	-0.69						DQ	0.08	-0.85	-0.12	-0.12	ES	3.67	2.12	3.98	3.7																IT	2.51	2.72	2.83	2.86	KQ	0.44	0.86	0.18	0.22	LP	7.12	4.59	4.68	4.64
AT	0.35	0.81	0.7	0.67						DR	-2.7	-1.13	-1.15	-1.61	ES	1.64	0.73	1.56	1.41																IT	1.95	1.68	1.32	1.32	KQ	0.28	0.27	0.05	0.04	LP	8.13	6.33	6.91	6.86
AT	3.3	-0.15	0.03	-0.02						DR	-2.7	-4.2	-3.31	-3.39	ET	0.6	-0.18	1.13	0.44																IT	4.3	3.68	3.56	3.53	KQ	0.02	-0.3	-0.36	-0.34	LP	-0.35	-0.85	-0.75	-0.75
AT	1.5	0.07	3.79	2.64						DR	-0.8	-2.36	-1.56	-1.54	ET	0.2	0.42	0.47	0.45																IT	2.22	3.13	3.24	3.2	KQ	0.89	0.83	0.68	0.69	LQ	1.34	0.43	0.49	0.44
AT	1.65	2.58	2.44	2.44						DR	-0.27	-0.63	0.04	0.03	EV	2.31	0.92	0.11	-0.54																IT	1.69	1.36	1.64	1.64	KQ	0	0.34	-0.14	-0.12	LQ	2.98	3.28	3.15	3.26
AT	-0.06	0.35	0.45	0.45						DS	0.77	0.37	-0.11	-0.1	EV	2	-0.92	-0.48	-0.62																IT	3.7	3.22	3.4	3.41	KQ	0.25	0.53	0.59	0.41	LR	-0.5	0.6	0.09	0.15
AT	3.83	3.73	4.2	4.2						DS	0.84	0.96	0.46	0.34	EV	0.77	-0.28	0.75	0.75																IT	1.27	1.38	1.4	1.37	KQ	0.1	0.45	0.47	0.42	LR	3	2.81	2.12	2.66
AT	-0.02	1.13	1	0.99						DS	3.18	1.41	1.58	1.53	EV	-0.7	0.36	0.27	0.26																IT	2.15	2.71	2.57	2.53	KQ	0.15	0.19	0.16	0.21	LS	0.1	0.64	0.15	0.15
AT	0.8	-0.97	-1.03	-1.03						DS	-1	-0.34	-0.19	-0.19	EV	-0.62	0.29	-0.85	-0.87																IT	3.4	3.4	3.97	3.96	KQ	0.3	-0.12	0	0	LT	2.82	2.95	3.26	3.27
AT	1.7	0.34	0.34	0.35						DS	-0.7	-1.13	-1.7	-1.61	EW	2.2	3.41	3.53	3.04																IT	4.12	3.06	3.39	3.39	KQ	-1.39	-0.31	-0.07	-0.05	LT	2.34	5.72	5.76	5.76
AV	0.62	1.08	0.93	0.93						DS	-0.22	0.44	1.75	1.57	EW	-0.07	1.41	0.41	0.56																IT	3.19	1.51	1.62	2.75	KQ	1.4	0.26	0.61	0.47	LT	3.73	4.97	5.02	4.97
AV	1.3	1.56	1.46	0.84						DS	-2.32	-2.33	-1.69	-1.7	EY	-0.6	0.09	0.13	0.14																IT	4.96	3.07	3.03	3.03	KQ	1.91	1.53	1.91	1.92	LV	0.45	0.51	0.72	0.75
AV	-0.62	2.08	1.54	1.62						DS	-0.93	-1.61	-0.7	-0.68																					IV	0.9	1.38	1.26	1.22	KQ	1.67	0.36	0.34	0.6	LV	2.2	3.07	2.33	2.32
AV	1.84	3.07	2.37	1.41						DS	-0.87	-0.77	-0.28	-0.27																					IV	0.8	0.76	0.82	0.97	KQ	-0.26	0.07	0.28	0.23	LV	1.7	2.22	1.23	1.31
AV	2.82	5.86	5.81	5.73						DT	-1.2	2.17	-0.52	-0.53																					IV	1.05	0.78	0.83	0.83	KR	-0.84	0.02	-0.44	-0.46	LV	0.1	2.95	3.1	3.1
AV	1.19	1.57	1.41	1.24						DT	0.4	0.52	0.38	0.37																					IV	0.69	0.93	0.86	1	KR	-0.54	-1.42	-0.69	-1.09	LV	2.2	1.69	1.58	2.45
AV	0.89	0.76	0.72	0.78						DT	-0.9	0.01	-1.81	-1.73																					IV	1.24	1.33	1.48	1.48	KR	0.35	0.51	1.44	1.14	LV	-0.37	1.38	1.21	1.23
AV	1.08	0.38	0.5	0.5						DT	-0.91	-1.71	-1.55	-1.55																					IV	0.37	0.24	0.29	0.3	KR	0.5	-0.72	-0.94	-0.44	LV	0.14	2.15	2.27	2.27
AV	4.73	5.56	5.01	5						DV	0.4	0.72	0.95	0.95																					IV	0.97	0.36	0.52	0.54	KR	0.15	-0.03	-0.08	-0.09	LV	0.75	1.72	2.01	1.7
AV	1.94	-0.72	-0.95	-0.72						DV	-0.97	-0.66	-0.85	-0.84																					IV	1.6	0.79	0.81	0.81	KR	-1	-0.31	-3.48	-3.47	LV	0.36	3.14	3.2	3.2
AV	2.63	1.61	1.75	1.75						DW	-2.25	-1.42	-1.48	-1.1																					IV	0.97	0.85	1.02	0.94	KR	0.17	0	0.11	0.1	LV	2.05	2.81	2.96	2.87
AV	2.68	1.07	0.14	0.11						DW	-2.3	-1.97	-1.56	-2.92																					IV	0.1	1.04	1.08	1.14	KR	1.8	-0.02	-0.34	-0.98	LV	3.81	3.88	3.84	3.73
AV	2.8	2	2.14	2.17						DW	0.4	-0.28	-0.15	-0.12																					IV	0	1.27	1.42	1.39	KR	-0.01	-0.1	0.19	0.14	LV	2.3	1.27	1.28	1.27
AV	-0.04	2.99	3.57	2.06						DY	-2.9	-2.85	-2.58	-2.45																					IV	1.17	0.94	1.28	1.2	KR	-0.03	-0.31	-0.2	-0.13	LV	1.42	0.87	0.95	0.96
AV	1.13	-2.22	-2.02	-2.24						DY	-2.8	-3.76	-3.24	-3.26																					IV	0.43	1.82	1.19	1.17	KS	-0.95	0.92	1.12	1.13	LV	1.56	2.82	2.75	2.75
AV	0.32	1.68	1.72	1.78						DY	0	0.17	0.1	0.1																					IV	2.85	1.38	1.21	1.31	KS	0.29	-0.24	0.05	-0.09	LV	1.85	3.37	3.76	3.76
AV	-0.22	0.48	0.28	0.28						DY	-0.2	-0.27	-0.17	-0.18																					IV	0.38	1.44	1.74	1.74	KT	0.54	0.6	1.08	1.09	LV	3.58	1.95	2.02	2.03
AV	1.08	1.68	1.44	1.44																															IV	0.07	1.26	1.61	1.6	KV	-0.8	1.01	0.64	0.67	LV	2.78	1.57	1.6	1.7
AV	-1.12	-1.74	-1.6	-1.6																															IV	1.37	0.73	0.92	0.92	KV	-0.89	-0.36	-0.51	-0.42	LV	0.14	3.82	3.75	3.74
AV	-3.8	-0.88	-1.37	-1.33																															IV	0.88	0.73	0.8	0.76	KV	-1.15	0.77	1.11	1.11	LV	1.15	1.4	1.75	1.77
AV	-2.3	-1.09	-0.98	-1.31																															IV	0.96	0.54	0.54	0.53	KW	0.4	0.94	0.53	0.56	LV	1.42	2.17	2.32	1.74
AV	0.4	1.19	0.8	0.79																															IV	1.2	1.24	1.46	1.46	KY	0.84	-0.13	-0.14	-0.14	LV	1.72	1.43	1.77	1.62
AV	-0.8	0.16	-0.03	-0.01																															IV	0.46	1.01	1.24	1.23						LV	1.26	3.45	3.32	3.04
AV	-0.6	-1.07	-1.32	-1.28																															IV	0.33	1.34	1.53	1.53						LV	1.46	3.02	2.83	2.84
AV	2.3	-0.36	-0.22	-0.22																															IV	0.9	1.14	1.13	1.14						LV	1.89	1.34	1.44	1.44
AV	-0.25	-0.01	-0.14	-0.14																															IV	0.1	1.08	1.06	1.04						LV	3.2	1.01	1.11	1.11
AV	0.74	-1.26	-1.24	-1.24																															IV	0.18	1.48	1.62	1.62						LV	1.46	3.23	3.19	2.58
AV	4.31	1.02	1.61	2.07																															IV	0.11	1.07	1.29	1.29						LV	2	3.01	2.22	2.22
AV	-0.3	0.05	-0.04	-0.01																															IV	0.72	1.56	1.38	1.36
AV	2.7	3.7	3.39	3.38																															IV	1.28	1.1	1.36	1.33
AV	4.9	5.63	6.46	3.56																															IV	0.33	0.48	0.7	0.71
AV	-1.7	-2	-2.2	-2.2																															IV	0.4	1.45	1.61	1.61
AV	-1.2	1.47	1.68	1.67																															IV	0.62	0.78	0.72	0.72
AV	1.3	0.54	0.42	0.35																															IV	3.6	1.48	1.5	1.49
AW	1.07	0.39	0.28	0.28																															IV	1.37	1.43	1.59	1.59
AY	0.75	0.26	0.33	0.3																															IV	1.83	0.77	1.11	1.11
																																			IV	1.4	1.29	1.11	1.12
																																			IV	2.72	1.67	1.68	1.61
																																			IV	0.86	0.99	1.17	1.17
																																			IV	1.72	0.9	1.17	1.16
																																			IV	0.43	1.07	1	1.01
																																			IV	1.34	1.16	1.43	1.43
																																			IV	0.71	1.57	1.93	1.93
																																			IV	0.39	1.39	1.56	1.59
																																			IV	1.2	1.37	1.55	1.54
																																			IV	1.1	1.22	1.37	1.37
																																			IV	0.49	1.71	1.75	1.73
																																			IV	0.63	1.09	1.55	1.55
																																			IV	-0.02	0.78	1.08	1.06
																																			IV	0.28	1.26	1.26	1.28
																																			IV	0.37	1.18	1.32	1.33
																																			IV	0.8	1.18	1.27	1.26
																																			IV	0.88	1.83	2.14	2.13
																																			IV	3.3	1.11	1.28	1.27
																																			IV	1.18	1.44	1.56	1.55
																																			IV	0.35	0.87	1.07	1.03
																																			IV	1.22	1.25	1.37	1.33
																																			IV	1.03	1.38	1.56	1.48
																																			IV	0.01	0.66	0.66	0.67
																																			IV	-0.15	0.65	0.77	0.76
																																			IV	0.4	1.04	1	0.99
																																			IV	2.1	1.33	1.28	1.44
																																			IV	0.4	1.39	1.49	1.48
																																			IV	0.8	1.5	1.12	1.12
																																			IV	0.2	1.33	1.35	1.35
																																			IV	0.9	1.15	1.19	1.19
																																			IW	2.8	2.93	3.08	3.07
																																			IY	3.78	10.81	11.37	11.23
																																			IY	2.34	2.46	2.68	2.67
[truncated: 50 more columns]
