# Supplementary material for: FoldX force field revisited, an improved version
Source: Bioinformatics. 2025 Feb 6;41(2):btaf064. doi: 10.1093/bioinformatics/btaf064 (PMC11879241; doi:10.1093/bioinformatics/btaf064)
Supplement: btaf064_Supplementary_Data [file btaf064_supplementary_data.zip › TS7.xlsx]

## Sheet: Table S7
CALIBRATION SUBSET
Pdb	Mutant	DDG experimental (kcal/mol)	FoldXv1 (kcal/mol)	FoldXv5 (kcal/mol)	v(2-4)_ARG	v(2-4)_GLN	v(2-4)_GLU	v(2-4)_LYS
1bvc	MA131A	2.2	4.46	3.88	3.95	4.05	4.36	3.88
1cun	MA193A	2.65	2.36	2.05	2.1	2.18	2.35	2.05
1ey0	MA32A	1.81	2.03	1.78	1.82	1.88	2.03	1.78
1ey0	MA32G	2.54	3.09	2.84	2.89	2.95	3.09	2.84
1ey0	MA65A	2.06	2.64	2.37	2.42	2.49	2.64	2.37
1ey0	MA65G	4.66	4.36	4.09	4.14	4.21	4.35	4.09
1ey0	MA98A	4.43	2.49	1.94	2.01	2.1	2.39	1.94
1ey0	MA98G	4.44	3.29	2.74	2.8	2.89	3.18	2.74
2lzm	MA102L	1	0.62	0.19	0.25	0.34	0.53	0.19
2lzm	MA102A	2.9	4.09	3.64	3.71	3.8	4.01	3.64
2lzm	MA102V	3	3.19	2.77	2.83	2.91	3.11	2.77
2lzm	MA106A	1.9	2.69	2.31	2.36	2.43	2.53	2.31
2lzm	MA106L	-0.5	0.68	0.42	0.46	0.53	0.61	0.42
2lzm	MA120L	-0.5	-0.37	-0.69	-0.63	-0.56	-0.38	-0.69
2lzm	MA6A	1.75	2.55	1.98	2.04	2.14	2.45	1.98
2lzm	MA6L	2.8	0.8	0.23	0.3	0.4	0.7	0.23
VALIDATION SUBSET
Pdb	Mutant	DDG experimental (kcal/mol)	FoldXv1 (kcal/mol)	FoldXv5 (kcal/mol)	v(2-4)_ARG	v(2-4)_GLN	v(2-4)_GLU	v(2-4)_LYS
1azf	MA12F	-0.5	0.78	0.78	0.41	0.5	0.74	0.35
1azf	MA12L	0.4	0.16	0.16	-0.21	-0.12	0.12	-0.27
1bpi	MA52A	1.7	0.66	0.66	0.51	0.54	0.66	0.48
1cup	MA100I	-1.6	0.17	0.17	-0.09	-0.01	0.17	-0.14
1ey0	MA26A	1.61	2.1	2.1	1.92	1.97	2.1	1.88
1ey0	MA26G	1.95	3.25	3.25	3.07	3.12	3.25	3.03
1ey0	MA26I	0.84	0.2	0.2	0.02	0.08	0.2	-0.02
1ey0	MA26L	0.31	0.12	0.12	-0.06	-0.01	0.12	-0.11
1ey0	MA32I	0.56	0.15	0.15	-0.05	0.01	0.15	-0.1
1ey0	MA32L	0.76	0.38	0.38	0.17	0.23	0.38	0.13
1ey0	MA65F	1.62	0.6	0.59	0.38	0.45	0.59	0.33
1ey0	MA65I	1.43	1.48	1.46	1.25	1.32	1.46	1.2
1ey0	MA65L	0.73	0.44	0.44	0.23	0.3	0.44	0.18
1ey0	MA98I	4.39	2.03	2.03	1.55	1.64	1.93	1.48
1ey0	MA98L	2.3	0.71	0.71	0.24	0.33	0.6	0.17
1ir7	MA78I	-0.9	1.66	1.66	1.44	1.51	1.66	1.39
1ir8	MA58I	-1.2	2.28	2.28	1.95	2.04	2.2	1.89
1ir9	MA98I	-0.9	0.07	0.07	-0.45	-0.35	-0.04	-0.51
1onc	MA23L	0.22	-0.16	-0.16	-0.68	-0.58	-0.27	-0.74
1pin	MA15A	0.59	1.16	1.16	1.04	1.08	1.16	1.01
1qlp	MA374I	-2.3	-0.31	-0.31	-0.61	-0.53	-0.35	-0.68
2imm	MA21I	-0.24	0.71	0.71	0.46	0.54	0.7	0.4
2imm	MA21L	0.31	0.53	0.53	0.28	0.36	0.53	0.23
2lzm	MA106I	-0.2	1.63	1.63	1.46	1.52	1.59	1.41
2lzm	MA6I	1.38	3.99	3.99	3.49	3.58	3.89	3.42
2ocj	MA133L	-0.3	0.13	0.13	-0.26	-0.17	0.06	-0.32
2ocj	MA237I	3.18	4.8	4.8	4.46	4.55	4.79	4.4
4lyz	MA12F	-0.39	0.62	0.62	0.13	0.22	0.52	0.06
4lyz	MA12L	0.24	1.25	1.25	0.73	0.83	1.14	0.66
