# Supplementary material for: FoldX force field revisited, an improved version
Source: Bioinformatics. 2025 Feb 6;41(2):btaf064. doi: 10.1093/bioinformatics/btaf064 (PMC11879241; doi:10.1093/bioinformatics/btaf064)
Supplement: btaf064_Supplementary_Data [file btaf064_supplementary_data.zip › TS10.xlsx]

## Sheet: Table S10
Amino acid	water to vapour	water to cicloexane	VHc Transmembrane	CH buried in a protein	Water to wet octanol	Theoretical pentapeptide Kd	FoldX solv
ALA	-1.94	-1.81	0.13	0.29	-0.52	0.5	-0.92
ARG	19.92	14.92	2.58	2.71	1.32	1.81	1.68
ASN	9.68	6.64	2.05	1.18	0.01	0.85	0.68
ASP	10.95	8.72	3.49	1.02	ND	3.64	2.08
CYS	1.24	-1.28	-0.13	0	ND	-0.02	-1.21
GLN	9.38	5.54	2.36	0.07	0.07	0.77	0.17
GLU	10.24	6.81	2.68	0.9	0.79	3.63	1.57
GLY	-2.39	-0.94	0.74	0.34	0	1.15	0
HIS	10.27	4.66	2.06	0.94	-0.95	2.33	1.33
ILE	-2.15	-4.92	-0.6	-0.24	-2.04	-1.12	-2.78
LEU	-2.28	-4.92	-0.55	-0.02	-1.76	-1.25	-2.78
LYS	9.52	5.55	2.71	2.05	-0.08	2.8	1.56
MET	1.48	-2.35	-0.1	0.24	-1.32	-0.67	-2.75
PHE	0.76	-2.98	-0.32	0	-2.09	-1.71	-2.31
SER	5.06	3.4	0.84	0.75	-0.04	0.46	0.69
THR	4.88	2.57	0.52	0.71	-0.27	0.25	-0.23
TRP	5.88	-2.33	0.3	0.59	-2.51	-2.09	-2.31
TYR	6.11	0.14	0.68	1.02	-1.63	-0.71	-1.25
VAL	-1.99	-4.04	-0.31	-0.09	-1.18	-0.46	-2.17
PRO							-1.62
