# Supplementary material for: FoldX force field revisited, an improved version
Source: Bioinformatics. 2025 Feb 6;41(2):btaf064. doi: 10.1093/bioinformatics/btaf064 (PMC11879241; doi:10.1093/bioinformatics/btaf064)
Supplement: btaf064_Supplementary_Data [file btaf064_supplementary_data.zip › TS16.xlsx]

## Sheet: Sheet1
PDB	Mutation	DDG	v1	v10
1a23	HA32L	-5.3	-1.69	-1.46
1a23	HA32S	-5.2	0.77	0.57
1a23	HA32Y	-6.8	-2.08	-1.17
1a5e	LA121R	-0.55	1.05	0.92
1a5e	LA37S	-0.81	1.35	1.45
1a5e	WA15D	-0.19	0.04	0.39
1ag2	EA200K	0.14	1.09	0.57
1ag2	EA200K	0.23	1.09	0.57
1ag2	FA175S	2.46	3.26	3.53
1ag2	FA175W	0.05	10.78	9.94
1ag2	FA198S	2.15	3.99	3.89
1ag2	MA129V	0.11	0.6	0.2
1ag2	MA129V	0.33	0.6	0.2
1ag2	QA217R	1.88	0.69	0.13
1ag2	QA217R	2.13	0.69	0.13
1ag2	RA208H	1.05	0.63	0.94
1ag2	RA208H	1.43	0.63	0.94
1ag2	TA183A	4.04	0.19	0.27
1ag2	TA183A	4.62	0.19	0.27
1ag2	TA190V	-0.17	0.05	0.23
1ag2	TA190V	-0.19	0.05	0.23
1ag2	VA180I	0.25	-0.46	-0.32
1ag2	VA180I	0.5	-0.46	-0.32
1ag2	VA210I	0.07	-0.61	-0.68
1ag2	VA210I	0.26	-0.61	-0.68
1aj3	AA102G	2.6	1.31	1.25
1aj3	AA104G	1.8	1.01	0.81
1aj3	AA54G	1.1	0.82	0.77
1aj3	AA58G	1.1	0.19	0.26
1aj3	AA89G	1.1	0.18	0.14
1aj3	DA17A	0.2	0.1	0.63
1aj3	DA17G	1.2	0.92	1.53
1aj3	DA68A	0.1	-0.4	-0.24
1aj3	DA68G	1.3	0.42	0.56
1aj3	DA68G	1.3	0.42	0.56
1aj3	DA93A	-0.7	-0.5	-0.37
1aj3	DA93G	0.3	0.38	0.53
1aj3	EA25A	-0.1	0.02	0.2
1aj3	EA25G	1.1	1.07	1.37
1aj3	FA12A	3.7	3.59	3.11
1aj3	FA12L	1.3	2.59	0.79
1aj3	FA91A	2.8	3.46	1.88
1aj3	FA91L	-0.5	-0.35	0.76
1aj3	HA10A	-0.5	-0.1	0.07
1aj3	HA10G	0.5	-0.3	0.06
1aj3	HA49A	1.4	0.07	0.81
1aj3	HA59A	2.3	-2.28	-2.52
1aj3	IA23A	3.6	1.7	1.98
1aj3	IA23A	3.65	1.7	1.98
1aj3	IA23V	1.6	1.41	1.47
1aj3	IA63A	2.8	3.12	2.33
1aj3	IA63V	0.6	1.61	1.31
1aj3	IA84A	2	2.16	2.29
1aj3	IA84V	0.6	0.76	1.02
1aj3	KA26A	0	-1.85	-1.11
1aj3	KA47A	-0.4	0.26	0.23
1aj3	KA47G	0.5	0.97	1.24
1aj3	KA72A	0.1	0.34	0.38
1aj3	KA72G	1.4	1.35	1.43
1aj3	KA96A	0.4	0.53	0.54
1aj3	KA96G	1.3	1.39	1.34
1aj3	LA45A	0.2	0.62	0.19
1aj3	LA52A	2.8	2.77	2.32
1aj3	LA56A	3.8	1.04	0.68
1aj3	LA73A	2.4	2.2	2.46
1aj3	LA88A	2.8	2.86	3.14
1aj3	LA98A	3.8	2.52	2.46
1aj3	MA16A	2.2	2.35	2.56
1aj3	NA44A	-0.2	-0.3	0.16
1aj3	NA44G	0.4	0.95	1.26
1aj3	PA61A	-0.4	1.15	1.09
1aj3	QA100A	-0.4	0.26	0.38
1aj3	QA100G	0.7	1.18	1.28
1aj3	QA107A	-0.5	0.05	0.17
1aj3	QA107G	1.3	-0.02	0.05
1aj3	QA64A	0.7	0.31	0.39
1aj3	QA64G	1.8	1.21	1.2
1aj3	QA86A	0	0.31	0.31
1aj3	QA86G	1.3	1.02	1.05
1aj3	RA105A	0	0.89	1.03
1aj3	RA14A	0.3	0.14	0.3
1aj3	RA14G	1.9	0.87	1.28
1aj3	RA51A	-0.3	1.64	2.95
1aj3	RA51G	0.6	1.69	3.92
1aj3	SA21A	-0.5	-0.73	-0.65
1aj3	SA21G	0.5	-0.08	0.3
1aj3	TA40A	-0.3	0.19	-0.01
1aj3	TA40G	0.1	0.5	0.09
1aj3	VA30A	0.2	1.03	1
1aj3	VA42A	0.4	-0.44	-0.43
1aj3	VA66A	2.3	1.32	1.2
1aj3	WA22F	1.11	0.97	1.41
1aj3	WA95F	2.1	-0.41	-0.17
1aps	AA30G	1.65	1.62	1.75
1aps	EA29D	3.47	0.8	1.27
1aps	EA83D	1.51	0.27	0.24
1aps	FA22L	1.29	1.79	1.11
1aps	FA94L	4.33	1.44	1.29
1aps	GA45A	1.73	5.95	6.04
1aps	IA75V	1.41	1.27	1.36
1aps	IA86V	1.57	0.63	0.4
1aps	LA65V	5.35	4.09	4.1
1aps	LA89A	1.67	2.49	3.02
1aps	MA61A	3.97	3.4	3.19
1aps	PA54A	0.45	2.75	2.61
1aps	PA71A	1.6	1.41	1.08
1aps	TA42A	1.84	1.19	0.56
1aps	TA78S	1.41	2.12	1.53
1aps	VA13A	2.63	3.11	3.01
1aps	VA17A	1.84	-0.51	-0.29
1aps	VA20A	0.28	1.83	1.69
1aps	VA36A	2.54	1.68	1.89
1aps	VA39A	1.63	2.99	3.04
1aps	VA47A	1.87	2.35	2.51
1aps	VA51A	1.88	2.88	2.79
1aps	WA38F	0.02	1.17	1.11
1aps	WA64A	1.5	1.43	2.55
1aps	YA11F	-1.04	0.09	0.12
1aps	YA11I	2.24	2.41	2
1aps	YA25A	-0.1	1.95	1.72
1arr	DA20G	1.35	0.34	0.6
1arr	EA17G	0.57	1.38	1.66
1arr	EA27G	0.43	0.68	0.72
1arr	EA28G	0.84	1.12	1.5
1arr	EA48G	1.14	0.52	0.55
1arr	KA24G	1.23	1.53	1.68
1arr	KA24T	0.6	1.29	1.42
1arr	KA46G	0.73	0.67	0.56
1arr	KA47G	0.57	0.9	0.92
1arr	LA19Q	0.9	1.49	1.49
1arr	NA34G	-0.23	1.06	1.28
1arr	PA8L	-2.48	0.78	0.83
1arr	QA39G	0.65	1.25	1.32
1arr	QA9G	-0.22	0.99	0.89
1arr	RA13G	-0.27	1.85	2.06
1arr	RA16G	0.64	0.33	0.65
1arr	RA23G	1.04	1.51	1.75
1arr	SA35G	0.24	0.43	0.34
1bta	CA40A	-0.1	0.24	-0.99
1bta	CA82A	0.1	0.21	0.27
1bta	CA82A	0.48	0.21	0.27
1bta	EA57K	0.7	0.65	0.98
1bta	KA21A	1.04	-0.1	0.22
1bta	KA21Q	1.09	0.21	0.09
1bta	KA22Q	0.79	0.22	0.13
1bta	KA22Q	0.8	0.22	0.13
1bta	KA60E	1.17	1.88	0.97
1bta	KA60E	1.35	1.88	0.97
1bta	KA60L	-0.55	0.15	0.02
1bta	KA78A	0.05	0.16	-0.15
1bta	KA78Q	-0.38	0.28	-0.15
1bta	RA75L	-0.7	-1.14	-1.07
1bta	RA75L	-0.75	-1.14	-1.07
1bta	RA75Q	0.37	0.28	0.45
1cey	AA101G	0.95	-0.19	-0.08
1cey	AA113G	0.75	1.24	1.27
1cey	AA114G	0.5	0.54	0.56
1cey	AA48G	-0.06	0.25	0.25
1cey	AA74G	0.31	0.69	0.67
1cey	AA77G	0.3	-2.12	-2.1
1cey	AA77G	0.31	-2.12	-2.1
1cey	AA80G	-0.43	-0.02	-0.12
1cey	AA80G	-0.6	-0.02	-0.12
1cey	AA88G	-0.04	0.36	0.35
1cey	AA88G	-0.1	0.36	0.35
1cey	AA90G	-0.35	-2.53	-2.48
1cey	AA99G	0.48	0.9	0.69
1cey	DA12A	-2.5	-0.75	-1.33
1cey	DA12A	-2.5	-0.75	-1.33
1cey	DA13A	-2.7	-1.45	-1.22
1cey	DA57A	-3.3	-1.29	-1.17
1cey	FA14N	-2.64	0.77	0.65
1cey	FA14N	-2.9	0.77	0.65
1hme	GA35H	0.33	-0.14	-0.14
1hme	GA35H	0.34	-0.14	-0.14
1hme	GA35H	-0.47	-0.14	-0.14
1hme	IA34H	0.95	0.25	0.22
1hme	IA34H	0	0.25	0.22
1hme	SA33H	1.5	0.12	0.87
1hme	SA33H	1.85	0.12	0.87
1hue	AA27S	1.19	0	-0.04
1hue	AA56S	0.13	0.39	0.36
1hue	MA69I	0	3.31	2.89
1hue	SA31T	-0.41	1.06	2.61
1hue	VA42I	0.82	2.03	1.99
1iet	DA60R	-0.14	-2.11	-2.73
1imq	AA25G	0.14	-1.69	-1.83
1imq	EA31L	0.67	-0.04	-0.02
1imq	EA41V	-0.89	-0.05	-0.23
1imq	VA19L	1.82	1.05	2.47
1imq	VA34L	-0.33	-0.6	-0.34
1imq	VA37L	0.26	-1.44	-1.83
1imq	VA68I	0.81	0.79	1.09
1imq	VA71I	-0.07	2.81	3.63
1k9q	AA20R	-0.89	1.09	1.53
1k9q	DA34T	-0.35	0.87	0.95
1k9q	DA34T	-0.37	0.87	0.95
1k9q	LA30Y	-0.17	9.09	7.39
1k9q	LA30Y	-0.27	9.09	7.39
1kdx	YA640F	0	1.09	0.11
1ls4	AA140K	1.69	5.71	7.95
1ls4	LA17K	1.36	2.65	2.59
1ls4	TA144A	1.32	-0.63	-0.6
1ls4	TA31A	-0.6	-0.94	-2.07
1mbg	VA103A	1.87	2.5	2.65
1mbg	VA103A	2.32	2.5	2.65
1mbg	VA103I	-0.69	0.86	0.26
1mbg	VA103I	-0.72	0.86	0.26
1mbg	VA103L	-2.08	-0.97	-1.19
1mbg	VA103L	-2.49	-0.97	-1.19
1otr	EB34D	1	0.51	0.51
1otr	EB34L	-0.96	-1.32	-1.12
1otr	EB34S	0.6	0.55	0.29
1otr	IB30F	3.32	3.56	3.35
1otr	IB30L	1.96	0.98	1.08
1otr	IB30V	1.58	1.3	1.29
1otr	IB36F	0.86	1.64	0.94
1otr	IB36L	1.32	0.54	0.54
1otr	IB36V	0.79	0.91	0.61
1otr	KB11A	0.14	1.25	1.22
1qnd	CA71S	1.38	0.43	0.24
1sak	AA347G	0.97	2.01	1.89
1sak	DA352A	0.62	0.15	2.44
1sak	EA326A	0.4	0.98	0.96
1sak	EA336A	-0.4	1.07	0.48
1sak	EA339A	0.66	0.21	0.15
1sak	EA343A	0.25	0.42	0.14
1sak	EA346A	0.27	-0.03	0.44
1sak	EA349A	1.18	0.4	0.67
1sak	FA328A	2.36	2.14	2.36
1sak	FA328L	1.43	0.4	0.72
1sak	FA338A	2.03	2.69	2.67
1sak	FA341I	2.01	1.91	1.57
1sak	FA341L	0.91	2.39	1.7
1sak	IA332V	0.99	1.3	1.26
1sak	KA351A	-0.57	0.9	1.08
1sak	LA330F	1.8	3.82	3.5
1sak	LA344F	1.62	-1.32	-0.15
1sak	LA344I	0.41	0.12	0.41
1sak	LA350A	0.5	1.28	1.62
1sak	MA340A	1.9	2.42	2.58
1sak	MA340I	0.38	1.44	1.59
1sak	NA345A	0.98	1.24	1.15
1sak	QA331A	0.46	1.03	0.86
1sak	RA333A	1.05	1.42	2.3
1sak	RA335A	0.75	0.34	1.46
1sak	RA337A	2.41	1.21	3.33
1sak	RA342A	0.38	-0.15	0.47
1sak	TA329A	1.02	0.05	0
1sso	IA29V	0.4	0.73	0.68
1tit	CA63S	2.08	0.44	0.53
1tit	FA73L	3.06	1.02	2.61
1tit	IA23A	2.7	-0.49	-0.58
1tit	LA41A	2.67	0.38	0.39
1tit	LA58A	3.23	2.57	2.82
1tit	LA60A	4.88	2.18	2.34
1tit	VA13A	2.15	0.12	0
1tit	VA86A	4.45	-5.12	-4.9
1tit	YA9F	0.4	-0.22	-0.32
1tit	YA9G	0.8	0.47	0.4
1tit	YA9P	2.2	0.83	0.84
1tit	YA9S	0.2	-0.46	-0.53
1ttg	IA34V	0.41	1.01	1.08
1ttg	PA25A	0.48	2.63	2.52
1ttg	PA5A	-0.11	1.46	1.22
1ttg	PA64A	0.41	1.07	0.92
1ttg	PA82A	0.42	0.56	0.54
1ttg	PA87A	0.21	1.04	0.92
1ttg	VA50A	2.42	-0.04	-0.2
1uzc	AA17G	0.7	0.43	0.49
1uzc	AA20G	2.3	1.12	0.52
1uzc	AA39G	1.93	-1.45	-1.55
1uzc	AA51G	1.12	-0.11	0.51
1uzc	AA53G	0.3	0.14	0.01
1uzc	AA61G	2.07	0.41	0.45
1uzc	AA64G	0.94	1.06	1.07
1uzc	DA46N	2.51	0.98	0.39
1uzc	EA15A	0.4	1.53	0.44
1uzc	EA15G	1.02	2.27	0.99
1uzc	EA27A	0.62	0.21	0.68
1uzc	EA27G	1.57	1.02	1.48
1uzc	IA43V	1.21	-2.62	-2.63
1uzc	IA44A	0.09	0.5	0.15
1uzc	IA44G	0.4	1.23	0.83
1uzc	IA44V	0.3	0.91	0.83
1uzc	KA26A	-0.11	0.32	0.11
1uzc	KA26G	0.74	1.35	1.15
1uzc	KA58A	2.1	-7.1	-6.86
1uzc	LA24A	1.04	-1.24	-2.67
1uzc	LA52A	2.71	1.78	1.94
1uzc	MA42A	1.37	0.8	0.24
1uzc	NA33G	0.42	0.12	0.16
1uzc	QA19A	0.08	-0.32	-0.1
1uzc	QA19G	1.23	-0.12	0.08
1uzc	QA38A	0.37	0.45	0.57
1uzc	QA38G	1.57	1.3	1.38
1uzc	QA60A	-0.31	0.33	0.31
1uzc	QA60G	0.8	1.01	0.88
1uzc	SA32A	0	-0.15	0.12
1uzc	SA35A	1.04	0.83	1.28
1uzc	SA50A	0.02	0.09	0.15
1uzc	SA50G	0.02	0.42	0.48
1uzc	SA56A	0.4	-0.33	0.09
1uzc	SA56G	0.54	0.27	0.63
1uzc	TA13A	0.99	-0.23	0.92
1uzc	TA13S	-0.1	-0.43	-0.11
1uzc	VA30A	3.28	1.09	0.08
1uzc	VA67A	-0.51	-0.84	-0.87
1uzc	VA67G	0	-0.15	-0.11
1uzc	WA11F	0.31	-0.74	0.26
1uzc	WA36F	-0.3	-1.06	-1.39
1uzc	YA49A	2.46	-2.72	-2.78
1uzc	YA49F	0.31	-1.4	-1.54
1uzc	YA65F	0.72	1.5	1.79
1w4h	AA130G	0.04	0.8	0.59
1w4h	AA134G	0.37	1.11	0.66
1w4h	AA140G	1.02	0.63	0.69
1w4h	AA146G	0.58	1.41	1.39
1w4h	AA148G	0.43	0.65	0.53
1w4h	AA168G	0.07	0.86	0.8
1w4h	DA162N	3.1	1.46	0.66
1w4h	HA166A	-0.06	-0.46	-0.7
1w4h	HA166G	1.58	1.13	0.64
1w4h	IA135A	1.63	1.46	0.98
1w4h	IA135V	0.03	0.22	-0.11
1w4h	IA149V	0.75	0.77	0.61
1w4h	LA138A	0.94	1.54	1.56
1w4h	LA138A	1.67	1.54	1.56
1w4h	LA139A	3.5	2.55	2.31
1w4h	LA144A	1.9	1.97	2.27
1w4h	LA158A	2.12	1.28	0.97
1w4h	LA167A	0.88	2.17	2.07
1w4h	PA133A	-0.38	0.72	0.8
1w4h	SA132G	0.47	0.46	1.1
1w4h	TA152A	1.36	0.56	0.41
1w4h	TA152S	0.29	0.12	-0.02
1w4h	TA159S	1.63	0.4	2.3
1w4h	VA154G	0.84	-0.05	-0.03
1w4h	VA163A	2.02	1.66	1.7
1wit	YA73F	2.15	-1.18	-2.23
1yyj	AA20G	1.97	-0.22	-0.12
1yyj	AA23G	2.38	0.95	1.07
1yyj	AA36G	2.61	1.42	1.34
1yyj	AA37G	4.15	1.81	1.75
1yyj	AA40G	1.41	0.54	0.17
1yyj	AA87G	3.2	2.06	2.28
1yyj	AA90G	2.34	1.24	1.22
1yyj	AA91G	1.6	0.44	0.62
1yyj	DA73A	1.57	-0.42	-0.38
1yyj	EA18A	-1.3	-0.33	0.04
1yyj	FA61A	4.52	1.98	1.52
1yyj	FA65A	1.92	2.12	1.56
1yyj	IA17A	1.3	1.89	2.18
1yyj	IA72A	4.79	3.08	3.11
1yyj	IA98A	3.48	0.99	2.09
1yyj	KA15A	0.2	0.28	0.39
1yyj	KA27A	0.17	0.35	0.48
1yyj	KA27G	1	0.95	0.99
1yyj	KA51G	1.32	-2.43	-2.45
1yyj	LA10A	1.86	2.22	2.49
1yyj	LA14A	1.92	3.55	3.64
1yyj	LA30A	2.83	3.33	3.15
1yyj	LA38G	1.44	2.2	1.82
1yyj	LA3A	1.6	1.67	1.58
1yyj	LA48A	3.73	1.62	1.34
1yyj	LA68A	3.88	2.05	2.35
1yyj	LA76A	3.48	1.22	1.32
1yyj	LA94A	1.5	3.4	3.44
1yyj	MA33A	2.97	3.34	2.75
1yyj	MA58A	2.91	1.45	1.6
1yyj	RA34A	2.25	-0.13	0
1yyj	RA34G	3.26	1.22	1.44
1yyj	VA69G	3.61	1.51	1.23
1yyj	VA84A	3.42	1.4	1.51
1yyj	WA7M	0.85	0.6	1.52
1yyj	YA101A	-0.52	2.5	1.16
1yyj	YA105A	2.36	2.49	1.69
2a01	LA141R	0.65	-0.05	-0.56
2a36	TA22A	-0.4	-0.79	-0.53
2a36	TA22D	-1.5	0.02	-0.5
2a36	TA22F	-1.3	-0.89	-0.85
2a36	TA22G	-3.59	-3.81	-3.58
2a36	TA22K	0	-1.13	-0.58
2a36	TA22L	-0.5	-1.16	-0.96
2a36	TA22N	-1.3	-1.37	-1.31
2a36	TA22S	-0.6	-0.82	-0.75
2abd	AA34G	1.33	1.5	1.59
2abd	AA69G	2.28	1.42	1.45
2abd	AA9G	1.81	0.75	0.69
2abd	DA21A	-0.03	0.4	0.76
2abd	DA21H	0.56	0.41	0.36
2abd	EA67A	0.36	0.94	0.6
2abd	FA26A	1.79	2.05	2.65
2abd	FA5A	2.52	0.53	0.22
2abd	IA39A	1.05	-1.18	-1.03
2abd	IA74A	1.7	1.82	1.75
2abd	KA32A	1.02	1	0.91
2abd	KA32E	1.48	0.93	0.41
2abd	KA32R	1.83	0.68	0.18
2abd	KA52M	-0.18	0.63	0.71
2abd	KA54A	0.86	0.58	0.73
2abd	KA54M	-0.1	-1.07	-0.2
2abd	LA15A	3.1	1.9	1.88
2abd	LA25A	1.02	0.82	0.86
2abd	LA80A	3.7	1.44	1.18
2abd	PA19A	1.07	2.91	2.64
2abd	PA44A	1.4	2.66	2.62
2abd	QA33A	3.64	0.81	0.23
2abd	TA35A	1.09	0.23	0.27
2abd	VA12A	1.54	1.22	1.33
2abd	VA77A	1.14	0.27	1.06
2abd	YA28A	2.47	2.07	1.39
2abd	YA28F	1.06	-0.35	-1
2abd	YA28N	2.23	2.63	1.82
2abd	YA31N	1.52	3.77	3.08
2abd	YA73A	4.77	-1.21	-1.66
2abd	YA73F	-0.27	-2.37	-2.08
