# Supplementary material for: FoldX force field revisited, an improved version
Source: Bioinformatics. 2025 Feb 6;41(2):btaf064. doi: 10.1093/bioinformatics/btaf064 (PMC11879241; doi:10.1093/bioinformatics/btaf064)
Supplement: btaf064_Supplementary_Data [file btaf064_supplementary_data.zip › TS14.xlsx]

## Sheet: Table S14
CALIBRATION SUBSET
PDB	Mutation	DDG experimental (kcal/mol)	FoldX v1 (kcal/mol)	v7_TRP	FoldX v8 (kcal/mol)	FoldX v9_0.8_0 (kcal/mol)	FoldX v9_0.9_0 (kcal/mol)	FoldX v9_1.1_0 (kcal/mol)	FoldX v9_0.9_5 (kcal/mol)	FoldX v9_0.9_10 (kcal/mol)	FoldX v9_0.9_15 (kcal/mol)
1hmk	WA60A	2.01	5.16	4.93	4.93	5.68	5.55	5.56	5.7	5.63	5.68
1ey0	YA27Q	3.31	3.89	4.11	3.91	3.8	2.96	3.59	3.51	3.61	3.59
1ey0	YA85A	0.41	0.64	0.85	0.85	0.85	0.68	0.77	0.92	0.73	0.74
1ey0	FA76G	4.73	3.64	4.01	4.09	3.89	3.59	3.85	4.01	3.81	3.78
1ihb	FA92N	0.96	2.16	2.4	2.31	2.36	1.79	2.08	2.59	2.08	2.07
5pti	FA45A	6.9	3.25	3.21	3.21	3.16	3.02	3.07	3.28	3.05	3.06
1hz6	FA26G	3.15	2.06	1.87	1.77	1.92	1.49	1.7	2.05	1.69	1.68
1ey0	YA115G	0.56	1.87	2.03	2.03	1.97	2.06	1.77	2.09	1.9	2.06
5pti	YA21A	3.9	1.84	1.85	1.87	1.36	1.1	1.26	1.44	1.27	1.81
1hms	FA64S	3.82	5.28	4.7	4.7	4.56	4.05	4.29	5.16	4.27	4.45
1ayf	YA82L	0.36	0.83	0.82	0.82	0.49	0.28	0.38	0.58	0.39	0.33
2lzm	YA25G	4.55	3.66	3.5	3.5	3.65	3.34	3.51	3.55	3.53	3.55
1bvc	FA106A	0.7	2.42	2.7	2.63	2.72	2.28	2.53	3.1	2.54	2.59
1bni	FA7L	4.22	0.83	0.59	0.59	0.68	0.26	0.48	0.85	0.49	0.45
1hz6	YA56A	1.51	1.16	1.2	1.13	1.4	0.71	0.88	1.52	0.86	0.82
1ayf	YA82S	0.33	0.79	0.57	0.57	0.48	0.34	0.4	0.58	0.36	0.33
1ey0	YA54G	1.72	-1.48	-1.84	-1.89	-1.78	-1.84	-1.92	-1.67	-1.95	-1.85
5pti	YA23A	5.9	1.43	1.44	1.44	1.44	1.51	1.47	1.41	1.48	1.51
1ttq	FA22I	4.58	2.64	2.43	2.46	2.47	1.71	2.09	2.82	2.19	2.15
1ey0	YA113A	-0.06	0.02	0.23	0.23	0.27	-0.17	-0.05	0.42	-0.13	-0.2
1ey0	YA54A	1.97	1.31	1.27	1.22	1.35	1.22	1.19	1.48	1.13	1.17
1qlp	YA160A	0.21	2.41	2.08	2.04	2.08	1.1	1.65	2.23	1.34	1.36
1hms	WA8E	3.82	6.62	6.33	7.04	7.7	7.16	7.23	7.81	7.27	7.52
1e65	FA110S	3.95	5.36	4.75	4.75	4.35	3.74	3.97	4.22	4.01	4.06
1hms	FA4S	3.67	3.88	3.76	3.76	3.78	3.41	3.5	3.99	3.56	3.57
1ey0	YA115A	0.25	0.54	0.7	0.7	0.71	0.81	0.52	0.88	0.66	0.84
2lzm	FA104M	0.4	0.56	0.85	0.75	0.85	0.16	0.54	1.09	0.54	0.54
5pti	FA33L	2.7	1.86	1.55	1.55	1.53	1.31	1.47	1.5	1.4	1.42
5pti	FA22A	1.15	3.57	3.35	3.35	3.36	3.04	3.23	3.49	3.25	3.28
1fna	YA32L	2.74	2.56	2.16	2.16	2.16	1.51	1.93	2.38	1.94	2.04
1fna	YA92A	1.11	2.1	2.17	2.14	2.1	1.79	1.91	2.33	2.16	2
1fkj	FA36A	3.07	4.65	4.35	4.35	4.34	3.46	4.04	4.84	4.09	4.14
1hms	FA16S	3.98	2.61	4.57	4.57	3.93	3.73	3.79	4.05	3.76	3.75
5pti	FA4L	2.2	2.15	1.68	1.71	2.21	1.99	2.13	2.3	2.21	2.2
1sup	YA217K	-0.72	1.5	1.87	1.87	1.96	1.67	1.82	2.1	1.76	1.7
1ey0	FA34A	3.8	4.22	4.13	4.13	4.13	3.51	3.86	4.23	3.9	3.93
1bpi	YA10A	1.2	0.95	1.06	1.06	1.06	0.92	1	1.15	1	0.96
1ttq	FA22V	3.44	2.1	2.18	2.16	2.23	1.6	1.89	2.5	1.95	1.97
1ey0	YA91A	5.3	6.35	6.06	6.16	6.44	6.06	6.27	6.55	6.34	6.42
3mbp	YA283D	2.25	4.04	3.36	3.29	3.36	3.04	3.22	3.39	3.25	3.27
1fna	YA36A	1.49	3.19	2.85	2.85	2.83	1.94	2.23	3.09	2.3	2.3
1ey0	YA27T	3.18	3.73	3.42	3.21	3.5	3.42	3.62	3.7	3.69	3.85
1igv	FA66A	4.2	4.57	4.09	4.08	4.11	3.83	3.99	4.2	4.12	4.19
1ey0	YA93G	7.5	5.62	5.3	5.22	5.21	5	5.07	5.28	5.05	5.73
2ocj	FA134L	4.78	2.32	1.92	1.63	1.01	1.82	0.88	1.09	0.9	0.93
1oh0	YA57S	4.53	6.5	6.5	6.5	6.47	4.37	4.77	6.7	4.65	4.66
1ifc	FA68A	0.42	2.99	2.62	2.62	2.52	1.88	2.23	2.78	2.26	2.29
2lzm	FA153I	0.2	2.43	1.92	1.92	1.92	1.19	1.42	2.17	1.54	1.65
1ey0	FA61A	2.34	2.57	2.54	2.54	2.52	2.02	2.26	2.76	2.18	1.64
1ey0	YA91S	5.3	7.93	7.61	7.76	7.54	7.1	7.33	7.66	7.4	7.71
1hz6	FA26L	0.42	-0.26	-0.73	-0.78	-0.6	-0.96	-0.71	-0.41	-0.7	-0.7
1pin	YA23A	1.08	1.73	1.58	1.58	1.61	1.15	1.46	1.83	1.4	1.31
1igv	FA10A	4.12	4	3.73	3.71	3.56	3.42	3.52	3.45	3.57	3.63
1pin	FA25L	1.37	0.69	0.39	0.39	0.42	0.53	0.62	0.53	0.63	0.65
1bpi	YA35L	3.7	1.31	1.4	1.4	2.02	1.63	1.98	1.81	1.81	1.84
1ey0	YA27I	2.28	1.42	1.27	1	1.14	1.04	1.47	1.34	1.58	1.13
1ey0	WA140L	4.5	0.74	0.8	0.66	1.54	1.13	1.23	1.81	1.12	1.26
1ey0	YA115L	0.22	0.69	0.32	0.32	0.25	0.45	0.09	0.36	0.29	0.54
2ocj	FA270C	4.54	5.04	4.74	4.74	4.74	3.76	4.39	4.93	4.3	4.27
1vqb	FA68L	2.12	0.96	0.8	0.8	0.58	-0.21	0.3	0.86	0.33	0.37
1g4i	FA106A	1.23	4.19	4.05	4.05	4.04	3.54	3.82	4.11	3.87	3.93
1mjc	FA20S	1.16	3.38	2.89	2.89	2.99	2.04	2.85	3.14	2.84	2.02
1ey0	YA85L	0.15	-0.23	-0.07	-0.07	-0.07	-0.26	-0.18	0	-0.2	-0.14
1mjc	FA20L	0.31	0.7	0.08	0.08	0.05	-0.31	-0.04	0.07	-0.03	-0.09
1bpi	FA22A	2	3.52	3.28	3.28	3.21	2.93	3.12	3.2	3.16	3.2
2lzm	WA126R	5.74	2.47	3.16	3.22	4.09	3.79	3.84	4.33	3.82	3.56
2ci2	FI69A	3.68	2.34	2.21	2.16	2.19	1.79	1.99	2.38	1.98	1.97
1onc	FA28A	5	4.11	4.15	4.15	4.13	3.64	3.92	4.29	3.97	4.03
5pti	YA35A	4.7	1.92	1.89	1.89	2.91	2.97	2.97	2.83	3.02	2.68
1ey0	YA27S	3.21	5.07	5.36	5.13	5.13	4.59	4.93	5.08	4.89	4.93
5pti	YA21L	3.4	-0.08	-0.1	-0.1	-0.1	-0.4	-0.24	0	-0.24	-0.23
1ris	YA33A	-0.5	3.49	3.12	2.99	3.5	3.31	3.41	3.63	3.52	3.58
2lzm	FA104A	2.7	3.3	3.25	3.15	3.24	2.73	3.02	3.35	3.06	3.08
1ank	FA86L	0.8	1.69	2.59	2.59	2.55	1.86	2.21	2.85	1.11	1.25
2lzm	FA153V	1.8	3.42	2.91	2.91	2.89	1.98	2.31	3.25	2.32	2.48
1ey0	YA27A	3.63	4.41	4.77	4.42	4.36	3.98	4.32	4.25	4.51	4.51
5pti	YA10L	2.9	0.32	0.4	0.4	0.39	0.33	0.32	0.47	0.2	0.17
1bni	YA13A	3.49	1.5	2.23	2.23	2.23	1.58	2	2.37	2.02	1.88
1ey0	YA27K	3.78	4.48	4.45	4.38	4.4	3.17	4.25	4.37	3.51	3.45
1ten	YA869A	1.88	5.97	5.75	5.76	5.82	5.34	5.62	5.94	5.66	5.72
1ey0	YA27V	2.65	1.71	1.34	1.74	1.15	0.55	1.2	1.96	1.26	1.35
1mjc	FA18S	1.54	1.3	0.76	0.76	0.98	0.61	1.02	1.51	1	0.95
1ey0	YA91G	6.7	8.13	7.73	7.78	8.14	7.81	8	8.22	8.08	8.17
1ihb	FA71N	-0.62	1.4	1.52	1.54	0.8	0.32	0.46	0.2	0.05	0.17
2ci2	FI69L	2.02	0.5	0.31	0.27	0.31	-0.15	0.05	0.52	-0.12	-0.09
1ey0	YA27D	5.4	5.04	4.61	4.34	4.59	3.89	4.8	4.84	4.89	4.91
1bni	YA13G	6.4	3.19	3.96	3.96	3.96	3.32	3.74	4.07	3.76	3.64
2lzm	FA153M	0.6	1.27	1.48	1.48	1.47	0.59	1.04	1.92	1	0.99
5pti	YA35G	5	3.01	3.03	3.03	4.76	4.85	4.82	4.64	4.83	4.85
1mjc	FA31L	0.66	0.3	-0.04	-0.04	0.13	-0.19	0.1	0.12	-0.03	-0.1
1hz6	FA22L	3.27	1.63	1.21	1.19	1.09	0.85	1.12	1.51	1.14	1.15
1bpi	YA35D	3.8	1.92	1.95	1.95	2.11	2.01	2.1	2.18	2.12	2.13
1fna	FA48A	1.98	3.34	3.22	3.23	3.23	2.74	2.99	3.41	3	2.91
1ey0	YA113G	0.2	0.41	0.62	0.62	0.66	0.38	0.5	0.85	0.39	0.27
1fkj	WA59L	2.35	3.56	2.75	2.75	3.59	2	2.84	3.91	2.87	3.06
1fna	YA32A	4.23	4.88	4.47	4.47	4.54	4.14	4.35	4.65	4.41	4.47
1ey0	YA27L	1.55	1.63	1.02	0.85	0.92	0.78	1.14	1.21	1.26	1.47
1ten	YA858A	2.63	2.65	2.39	2.39	2.53	1.93	2.22	2.88	2.26	2.31
1ttq	YA175Q	1.65	5.09	5.01	4.93	5	4.37	4.74	5.2	4.75	4.76
4lyz	WA108Q	3.95	4.32	4.22	4.19	4.87	3.97	4.36	5.07	4.37	4.38
1pin	WA34A	0.4	0.44	0.7	0.7	0.95	0.76	0.84	1.07	0.76	0.69
1hz6	FA22A	5.25	3.47	3.28	3.17	3.15	2.89	3.18	3.58	3.2	3.24
1bni	YA97G	6.6	4.06	4.04	4.04	4.34	3.99	4.22	4.44	4.14	4.19
1bni	YA17S	2.28	0.94	2.29	2.29	2.39	1.1	2.2	2.55	2.17	1.69
1bni	YA17G	4.46	1.29	2.18	2.18	2.18	1.47	1.99	2.76	1.97	1.95
1ey0	YA27C	2.72	3.83	3.99	3.76	3.8	3.18	3.57	4.06	3.69	3.67
1mjc	FA31S	1.03	2.46	2.22	2.22	2.17	1.87	1.85	2.55	1.8	1.76
1qlp	FA51C	-3.01	4.27	3.96	3.96	3.93	3.22	3.68	3.82	3.59	3.57
2lzm	FA153C	3.11	4.65	4.15	4.15	4.15	3.33	3.52	4.5	3.66	3.83
1ey0	FA76A	4.1	3.23	3.59	3.67	3.47	3.15	3.43	3.58	3.38	3.34
1fna	YA68A	1.88	5.6	5.18	4.98	5.17	4.45	4.8	5.47	4.87	4.89
1ey0	YA27N	3.83	4.5	4.35	4.03	4.08	3.46	3.85	4.12	4.01	3.99
1ey0	YA93L	4.53	2.26	2.12	2.07	2.17	1.92	2.02	2.27	1.95	1.99
1vqb	FA68V	2.5	1.85	1.3	1.3	1.72	1.14	1.41	1.99	1.42	1.43
1flv	FA7L	0.04	3.03	2.77	2.77	2.76	2.39	2.51	2.99	2.52	2.55
1bpi	YA35A	1.1	2.75	2.79	2.79	3.47	3.44	3.47	3.43	3.52	3.57
1hz6	YA36A	2.49	2.4	2.24	2.25	2.18	1.75	2.05	2.45	1.81	1.79
1ey0	YA27E	5	4.6	4.24	4.59	4.09	3.31	3.78	4.36	3.82	4.05
2ocj	YA220C	3.98	3.92	3.87	3.88	3.87	2.97	3.51	4.25	3.45	3.52
1bvc	FA123K	2.1	5.59	5.53	5.53	5.53	4.93	5.25	5.8	5.25	5.25
3mbp	WA10A	4.3	5.2	5.8	5.78	6.78	6.27	6.5	7	6.55	6.43
1ey0	YA54L	3.31	-0.69	-0.76	-0.96	-0.65	-0.63	-0.73	-0.7	-0.75	-0.67
1ey0	YA27R	3.05	4.34	3.98	3.28	3.71	3.05	3.44	4.02	3.41	3.52
1qlp	FA51L	-2.1	0.78	0.46	0.46	0.44	0.1	0.34	0.36	0.36	0.37
2ci2	FI69V	2.14	1.73	2.19	2.23	1.22	2.5	1.81	1.41	1.77	1.74
1bvc	FA123A	1.1	5.26	4.98	4.98	5.01	4.4	4.73	5.25	4.76	4.76
1ihb	FA82Q	0.41	1.91	1.54	1.54	1.55	1.11	1.33	1.77	1.27	1.2
1bvc	FA123T	2.62	4.72	4.48	4.48	4.51	3.93	4.24	4.74	4.28	4.35
1ey0	YA85G	1.05	1.28	1.5	1.5	1.35	1.18	1.27	1.42	1.2	1.19
1ey0	YA113L	-0.2	-0.12	-0.09	-0.09	-0.09	-0.26	-0.18	0	-0.2	-0.2
VALIDATION SUBSET
PDB	Mutation	DDG experimental (kcal/mol)	FoldX v1 (kcal/mol)	v7_TRP	FoldX v8 (kcal/mol)	FoldX v9_0.8_0 (kcal/mol)	FoldX v9_0.9_0 (kcal/mol)	FoldX v9_1.1_0 (kcal/mol)	FoldX v9_0.9_5 (kcal/mol)	FoldX v9_0.9_10 (kcal/mol)	FoldX v9_0.9_15 (kcal/mol)
1fna	YA92A	1.11	2.1	2.17	2.14	2.1	1.79	1.91	2.33	2.16	2
1fkj	FA36A	3.07	4.65	4.35	4.35	4.34	3.46	4.04	4.84	4.09	4.14
1hms	FA16S	3.98	2.61	4.57	4.57	3.93	3.73	3.79	4.05	3.76	3.75
5pti	FA4L	2.2	2.15	1.68	1.71	2.21	1.99	2.13	2.3	2.21	2.2
1sup	YA217K	-0.72	1.5	1.87	1.87	1.96	1.67	1.82	2.1	1.76	1.7
1ey0	FA34A	3.8	4.22	4.13	4.13	4.13	3.51	3.86	4.23	3.9	3.93
1bpi	YA10A	1.2	0.95	1.06	1.06	1.06	0.92	1	1.15	1	0.96
1ttq	FA22V	3.44	2.1	2.18	2.16	2.23	1.6	1.89	2.5	1.95	1.97
1ey0	YA91A	5.3	6.35	6.06	6.16	6.44	6.06	6.27	6.55	6.34	6.42
3mbp	YA283D	2.25	4.04	3.36	3.29	3.36	3.04	3.22	3.39	3.25	3.27
1fna	YA36A	1.49	3.19	2.85	2.85	2.83	1.94	2.23	3.09	2.3	2.3
1ey0	YA27T	3.18	3.73	3.42	3.21	3.5	3.42	3.62	3.7	3.69	3.85
1igv	FA66A	4.2	4.57	4.09	4.08	4.11	3.83	3.99	4.2	4.12	4.19
1ey0	YA93G	7.5	5.62	5.3	5.22	5.21	5	5.07	5.28	5.05	5.73
2ocj	FA134L	4.78	2.32	1.92	1.63	1.01	1.82	0.88	1.09	0.9	0.93
1oh0	YA57S	4.53	6.5	6.5	6.5	6.47	4.37	4.77	6.7	4.65	4.66
1ifc	FA68A	0.42	2.99	2.62	2.62	2.52	1.88	2.23	2.78	2.26	2.29
2lzm	FA153I	0.2	2.43	1.92	1.92	1.92	1.19	1.42	2.17	1.54	1.65
1ey0	FA61A	2.34	2.57	2.54	2.54	2.52	2.02	2.26	2.76	2.18	1.64
1ey0	YA91S	5.3	7.93	7.61	7.76	7.54	7.1	7.33	7.66	7.4	7.71
1hz6	FA26L	0.42	-0.26	-0.73	-0.78	-0.6	-0.96	-0.71	-0.41	-0.7	-0.7
1pin	YA23A	1.08	1.73	1.58	1.58	1.61	1.15	1.46	1.83	1.4	1.31
1igv	FA10A	4.12	4	3.73	3.71	3.56	3.42	3.52	3.45	3.57	3.63
1pin	FA25L	1.37	0.69	0.39	0.39	0.42	0.53	0.62	0.53	0.63	0.65
1bpi	YA35L	3.7	1.31	1.4	1.4	2.02	1.63	1.98	1.81	1.81	1.84
1ey0	YA27I	2.28	1.42	1.27	1	1.14	1.04	1.47	1.34	1.58	1.13
1ey0	WA140L	4.5	0.74	0.8	0.66	1.54	1.13	1.23	1.81	1.12	1.26
1ey0	YA115L	0.22	0.69	0.32	0.32	0.25	0.45	0.09	0.36	0.29	0.54
2ocj	FA270C	4.54	5.04	4.74	4.74	4.74	3.76	4.39	4.93	4.3	4.27
1vqb	FA68L	2.12	0.96	0.8	0.8	0.58	-0.21	0.3	0.86	0.33	0.37
1g4i	FA106A	1.23	4.19	4.05	4.05	4.04	3.54	3.82	4.11	3.87	3.93
1mjc	FA20S	1.16	3.38	2.89	2.89	2.99	2.04	2.85	3.14	2.84	2.02
1ey0	YA85L	0.15	-0.23	-0.07	-0.07	-0.07	-0.26	-0.18	0	-0.2	-0.14
1mjc	FA20L	0.31	0.7	0.08	0.08	0.05	-0.31	-0.04	0.07	-0.03	-0.09
1bpi	FA22A	2	3.52	3.28	3.28	3.21	2.93	3.12	3.2	3.16	3.2
2lzm	WA126R	5.74	2.47	3.16	3.22	4.09	3.79	3.84	4.33	3.82	3.56
2ci2	FI69A	3.68	2.34	2.21	2.16	2.19	1.79	1.99	2.38	1.98	1.97
1onc	FA28A	5	4.11	4.15	4.15	4.13	3.64	3.92	4.29	3.97	4.03
5pti	YA35A	4.7	1.92	1.89	1.89	2.91	2.97	2.97	2.83	3.02	2.68
1ey0	YA27S	3.21	5.07	5.36	5.13	5.13	4.59	4.93	5.08	4.89	4.93
5pti	YA21L	3.4	-0.08	-0.1	-0.1	-0.1	-0.4	-0.24	0	-0.24	-0.23
1ris	YA33A	-0.5	3.49	3.12	2.99	3.5	3.31	3.41	3.63	3.52	3.58
2lzm	FA104A	2.7	3.3	3.25	3.15	3.24	2.73	3.02	3.35	3.06	3.08
1ank	FA86L	0.8	1.69	2.59	2.59	2.55	1.86	2.21	2.85	1.11	1.25
2lzm	FA153V	1.8	3.42	2.91	2.91	2.89	1.98	2.31	3.25	2.32	2.48
1ey0	YA27A	3.63	4.41	4.77	4.42	4.36	3.98	4.32	4.25	4.51	4.51
5pti	YA10L	2.9	0.32	0.4	0.4	0.39	0.33	0.32	0.47	0.2	0.17
1bni	YA13A	3.49	1.5	2.23	2.23	2.23	1.58	2	2.37	2.02	1.88
1ey0	YA27K	3.78	4.48	4.45	4.38	4.4	3.17	4.25	4.37	3.51	3.45
1ten	YA869A	1.88	5.97	5.75	5.76	5.82	5.34	5.62	5.94	5.66	5.72
1ey0	YA27V	2.65	1.71	1.34	1.74	1.15	0.55	1.2	1.96	1.26	1.35
1mjc	FA18S	1.54	1.3	0.76	0.76	0.98	0.61	1.02	1.51	1	0.95
1ey0	YA91G	6.7	8.13	7.73	7.78	8.14	7.81	8	8.22	8.08	8.17
1ihb	FA71N	-0.62	1.4	1.52	1.54	0.8	0.32	0.46	0.2	0.05	0.17
2ci2	FI69L	2.02	0.5	0.31	0.27	0.31	-0.15	0.05	0.52	-0.12	-0.09
1ey0	YA27D	5.4	5.04	4.61	4.34	4.59	3.89	4.8	4.84	4.89	4.91
1bni	YA13G	6.4	3.19	3.96	3.96	3.96	3.32	3.74	4.07	3.76	3.64
2lzm	FA153M	0.6	1.27	1.48	1.48	1.47	0.59	1.04	1.92	1	0.99
5pti	YA35G	5	3.01	3.03	3.03	4.76	4.85	4.82	4.64	4.83	4.85
1mjc	FA31L	0.66	0.3	-0.04	-0.04	0.13	-0.19	0.1	0.12	-0.03	-0.1
1hz6	FA22L	3.27	1.63	1.21	1.19	1.09	0.85	1.12	1.51	1.14	1.15
1bpi	YA35D	3.8	1.92	1.95	1.95	2.11	2.01	2.1	2.18	2.12	2.13
1fna	FA48A	1.98	3.34	3.22	3.23	3.23	2.74	2.99	3.41	3	2.91
1ey0	YA113G	0.2	0.41	0.62	0.62	0.66	0.38	0.5	0.85	0.39	0.27
1fkj	WA59L	2.35	3.56	2.75	2.75	3.59	2	2.84	3.91	2.87	3.06
1fna	YA32A	4.23	4.88	4.47	4.47	4.54	4.14	4.35	4.65	4.41	4.47
1ey0	YA27L	1.55	1.63	1.02	0.85	0.92	0.78	1.14	1.21	1.26	1.47
1ten	YA858A	2.63	2.65	2.39	2.39	2.53	1.93	2.22	2.88	2.26	2.31
1ttq	YA175Q	1.65	5.09	5.01	4.93	5	4.37	4.74	5.2	4.75	4.76
4lyz	WA108Q	3.95	4.32	4.22	4.19	4.87	3.97	4.36	5.07	4.37	4.38
1pin	WA34A	0.4	0.44	0.7	0.7	0.95	0.76	0.84	1.07	0.76	0.69
1hz6	FA22A	5.25	3.47	3.28	3.17	3.15	2.89	3.18	3.58	3.2	3.24
1bni	YA97G	6.6	4.06	4.04	4.04	4.34	3.99	4.22	4.44	4.14	4.19
1bni	YA17S	2.28	0.94	2.29	2.29	2.39	1.1	2.2	2.55	2.17	1.69
1bni	YA17G	4.46	1.29	2.18	2.18	2.18	1.47	1.99	2.76	1.97	1.95
1ey0	YA27C	2.72	3.83	3.99	3.76	3.8	3.18	3.57	4.06	3.69	3.67
1mjc	FA31S	1.03	2.46	2.22	2.22	2.17	1.87	1.85	2.55	1.8	1.76
1qlp	FA51C	-3.01	4.27	3.96	3.96	3.93	3.22	3.68	3.82	3.59	3.57
2lzm	FA153C	3.11	4.65	4.15	4.15	4.15	3.33	3.52	4.5	3.66	3.83
1ey0	FA76A	4.1	3.23	3.59	3.67	3.47	3.15	3.43	3.58	3.38	3.34
1fna	YA68A	1.88	5.6	5.18	4.98	5.17	4.45	4.8	5.47	4.87	4.89
1ey0	YA27N	3.83	4.5	4.35	4.03	4.08	3.46	3.85	4.12	4.01	3.99
1ey0	YA93L	4.53	2.26	2.12	2.07	2.17	1.92	2.02	2.27	1.95	1.99
1vqb	FA68V	2.5	1.85	1.3	1.3	1.72	1.14	1.41	1.99	1.42	1.43
1flv	FA7L	0.04	3.03	2.77	2.77	2.76	2.39	2.51	2.99	2.52	2.55
1bpi	YA35A	1.1	2.75	2.79	2.79	3.47	3.44	3.47	3.43	3.52	3.57
1hz6	YA36A	2.49	2.4	2.24	2.25	2.18	1.75	2.05	2.45	1.81	1.79
1ey0	YA27E	5	4.6	4.24	4.59	4.09	3.31	3.78	4.36	3.82	4.05
2ocj	YA220C	3.98	3.92	3.87	3.88	3.87	2.97	3.51	4.25	3.45	3.52
1bvc	FA123K	2.1	5.59	5.53	5.53	5.53	4.93	5.25	5.8	5.25	5.25
3mbp	WA10A	4.3	5.2	5.8	5.78	6.78	6.27	6.5	7	6.55	6.43
1ey0	YA54L	3.31	-0.69	-0.76	-0.96	-0.65	-0.63	-0.73	-0.7	-0.75	-0.67
1ey0	YA27R	3.05	4.34	3.98	3.28	3.71	3.05	3.44	4.02	3.41	3.52
1qlp	FA51L	-2.1	0.78	0.46	0.46	0.44	0.1	0.34	0.36	0.36	0.37
2ci2	FI69V	2.14	1.73	2.19	2.23	1.22	2.5	1.81	1.41	1.77	1.74
1bvc	FA123A	1.1	5.26	4.98	4.98	5.01	4.4	4.73	5.25	4.76	4.76
1ihb	FA82Q	0.41	1.91	1.54	1.54	1.55	1.11	1.33	1.77	1.27	1.2
1bvc	FA123T	2.62	4.72	4.48	4.48	4.51	3.93	4.24	4.74	4.28	4.35
1ey0	YA85G	1.05	1.28	1.5	1.5	1.35	1.18	1.27	1.42	1.2	1.19
1ey0	YA113L	-0.2	-0.12	-0.09	-0.09	-0.09	-0.26	-0.18	0	-0.2	-0.2
1cun	FA117L	2.55	1.58	1.49	1.49	1.49	0.99	1.37	1.72	1.4	1.43
1hms	FA57S	2.43	2.74	2.92	2.92	2.43	2.28	2.29	2.61	2.32	2.33
1bni	YA17A	2.12	0.8	2.15	2.15	2.15	0.97	1.95	2.28	1.47	1.44
1ey0	FA61G	4.76	3.69	3.67	3.67	3.64	3.14	3.39	3.89	3.27	2.77
1cun	FA157L	1.85	1.5	1.08	1.06	1.17	0.51	0.82	1.33	0.87	0.9
1hz6	YA34A	2.81	2.81	2.4	2.4	2.51	2.03	2.17	2.84	2.2	2.23
1hz6	FA12A	2.91	2.23	2.18	2.18	2.18	1.89	2.02	2.11	2.01	2
5pti	FA33I	2.4	2.46	2.11	2.11	2.08	1.09	2.09	2.09	2.15	2.19
1ey0	YA93A	6.5	4.26	3.97	3.93	3.88	3.66	3.74	3.96	3.73	3.71
1hz6	FA12L	0.55	1.26	1.05	1.05	1.05	0.67	0.87	1.03	0.87	0.89
1onc	FA28T	5.31	6.41	6.47	6.47	6.44	5.93	6.24	6.6	6.28	6.32
1ey0	YA27M	1.94	1.57	2.29	1.62	2.22	1.5	1.88	1.86	2.03	2.08
1lz1	YA38A	2.49	3.68	3.37	3.39	3.07	2.8	2.86	3.11	2.91	3.53
1ey0	YA27G	5.45	5.96	6.09	5.86	5.74	5.36	5.7	5.93	5.74	5.91
2lzm	FA67A	1.9	5.01	4.04	3.99	3.93	3.58	3.55	4.89	3.8	3.84
1bpi	FA4A	3	2.68	3.57	3.56	3.57	3.3	3.45	3.64	3.51	3.55
1ifc	FA93A	2.37	4.3	3.98	3.98	3.92	3.16	3.66	4.17	3.69	3.76
5pti	YA35D	3.8	0.92	0.91	0.91	1.62	1.63	1.63	1.57	1.65	1.53
2lzm	FA153L	-0.35	1.35	0.77	0.77	0.82	0.59	0.62	1.35	0.69	0.71
1ris	FA60A	0.81	3.1	4.02	4.02	4.09	3.88	3.99	4.17	3.91	3.8
1mjc	FA18L	1	0.57	0.22	0.22	0.22	0.21	0.28	0.48	-0.01	-0.03
2lzm	FA153A	3.8	4.56	3.85	3.85	3.85	3.23	3.43	4.19	3.49	3.76
1ten	YA837A	3.96	3.08	3.45	3.46	3.61	2.35	3.07	3.88	2.72	2.73
1lz1	YA38G	2.32	2.4	2.11	2.12	1.79	1.63	1.63	1.8	1.68	2.32
1ey0	YA91L	3.83	3.23	3.26	3.47	3.51	3.04	3.29	3.84	3.32	3.36
1ttq	FA22L	1.05	1.72	1.52	1.5	1.57	0.98	1.27	1.87	1.32	1.36
1vqb	FA13T	0.35	2.04	2.04	2.04	2.03	1.9	1.86	2.21	1.87	1.9
1pin	FA25A	2.14	2.54	2.47	2.47	2.36	2.46	2.55	2.53	2.56	2.49
1ey0	YA27P	6.1	7.49	7.18	7.63	7.22	7.02	7.38	7.4	7.61	7.61
1bni	WA94L	1.12	0.11	1.1	1.1	1.62	1.17	1.41	1.83	1.37	1.33
1ey0	FA34G	6.2	5.97	5.87	5.87	5.87	5.25	5.59	5.97	5.65	5.69
1ris	FA60A	0.81	3.1	4.02	4.02	4.09	3.88	3.99	4.17	3.91	3.8
1bpi	YA35D	3.8	1.92	1.95	1.95	2.11	2.01	2.1	2.18	2.12	2.13
1ey0	YA27I	2.28	1.42	1.27	1	1.14	1.04	1.47	1.34	1.58	1.13
1lz1	YA38A	2.49	3.68	3.37	3.39	3.07	2.8	2.86	3.11	2.91	3.53
1mgr	YA11F	0.6	-0.6	-0.61	-0.61	-0.61	-0.34	-0.5	-0.65	-0.47	-0.64
1ey0	YA27F	0.4	1.55	0.94	0.86	0.81	0.86	0.88	0.81	0.95	1.01
1ey0	WA140Y	1.1	-0.66	-0.6	-0.61	0.18	0.15	0.03	0.37	0.04	0.13
1bni	FA7L	4.22	0.83	0.59	0.59	0.68	0.26	0.48	0.85	0.49	0.45
1rn1	WB59Y	0.93	0.27	0.15	0.15	0.99	1.24	1.16	0.92	1.19	1.2
