# Supplementary material for: FoldX force field revisited, an improved version
Source: Bioinformatics. 2025 Feb 6;41(2):btaf064. doi: 10.1093/bioinformatics/btaf064 (PMC11879241; doi:10.1093/bioinformatics/btaf064)
Supplement: btaf064_Supplementary_Data [file btaf064_supplementary_data.zip › TS11.xlsx]

## Sheet: Table S11
PDB	Mutation	DDG	v6	v7_ASP
1ank	DA84H	1.4	1.48	1.19
1ayf	DA76E	-0.45	-0.28	-0.34
1blc	DA179N	0.44	-0.27	-0.69
1bni	DA12A	0.09	-0.18	-0.38
1bni	DA12G	0.76	0.4	0.21
1bni	DA12S	0.77	-0.1	-0.3
1bni	DA22M	0.27	0.13	0.13
1bni	DA44E	0.11	-0.26	-0.32
1bni	DA54A	3.04	1	0.44
1bni	DA54N	2.42	0.35	0.17
1bni	DA8A	0.8	0.02	0
1bni	DA8G	1.23	0.54	0.51
1bni	DA8S	0.84	0.38	0.36
1bni	DA93N	4.03	2.2	1.88
1bpi	DA3A	-0.2	-0.21	-0.27
1bpi	DA50A	0.4	-0.32	-0.45
1bvc	DA44A	-0.25	-0.01	-0.04
1bvc	DA60A	0.15	-0.24	-0.38
1ey0	DA19A	0.09	-0.42	-0.76
1ey0	DA19G	0.42	-1.02	-1.38
1ey0	DA19K	0.41	0.13	-0.16
1ey0	DA19N	-0.07	-1.71	-2.02
1ey0	DA21A	-0.83	0.29	-0.07
1ey0	DA21G	-0.46	0.8	0.45
1ey0	DA21K	-1	1.23	0.76
1ey0	DA21N	-1.43	-1.96	-2.28
1ey0	DA40A	-0.41	0.01	-0.07
1ey0	DA40G	0.38	0.68	0.61
1ey0	DA77A	2.39	3.85	3.43
1ey0	DA77G	1.81	3.59	3.17
1ey0	DA77N	2.69	4.3	3.87
1ey0	DA83A	3.76	2.95	2.52
1ey0	DA83F	5.2	2.1	1.68
1ey0	DA83G	2.64	2.56	2.14
1ey0	DA95A	3.5	1.83	1.56
1ey0	DA95F	5.3	1.51	1.23
1ey0	DA95G	2.93	1.8	1.51
1ftg	DA126K	-0.91	-0.3	-0.37
1ftg	DA150K	0.24	-1.33	-1.33
1ftg	DA43A	-0.08	-0.41	-0.58
1ftg	DA65K	0.18	0.33	0.09
1ftg	DA75K	-0.89	-0.92	-0.94
1h7m	DA12A	-0.24	0	-0.03
1h7m	DA2A	0.53	2.74	2.63
1h7m	DA44A	-0.05	0.59	0.39
1h7m	DA48A	-0.36	-0.3	-0.42
1h7m	DA87A	1.36	0.76	0.59
1hz6	DA38A	1.05	1.07	0.87
1hz6	DA38G	1.95	2.13	1.9
1hz6	DA50A	0.08	1.23	1.11
1igv	DA19N	-0.77	-0.43	-0.63
1io2	DA105A	-1.58	-1.73	-2.04
1io2	DA135A	-2.56	-1.86	-2
1io2	DA7N	-1.67	-0.46	-0.62
1jiw	DI10A	0.7	0.26	0.09
1lni	DA17K	1.1	-1.31	-1.36
1lni	DA25K	-0.9	-0.72	-0.72
1lni	DA79A	-2.48	-0.83	-1.14
1lni	DA79E	0.4	0.93	0.62
1lni	DA79F	-2.73	-2.98	-3.29
1lni	DA79H	-1.7	-0.56	-0.87
1lni	DA79I	-2.85	-2.41	-2.72
1lni	DA79K	-2.35	-2.05	-2.36
1lni	DA79L	-2.65	-2.77	-3.08
1lni	DA79N	-1.46	-0.21	-0.52
1lni	DA79R	-2.7	-0.99	-1.31
1lni	DA79W	-2.25	-0.65	-0.96
1lni	DA79Y	-2.9	-2.63	-2.94
1lyi	DA59T	-1.2	-0.62	-0.63
1lz1	DA102N	0.41	0.55	0.44
1lz1	DA120N	0.42	1.09	0.98
1lz1	DA18N	1.49	0.77	0.59
1lz1	DA49N	0.82	0.86	0.65
1lz1	DA67H	3.73	4.37	4.05
1lz1	DA67N	1.82	3.33	3.01
1lz1	DA91P	0.4	-1.58	-1.73
1msi	DA36A	-0.3	0.93	0.67
1msi	DA58N	0.13	0.14	0.11
1pga	DA22G	1.52	3.06	2.86
1pga	DA36P	3.1	3.14	3.07
1pga	DA46A	1.36	0.43	0.37
1pga	DA47A	-0.36	1.09	0.99
1rgg	DA17K	1.1	-1.29	-1.35
1rgg	DA25H	-0.9	-0.38	-0.38
1rgg	DA25K	-0.9	-1.02	-1.02
1rgg	DA33A	6.2	3.69	3.27
1rgg	DA79A	-2.9	-1.91	-2.18
1rgg	DA79E	0.3	-0.44	-0.7
1rgg	DA79F	-3	-4.15	-4.41
1rgg	DA79H	-1.8	-1.96	-2.23
1rgg	DA79I	-2.7	-3.12	-3.39
1rgg	DA79K	-2.3	-2.91	-3.18
1rgg	DA79L	-2.7	-3.99	-4.25
1rgg	DA79N	-1.8	-1.17	-1.44
1rgg	DA79R	-2.7	-3.91	-4.18
1rgg	DA79W	-2.3	-2.19	-2.45
1rgg	DA79Y	-2.8	-3.82	-4.08
1rn1	DB49A	-0.5	0.22	0.22
1rn1	DB49F	-0.1	0.18	0.18
1rn1	DB49H	-1.1	-0.08	-0.08
1rn1	DB49Y	0	0.12	0.12
1rn1	DB76A	3.75	1.76	1.38
1rn1	DB76N	3.24	0.7	0.31
1rn1	DB76S	3.18	1.41	1.02
1rop	DA30A	-0.3	-0.24	-0.24
1rop	DA30C	-0.8	-0.23	-0.23
1rop	DA30E	-1	-0.13	-0.13
1rop	DA30F	0.1	-0.4	-0.4
1rop	DA30G	-2	-1.55	-1.55
1rop	DA30H	-0.9	-0.71	-0.71
1rop	DA30K	-0.9	-1.52	-1.52
1rop	DA30L	0.1	-0.07	-0.05
1rop	DA30M	-0.6	0.04	0.04
1rop	DA30N	-0.8	-0.47	-0.47
1rop	DA30Q	-1.8	-0.8	-0.8
1rop	DA30R	-0.8	-1.88	-1.88
1rop	DA30S	-1	-0.12	-0.12
1rop	DA30T	0.4	0.74	0.74
1rop	DA30V	0.4	0.94	0.94
1rop	DA30W	0.4	-0.18	-0.18
1rop	DA30Y	-0.2	-0.25	-0.25
1shg	DA48G	-0.82	-0.15	-0.15
1vqb	DA36C	1.02	1.2	1.14
1vqb	DA36N	0.5	0.47	0.41
1vqb	DA50H	0.77	4.63	4.52
2ci2	DI42A	0.98	1.25	0.96
2ci2	DI64A	0.85	0.23	0.03
2ci2	DI71A	3.34	1.12	1.07
2lzm	DA47A	0.95	-0.17	-0.47
2lzm	DA20A	0.3	-1.09	-1.35
2lzm	DA20N	-1.3	1.27	0.99
2lzm	DA20S	-0.7	-1.11	-1.39
2lzm	DA20T	-0.9	0.03	-0.22
2lzm	DA89A	0.5	0.08	0.03
2lzm	DA92N	1.4	2.91	2.65
2lzm	DA72P	2.7	1.98	1.97
2ocj	DA148E	0.43	-0.12	-0.15
2ocj	DA148S	-0.22	0.59	0.56
2ocj	DA228E	-0.05	-0.15	-0.16
2rn2	DA10N	-1.1	-2.25	-2.44
2rn2	DA10A	-3.58	-2.4	-2.65
2rn2	DA10E	-1.02	-0.22	-0.38
2rn2	DA10H	-2.02	-2.98	-3.07
2rn2	DA10S	-2.32	-2.62	-2.86
2rn2	DA134A	-2.1	-0.55	-1.26
2rn2	DA134E	-0.83	-0.55	-0.62
2rn2	DA134H	-2.3	-1.07	-1.1
2rn2	DA134I	-1.17	-1.21	-1.23
2rn2	DA134L	-1.44	-1.22	-1.39
2rn2	DA134N	-0.95	-1.56	-1.6
2rn2	DA134Q	-1.17	-1.44	-1.47
2rn2	DA134S	-0.93	-1.12	-1.81
2rn2	DA134T	-0.91	-1.79	-1.83
2rn2	DA134V	-0.97	-0.86	-0.87
2rn2	DA70A	-0.87	-1.77	-1.94
2rn2	DA70E	-0.17	-0.18	-0.32
2rn2	DA70N	-1.13	-1.34	-1.47
2rn2	DA94E	0.4	-0.01	-0.01
2trx	DA26A	-4.2	-1.09	-1.43
2trx	DA26I	-3.23	-4.41	-4.75
3mbp	DA55N	-0.34	0.8	0.63
4lyz	DA101A	-0.76	0.18	0.16
4lyz	DA101E	0	-0.22	-0.24
4lyz	DA101F	-0.72	-0.87	-0.92
4lyz	DA101G	-0.45	0.59	0.56
4lyz	DA101K	-0.19	0.14	0.11
4lyz	DA101N	-0.04	-0.2	-0.23
4lyz	DA101Q	0.08	-0.18	-0.21
4lyz	DA101R	-0.27	-0.26	-0.29
4lyz	DA101S	-0.87	-0.1	-0.13
5chy	DA13A	-2.7	-0.66	-0.87
5chy	DA57A	-3.3	-1.99	-2.37
