# Supplementary material for: FoldX force field revisited, an improved version
Source: Bioinformatics. 2025 Feb 6;41(2):btaf064. doi: 10.1093/bioinformatics/btaf064 (PMC11879241; doi:10.1093/bioinformatics/btaf064)
Supplement: btaf064_Supplementary_Data [file btaf064_supplementary_data.zip › TS13.xlsx]

## Sheet: Table S13
Pdb	Mutant	DDG experimental (kcal/mol)	FoldX v6 (kcal/mol)	FoldX v7 (kcal/mol)
1b8e	WA19Y	3.45	2.95	3.89
1bni	WA94F	1.04	-0.26	0.61
1bni	WA94L	1.12	1.1	1.67
1bni	WA94Y	1.24	0.29	0.9
1bvc	WA14F	1.1	3.1	3.95
1bvc	WA7F	0.9	1.86	2.69
1cah	WA5F	1.8	0.95	1.73
1ey0	WA140F	0.6	-0.84	-0.09
1ey0	WA140H	0.4	2.33	3.08
1ey0	WA140L	4.5	0.8	1.54
1ey0	WA140Y	1.1	-0.6	0.15
1fkj	WA59F	2.72	2.26	3.09
1fkj	WA59L	2.35	2.75	3.59
1fna	WA22F	1.97	1.05	1.99
1hmk	WA104F	1.96	1.96	2.9
1hmk	WA118F	0.31	-0.8	-0.23
1hmk	WA26F	2.11	2.16	3.08
1hmk	WA60A	2.01	4.93	5.86
1hmk	WA60F	0.68	1.54	2.48
1hms	WA8E	3.82	6.33	7.23
1ifc	WA6Y	0.9	2.07	2.97
1ifc	WA82Y	0.15	0.93	1.73
1jiw	WI15F	2.3	1.23	2.15
1pdo	WA12F	-1.79	0.09	0.33
1pdo	WA33F	1.08	0.7	1.22
1pdo	WA69F	2.15	-0.08	0.09
1pin	WA11F	1.93	-0.8	0.07
1pin	WA34A	0.4	0.7	0.98
1pin	WA34F	0.1	0.03	0.34
1qlp	WA194F	0.47	1.61	2.41
1qlp	WA238F	-0.98	0.73	1.33
1rn1	WB59Y	0.93	0.15	1.08
1zg4	WA290F	0.83	1.58	2.39
2lzm	WA126R	5.74	3.16	3.9
2lzm	WA138Y	2.62	2.31	3.16
3mbp	WA10A	4.3	5.8	6.62
4lyz	WA108Q	3.95	4.22	5.05
4lyz	WA108Y	1.92	2.13	2.94
