# Supplementary material for: FoldX force field revisited, an improved version
Source: Bioinformatics. 2025 Feb 6;41(2):btaf064. doi: 10.1093/bioinformatics/btaf064 (PMC11879241; doi:10.1093/bioinformatics/btaf064)
Supplement: btaf064_Supplementary_Data [file btaf064_supplementary_data.zip › TS8.xlsx]

## Sheet: Table S8
CALIBRATION SUBSET
Pdb	Mutant	DDG experimental (kcal/mol)	FoldX v5(kcal/mol)	FoldX v6(kcal/mol)
1cun	HA164A	2.35	0.66	1.7
1bni	HA18A	1.99	1.82	2.1
1bvc	HA119F	0.68	0.45	-0.14
1e65	HA117G	2.18	1.5	1.15
1bni	HA18G	0.65	-1.01	-0.97
1bpi	FA4A	3	2.68	3.57
1bvc	FA106A	0.7	2.42	2.7
1pin	WA11F	1.93	-1.39	-0.8
1zg4	WA290F	0.83	0.96	1.58
1bni	WA94L	1.12	0.11	1.1
1bni	WA94Y	1.24	1.39	0.29
1ey0	YA93A	6.5	4.26	3.97
1bni	YA13A	3.49	1.5	2.23
1bni	YA17A	2.12	0.8	2.15
1flv	YA47F	0.59	0.42	-0.23
1ey0	YA93G	7.5	5.62	5.3
1bni	YA13G	6.4	3.19	3.96
1bni	YA17G	4.46	1.29	2.18
1oh0	YA57S	4.53	6.5	6.5
1bni	YA17S	2.28	0.94	2.29
1rn1	YB42W	0.14	4.84	2.44
1ayf	YA82W	0.21	1.27	0.66
VALIDATION SUBSET
1ank	FA86L	0.8	1.69	2.59
1ayf	HA56Q	1.66	1.39	1.39
1ayf	HA56T	1.19	0.39	0.4
1ayf	YA82F	0.01	0.5	0.11
1ayf	YA82L	0.36	0.83	0.82
1ayf	YA82S	0.33	0.79	0.57
1b8e	WA19Y	3.45	2.93	2.95
1bao	FA78Y	-1.1	-0.31	-0.31
1bni	FA7L	4.22	0.78	0.59
1bni	HA102A	0.24	0.28	0.4
1bni	HA18D	2.38	1.39	2.1
1bni	HA18K	1.05	-1.09	0.5
1bni	HA18N	1.74	-0.18	1.3
1bni	HA18Q	1.52	-0.37	1.21
1bni	HA18R	1.09	-0.71	1.07
1bni	HA18S	2.19	0.7	2.15
1bni	WA94F	1.04	0.77	-0.26
1bni	YA103F	0.06	1.06	0.78
1bni	YA13F	0.52	-0.37	-0.47
1bni	YA17F	0.44	-0.36	-0.71
1bni	YA24F	-0.05	1.34	1.34
1bni	YA78F	1.22	0.41	0.41
1bni	YA97G	6.6	4.06	4.04
1bpi	FA22A	2	3.48	3.28
1bpi	YA10A	1.2	0.95	1.06
1bpi	YA35A	1.1	2.75	2.79
1bpi	YA35D	3.8	1.94	1.95
1bpi	YA35L	3.7	1.31	1.4
1bvc	FA123A	1.1	5.26	4.98
1bvc	FA123K	2.1	5.57	5.53
1bvc	FA123T	2.62	4.72	4.48
1bvc	HA113Q	0.26	-0.58	-0.46
1bvc	HA116A	-0.16	-0.49	-0.4
1bvc	HA24V	0.52	-0.81	-0.5
1bvc	HA36Q	0.81	1.26	1.96
1bvc	HA48Q	0.62	-0.17	-0.19
1bvc	HA64Q	0.45	-0.22	-0.11
1bvc	HA82Q	0.05	1.06	1.04
1bvc	WA14F	1.1	4.07	3.1
1bvc	WA7F	0.9	1.82	1.86
1c9o	FA38W	-0.24	0.08	0.18
1c9o	HA29E	0.69	0.26	-0.4
1c9o	YA15F	0.05	-0.34	0.1
1cah	WA5F	1.8	1.15	0.95
1cun	FA117L	2.55	1.58	1.49
1cun	FA157L	1.85	1.41	1.08
1dmm	FA56Y	-1.2	0.53	0.94
1dmq	FA32Y	0.2	-0.15	-0.07
1e65	FA110S	3.95	5.33	4.75
1e65	HA46G	2.5	3.07	3.43
1el1	HA21G	0.48	-1.3	-1.04
1ey0	FA34A	3.8	4.22	4.13
1ey0	FA34G	6.2	5.97	5.87
1ey0	FA61A	2.34	2.57	2.54
1ey0	FA61G	4.76	3.69	3.67
1ey0	FA76A	4.1	3.06	3.59
1ey0	FA76G	4.73	3.47	4.01
1ey0	HA121A	2.92	1.96	1.85
1ey0	HA121G	4.09	2.08	1.98
1ey0	HA124A	-0.57	-0.42	-0.31
1ey0	HA124E	-0.33	-0.64	-0.56
1ey0	HA124F	-0.51	-1.28	-1.53
1ey0	HA124G	0.52	0.29	0.4
1ey0	HA124L	-1.31	-1.6	-1.5
1ey0	HA124Q	-0.69	-0.76	-0.63
1ey0	HA8A	0.48	-0.19	-0.07
1ey0	HA8G	0.85	-0.22	-0.15
1ey0	WA140F	0.6	-0.91	-0.84
1ey0	WA140H	0.4	2.25	2.33
1ey0	WA140L	4.5	0.74	0.8
1ey0	WA140Y	1.1	-0.76	-0.6
1ey0	YA113A	-0.06	-0.01	0.23
1ey0	YA113F	-0.07	-0.04	-0.11
1ey0	YA113G	0.2	0.38	0.62
1ey0	YA113L	-0.2	-0.14	-0.09
1ey0	YA115A	0.25	0.52	0.7
1ey0	YA115F	0.02	-0.04	-0.13
1ey0	YA115G	0.56	1.84	2.03
1ey0	YA115L	0.22	0.69	0.32
1ey0	YA27A	3.63	4.3	4.77
1ey0	YA27C	2.72	3.72	3.99
1ey0	YA27D	5.4	4.93	4.61
1ey0	YA27E	5	4.46	4.24
1ey0	YA27F	0.4	1.54	0.94
1ey0	YA27G	5.45	5.85	6.09
1ey0	YA27H	1.86	3.46	3.3
1ey0	YA27I	2.28	1.39	1.27
1ey0	YA27K	3.78	4.38	4.45
1ey0	YA27L	1.55	1.3	1.02
1ey0	YA27M	1.94	1.47	2.29
1ey0	YA27N	3.83	4.39	4.35
1ey0	YA27P	6.1	7.38	7.18
1ey0	YA27Q	3.31	3.79	4.11
1ey0	YA27R	3.05	4.23	3.98
1ey0	YA27S	3.21	4.96	5.36
1ey0	YA27T	3.18	3.64	3.42
1ey0	YA27V	2.65	1.58	1.34
1ey0	YA27W	0.72	0.78	0.61
1ey0	YA54A	1.97	1.31	1.27
1ey0	YA54F	0.38	-0.2	-0.18
1ey0	YA54G	1.72	-1.46	-1.84
1ey0	YA54L	3.31	-0.66	-0.76
1ey0	YA85A	0.41	0.64	0.85
1ey0	YA85F	0.07	-0.12	-0.16
1ey0	YA85G	1.05	1.28	1.5
1ey0	YA85L	0.15	-0.23	-0.07
1ey0	YA91A	5.3	6.35	6.06
1ey0	YA91F	2.27	0.66	0.64
1ey0	YA91G	6.7	8.06	7.73
1ey0	YA91L	3.83	3.23	3.26
1ey0	YA91S	5.3	7.93	7.61
1ey0	YA93F	1.81	0.82	0.8
1ey0	YA93L	4.53	2.19	2.12
1fkj	FA36A	3.07	4.65	4.35
1fkj	WA59F	2.72	3.18	2.26
1fkj	WA59L	2.35	3.58	2.75
1flv	FA7L	0.04	2.91	2.77
1flv	HA34A	0.83	1.57	1.61
1fna	FA48A	1.98	3.27	3.22
1fna	WA22F	1.97	1.86	1.05
1fna	YA32A	4.23	4.88	4.47
1fna	YA32F	0.54	0.44	0.31
1fna	YA32L	2.74	2.56	2.16
1fna	YA36A	1.49	3.12	2.85
1fna	YA68A	1.88	5.6	5.18
1fna	YA68F	2.14	0.42	0.45
1fna	YA92A	1.11	2.1	2.17
1fna	YA92F	-0.13	-0.62	-0.53
1g4i	FA106A	1.23	4.23	4.05
1g4i	HA48A	1.93	1.88	1.88
1g4i	HA48N	2.44	2.85	2.78
1g4i	HA48Q	0.49	1.27	1.27
1h7m	HA78A	0.5	1.08	1.06
1hmk	WA104F	1.96	2.51	1.96
1hmk	WA118F	0.31	0.16	-0.8
1hmk	WA26F	2.11	2.47	2.16
1hmk	WA60A	2.01	5.15	4.93
1hmk	WA60F	0.68	1.86	1.54
1hmk	YA103F	2.13	1.22	1.1
1hms	FA16S	3.98	3.63	4.57
1hms	FA4S	3.67	3.88	3.76
1hms	FA57S	2.43	2.74	2.92
1hms	FA64S	3.82	5.25	4.7
1hms	WA8E	3.82	6.62	6.33
1hz6	FA12A	2.91	2.23	2.18
1hz6	FA12L	0.55	1.26	1.05
1hz6	FA22A	5.25	3.39	3.28
1hz6	FA22L	3.27	1.56	1.21
1hz6	FA26G	3.15	1.93	1.87
1hz6	FA26L	0.42	-0.44	-0.73
1hz6	YA34A	2.81	2.81	2.4
1hz6	YA36A	2.49	2.36	2.24
1hz6	YA56A	1.51	1.02	1.2
1ifc	FA68A	0.42	3.01	2.62
1ifc	FA93A	2.37	4.3	3.98
1ifc	WA6Y	0.9	2.07	2.07
1ifc	WA82Y	0.15	1.66	0.93
1igv	FA10A	4.12	3.92	3.73
1igv	FA66A	4.2	4.45	4.09
1igv	FA66W	1.63	0.9	1.22
1igv	YA13F	1.13	0.51	-0.45
1ihb	FA37H	0.95	1.33	1.4
1ihb	FA71N	-0.62	1.41	1.52
1ihb	FA82Q	0.41	1.51	1.54
1ihb	FA92N	0.96	2.18	2.4
1jiw	WI15F	2.3	1.96	1.23
1ke4	YA150F	2.05	-0.46	-0.75
1lni	HA85Q	0	-1.01	-0.81
1lni	YA30F	-0.4	-0.58	-0.57
1lni	YA49F	0.2	-0.17	-0.2
1lni	YA51F	2.3	0.82	0.81
1lni	YA52F	3.6	0.23	0.1
1lni	YA55F	0.6	-0.7	-0.7
1lni	YA80F	1.5	0.98	0.97
1lni	YA81F	1.2	-0.53	-0.69
1lni	YA86F	0.3	0.81	0.83
1lz1	HA78A	0.14	0.3	0.34
1lz1	HA78G	0.21	0.03	0.06
1lz1	YA124F	0.39	0.27	0.29
1lz1	YA20F	0.5	0.5	0.52
1lz1	YA38A	2.49	3.64	3.37
1lz1	YA38F	0.2	-0.51	-0.67
1lz1	YA38G	2.32	2.36	2.11
1lz1	YA45F	-0.09	-0.79	-0.79
1lz1	YA54F	0.99	0.79	0.85
1lz1	YA63F	0.22	-0.03	0.05
1mgr	YA11F	0.6	-0.6	-0.61
1mgr	YA33F	-0.5	-0.42	-0.41
1mgr	YA54F	2.6	1.4	0.97
1mgr	YA55F	2.1	0.03	-0.06
1mgr	YA58F	0.7	-0.57	-0.54
1mgr	YA83F	1.5	1.87	1.51
1mgr	YA84F	1	-0.33	-0.34
1mjc	FA18L	1	0.47	0.22
1mjc	FA18S	1.54	1.2	0.76
1mjc	FA20L	0.31	0.69	0.08
1mjc	FA20S	1.16	3.33	2.89
1mjc	FA31L	0.66	0.19	-0.04
1mjc	FA31S	1.03	2.35	2.22
1mjc	YA42W	-0.15	-0.28	-0.37
1oh0	YA32F	-0.2	0.46	0.48
1oh0	YA57F	1.21	2	2.09
1onc	FA28A	5	4.11	4.15
1onc	FA28T	5.31	6.4	6.47
1onc	FA36Y	4.67	-0.11	-0.13
1opy	YA16F	0.2	0.6	0.65
1pdo	WA12F	-1.79	-0.04	0.09
1pdo	WA33F	1.08	0.04	0.7
1pdo	WA69F	2.15	-0.04	-0.08
1pin	FA25A	2.14	2.54	2.47
1pin	FA25L	1.37	0.69	0.39
1pin	FA25Y	-0.22	-0.51	-0.54
1pin	HA27A	0.12	-0.3	-0.04
1pin	HA27G	0.68	0.42	0.62
1pin	WA34A	0.4	0.41	0.7
1pin	WA34F	0.1	0.09	0.03
1pin	YA23A	1.08	1.73	1.58
1pin	YA24F	0.66	-0.41	0.56
1pin	YA24W	0.56	0.84	0.43
1qlp	FA51C	-3.01	4.15	3.96
1qlp	FA51L	-2.1	0.66	0.46
1qlp	WA194F	0.47	2.28	1.61
1qlp	WA238F	-0.98	0.74	0.73
1qlp	YA160A	0.21	2.27	2.08
1qlp	YA160W	-1.18	0.49	0.69
1rg8	HA102Y	-0.39	-0.19	0.28
1rg8	HA21Y	-0.79	-1.49	-1.6
1rg8	HA93A	0.6	1.23	1.23
1rg8	HA93G	-1.34	1.23	1.25
1rg8	HA93N	-0.19	0.23	0.18
1rgg	HA85Q	0	-0.55	-0.33
1rgg	YA30F	-0.4	-0.54	-0.53
1rgg	YA49F	0.2	-0.03	-0.05
1rgg	YA51F	2.3	-0.3	-0.38
1rgg	YA52F	3.6	0.32	0.15
1rgg	YA55F	0.6	-0.67	-0.67
1rgg	YA80F	1.5	1.19	1.23
1rgg	YA81F	1.2	-0.36	-0.61
1rgg	YA86F	0.3	0.2	0.08
1ris	FA60A	0.81	3.1	4.02
1ris	YA33A	-0.5	3.59	3.12
1rn1	HB40T	0.26	-0.05	-0.18
1rn1	HB92A	0.62	0.71	0.72
1rn1	WB59Y	0.93	0.27	0.15
1rn1	YB11F	2.03	0.7	0.7
1rn1	YB24W	-1.24	1.44	0.75
1rn1	YB42F	-1.15	-0.62	-0.61
1rn1	YB45W	-0.74	0.04	-0.54
1rn1	YB56F	0.71	0.59	0.56
1rn1	YB57F	0.44	0.98	1.04
1rn1	YB68F	1.35	-0.52	-0.56
1rtp	HA26P	-1.25	-2.16	-2.12
1shg	FA52Y	-0.44	0.34	0.36
1shg	YA13F	2.53	0.04	0.01
1shg	YA57F	2.57	-0.37	-0.33
1sup	YA217K	-0.72	1.38	1.87
1ten	YA837A	3.96	3.05	3.45
1ten	YA858A	2.63	2.62	2.39
1ten	YA869A	1.88	5.94	5.75
1ten	YA869F	3.09	0.53	0.53
1ttq	FA22I	4.58	2.64	2.43
1ttq	FA22L	1.05	1.69	1.52
1ttq	FA22V	3.44	2.1	2.18
1ttq	YA175Q	1.65	5.09	5.01
1ubq	FA45W	-0.46	0.82	0.81
1ubq	HA68E	-0.77	-0.2	-0.52
1ubq	HA68Q	-0.55	-0.26	-0.48
1vqb	FA13T	0.35	2.04	2.04
1vqb	FA68L	2.12	0.96	0.8
1vqb	FA68V	2.5	1.85	1.3
1vqb	FA73W	-0.4	0.09	0.04
1vqb	HA64C	-0.25	0.77	0.8
1vqb	YA41F	0.3	-0.08	-0.14
2afg	FA108Y	-0.63	0.53	0.55
2afg	FA132W	-0.31	0.1	0.13
2afg	FA85W	0.03	0.09	0.26
2afg	HA102Y	-0.27	-2.19	-1.73
2afg	HA21Y	-0.7	-0.55	-0.55
2ci2	FI69A	3.68	2.34	2.21
2ci2	FI69L	2.02	0.5	0.31
2ci2	FI69V	2.14	1.73	2.19
2imm	FA32Y	-0.38	0.73	0.53
2lzm	FA153A	3.8	4.56	3.85
2lzm	FA104A	2.7	3.23	3.25
2lzm	FA104M	0.4	0.49	0.85
2lzm	FA153C	3.11	4.65	4.15
2lzm	FA67A	1.9	4.85	4.04
2lzm	HA31N	4	0.67	0.69
2lzm	FA153I	0.2	2.43	1.92
2lzm	FA153L	-0.35	1.35	0.77
2lzm	FA153M	0.6	1.27	1.48
2lzm	FA153V	1.8	3.42	2.91
2lzm	WA126R	5.74	2.32	3.16
2lzm	WA138Y	2.62	3.16	2.31
2lzm	YA25G	4.55	3.63	3.5
2ocj	FA134L	4.78	2.3	1.92
2ocj	FA270C	4.54	5	4.74
2ocj	HA168R	2.75	0.86	0.84
2ocj	YA220C	3.98	3.92	3.87
2rn2	HA114A	1.87	1.18	1.18
2rn2	HA124A	-0.17	0.16	0.11
2rn2	HA127A	0.32	0.64	0.64
2rn2	HA62A	-0.4	0.15	0.13
2rn2	HA62D	0.02	0.47	0.39
2rn2	HA62P	-1.1	-0.48	-0.54
2rn2	HA62R	-0.29	-0.04	-0.22
2rn2	HA83A	-0.02	-0.03	-0.01
3mbp	WA10A	4.3	5.2	5.8
3mbp	YA283D	2.25	3.79	3.36
4lyz	FA34Y	-0.19	-0.38	-0.54
4lyz	FA3Y	0.45	-0.36	-0.36
4lyz	HA15L	-0.76	-0.46	-0.74
4lyz	WA108Q	3.95	4.32	4.22
4lyz	WA108Y	1.92	2.24	2.13
5pti	FA22A	1.15	3.52	3.35
5pti	FA33I	2.4	2.43	2.11
5pti	FA33L	2.7	1.83	1.55
5pti	FA45A	6.9	3.25	3.21
5pti	FA4L	2.2	2.19	1.68
5pti	YA10L	2.9	0.32	0.4
5pti	YA21A	3.9	1.81	1.85
5pti	YA21L	3.4	-0.11	-0.1
5pti	YA23A	5.9	1.43	1.44
5pti	YA35A	4.7	1.92	1.89
5pti	YA35D	3.8	0.94	0.91
5pti	YA35F	0.6	-0.8	-0.8
5pti	YA35G	5	3.02	3.03
