# Supplementary material for: FoldX force field revisited, an improved version
Source: Bioinformatics. 2025 Feb 6;41(2):btaf064. doi: 10.1093/bioinformatics/btaf064 (PMC11879241; doi:10.1093/bioinformatics/btaf064)
Supplement: btaf064_Supplementary_Data [file btaf064_supplementary_data.zip › TS9.xlsx]

## Sheet: Table S9
aa	pKa
His	6.8
Cys	9.5
Asp	3.4
Glu	4.1
Tyr	10.98
Lys	10.7
Arg	13.5
