# Supplementary material for: FoldX force field revisited, an improved version
Source: Bioinformatics. 2025 Feb 6;41(2):btaf064. doi: 10.1093/bioinformatics/btaf064 (PMC11879241; doi:10.1093/bioinformatics/btaf064)
Supplement: btaf064_Supplementary_Data [file btaf064_supplementary_data.zip › TS1.xlsx]

## Sheet: Table S1
FSD
PDB	Mutation	Change	DDG (kcal/mol)	FoldXv1 (kcal/mol)	FoldXv2 (kcal/mol)	FoldXv3 (kcal/mol)	FoldXv4 (kcal/mol)	FoldXv(2-4) (kcal/mol)	FoldXv5 (kcal/mol)	FoldXv6 (kcal/mol)	FoldXv7 (kcal/mol)	FoldXv8 (kcal/mol)	FoldXv9 (kcal/mol)	FoldXv10 (kcal/mol)	FoldXv10R (kcal/mol)	FoldXv10A (kcal/mol)	FoldXv10M	resolution	af_fx_ddg	plddt_ddg
1aky	QA48E	QE	0.96	-0.81	-0.81	-0.35	-0.81	-0.43	-0.35	-0.31	-0.31	-0.3	-0.3	-0.32	-0.37	-0.39	-0.39	1.63	2.2436	-0.1
1aky	TA110H	TH	2.13	-1.12	-1.12	-0.93	-1.12	-0.74	-0.93	-1.03	-1.03	-0.74	-0.73	-0.63	-0.8	-0.82	-0.81	1.63	0.9723	0
1aky	TA77H	TH	0.9	1.47	1.47	1.39	1.47	0.27	1.39	1.22	1.22	1.16	1.16	1.34	-0.33	0.29	0.23	1.63	3.5285	0.1
1aky	VA8I	VI	1.2	1.39	1.39	1.43	1.39	1.35	1.43	1.35	1.35	1.39	1.33	1.21	1.36	0.52	0.29	1.63	2.1033	0
1amq	CA191A	CA	1.65	0.51	0.51	0.51	0.51	0.59	0.51	0.51	0.51	0.61	0.62	0.66	0.88	0.85	0.84	2.2	7.8905	0.3
1amq	CA191F	CF	1.25	3.69	3.69	3.69	3.69	-0.46	3.69	3.69	3.69	3.53	3.64	0.32	2.87	2.9	2.52	2.2	16.6039	0
1amq	CA191G	CG	0.02	1.17	1.17	1.17	1.17	0.91	1.17	1.17	1.17	1.32	1.34	1.37	1.68	1.65	1.63	2.2	6.6637	0.3
1amq	CA191R	CR	1.69	-0.14	-0.14	-0.48	-0.14	0.19	-0.48	-0.31	-0.34	-0.25	-0.23	-0.4	2.24	1.98	1.65	2.2	11.1982	-0.1
1amq	CA191S	CS	1.44	0.2	0.2	0.2	0.2	0.38	0.2	0.2	0.2	0.29	0.29	0.29	0.62	0.59	0.57	2.2	0.5846	0.2
1amq	CA191W	CW	3.07	5.74	5.74	5.74	5.74	1.45	5.74	3.22	2.43	2.47	2.61	-0.18	5.69	4.31	3.55	2.2	13.5447	-0.3
1amq	CA191Y	CY	1.67	1.89	1.89	1.85	1.89	1.95	1.85	1.9	1.87	1.57	1.53	1.48	3.39	3.87	3.43	2.2	12.509	-0.1
1amq	CA270A	CA	1.68	1.18	1.18	1.18	1.18	1.13	1.18	1.11	1.11	1.12	1.11	1.13	1.1	1.1	1.1	2.2	-9.3569	0.1
1amq	CA401A	CA	-1.06	-0.1	-0.1	-0.1	-0.1	-0.14	-0.1	-0.13	-0.13	-0.13	-0.12	-0.09	-0.08	-0.09	-0.09	2.2	-9.8816	0
1amq	CA401S	CS	1.79	0.99	0.99	0.99	0.99	1.07	0.99	0.98	0.98	1.08	1.1	1.12	1.12	1.11	1.11	2.2	2.1997	0
1amq	CA82A	CA	0.45	-0.37	-0.37	-0.36	-0.37	-0.39	-0.36	-0.37	-0.37	-0.38	-0.6	-0.58	-0.35	-0.35	-0.35	2.2	-10.9673	0.1
1amq	CA82S	CS	2.44	0.24	0.24	0.24	0.24	0.25	0.24	0.22	0.22	0.21	-0.08	-0.08	0.18	0.18	0.18	2.2	12.5867	0.1
1ank	DA84H	DH	1.4	2.17	2.17	1.49	2.17	2.73	1.49	1.48	1.48	1.35	1.35	1.19	2.43	2.62	2.45	2	74.814	1.2
1ank	FA86L	FL	0.8	1.69	1.69	1.69	1.69	1.64	1.69	2.59	2.59	2.55	2.21	1.28	1.41	1.49	1.45	2	62.711	-1.3
1ank	GA85V	GV	2.4	5.79	5.79	5.79	5.79	6.26	5.79	6.18	6.18	6.03	6.02	5.87	6.28	6.39	6.3	2	58.047	0.3
1ayf	CA95S	CS	-0.96	0.33	0.33	0.33	0.33	0.2	0.33	0.33	0.33	0.31	0.31	0.25	0.07	0.05	0.05	1.85	5.2779	0.9
1ayf	DA76E	DE	-0.45	-0.28	-0.28	-0.29	-0.28	-0.34	-0.29	-0.28	-0.28	-0.28	-0.28	-0.31	-0.36	-0.35	-0.36	1.85	17.9079	0.8
1ayf	HA56Q	HQ	1.66	1.39	1.39	1.39	1.39	1.97	1.39	1.39	1.39	1.51	1.59	1.46	2.11	1.94	1.71	1.85	23.3176	-2.4
1ayf	HA56T	HT	1.19	0.39	0.39	0.39	0.39	0.22	0.39	0.4	0.4	0.77	0.75	0.93	0.82	0.82	0.81	1.85	4.1323	-1.1
1ayf	TA54A	TA	1.31	0.38	0.38	0.38	0.38	0.42	0.38	0.38	0.38	0.3	0.3	0.35	0.41	0.42	0.41	1.85	-0.1199	-0.8
1ayf	TA54S	TS	-0.05	0.84	0.84	0.84	0.84	0.86	0.84	0.84	0.84	0.7	0.7	0.71	0.78	0.79	0.78	1.85	-0.1569	-0.7
1ayf	YA82F	YF	0.01	0.5	0.5	0.5	0.5	0.02	0.5	0.11	0.11	-0.32	-0.34	-0.31	-0.18	-0.1	-0.16	1.85	23.7175	-1.2
1ayf	YA82L	YL	0.36	0.83	0.83	0.83	0.83	-0.18	0.83	0.82	0.82	0.49	0.38	0.33	0.71	0.71	0.7	1.85	2.8509	-3.6
1ayf	YA82S	YS	0.33	0.79	0.79	0.79	0.79	-0.21	0.79	0.57	0.57	0.48	0.4	0.37	0.84	0.83	0.83	1.85	1.7917	-0.8
1ayf	YA82W	YW	0.21	1.27	1.27	1.27	1.27	-0.24	1.27	0.66	0.73	0.81	0.71	0.73	0.46	0.38	0.37	1.85	23.657	-1.2
1azf	SA91T	ST	-1	-0.85	-0.85	-0.85	-0.85	-0.8	-0.85	-0.85	-0.85	-0.85	-0.85	-0.86	-0.65	-0.65	-0.65	1.8	-1.2696	0.1
1azf	IA55V	IV	0.9	1.38	1.38	1.38	1.38	1.48	1.38	1.6	1.6	1.59	1.17	1.21	1.26	1.23	1.22	1.8	-0.7746	0
1azf	TA40S	TS	0.3	1.07	1.07	1.07	1.07	1.08	1.07	0.84	0.84	0.86	0.58	0.92	1.18	1.11	1.08	1.8	-0.2979	0
1azf	MA12F	MF	-0.5	0.78	0.78	0.78	0.78	0.57	0.78	0.58	0.59	0.4	0.46	0.45	0.44	0.14	0.03	1.76	-0.9894	0
1azf	MA12L	ML	0.4	0.16	0.16	0.16	0.16	0.16	0.16	-0.26	-0.26	-0.26	-0.29	-0.27	-0.28	-0.28	-0.28	1.75	-1.429	0
1azf	SA91A	SA	0.2	-0.63	-0.63	-0.63	-0.63	-0.71	-0.63	-0.63	-0.63	-0.38	-0.64	-0.62	-0.4	-0.4	-0.4	1.9	-2.797	0
1azp	VA30I	VI	-0.7	-0.69	-0.69	-0.69	-0.69	-0.73	-0.69	-0.7	-0.7	-0.7	-0.69	-0.72	-0.71	-0.72	-0.73	1.6	-0.215	-0.1
1b7s	SA74V	SV	-0.4	0.9	0.9	0.9	0.9	0.9	0.9	0.73	0.73	0.49	0.65	0.72	0.66	0.6	0.62	2	-1.4867	-0.1
1b8e	WA19Y	WY	3.45	2.93	2.93	2.93	2.93	2.92	2.93	2.95	3.89	3.2	3.17	3.2	4.09	4.07	4.07	1.95	-8.31609	0.3
1bao	FA78Y	FY	-1.1	-0.31	-0.31	-0.31	-0.31	-0.35	-0.31	-0.31	-0.31	-0.36	-0.37	-0.4	0.43	0.44	0.44	2.2	13.0538	0.5
1blc	DA179N	DN	0.44	-0.09	-0.09	-0.23	-0.09	-0.23	-0.23	-0.27	-0.27	-0.07	-0.07	-0.07	-0.29	-0.21	-0.26	2.2	-0.1935	0
1bni	SA91A	SA	2.26	2.57	2.57	2.57	2.57	0.96	2.57	2.57	2.57	0.76	0.74	0.76	0.72	0.72	0.72	2.2	-1.5124	0
1bni	AA32C	AC	1.42	0.25	0.25	0.25	0.19	0.24	0.19	0.18	0.18	0.18	0.18	0.15	0.19	0.19	0.19	2.1	0.3677	0.2
1bni	AA32D	AD	0.56	0.69	0.69	0.49	0.71	0.51	0.52	0.38	0.38	0.38	0.38	0.37	0.46	0.46	0.45	2.1	-2.4641	0.1
1bni	AA32E	AE	0.24	0.18	0.18	0.15	0.16	0.16	0.17	0.04	0.04	0.04	0.04	0.07	0.12	0.11	0.1	2.1	-1.2714	0.1
1bni	AA32F	AF	0.56	0.19	0.19	0.19	0.17	0.23	0.18	-0.12	-0.12	-0.13	0.03	0.18	0.24	0.24	0.24	2.1	-2.0206	0.1
1bni	AA32G	AG	0.82	0.71	0.71	0.71	0.73	0.72	0.73	0.73	0.73	0.73	0.73	0.72	0.71	0.71	0.71	2.1	-1.2371	0.1
1bni	AA32H	AH	0.75	0.5	0.5	0.42	0.5	0.4	0.41	0.39	0.39	0.4	0.4	0.37	0.35	0.36	0.35	2.1	0.9474	0.1
1bni	AA32I	AI	0.74	1	1	1	0.96	0.96	0.96	0.93	0.93	0.93	0.93	1	1	1	1	2.1	-4.2418	0.2
1bni	AA32K	AK	0.15	0.11	0.11	0.03	0.05	0.02	0	-0.01	-0.01	0.02	0.02	-0.07	-0.03	-0.07	-0.07	2.1	-1.6129	0.1
1bni	AA32L	AL	0.11	0.15	0.15	0.15	0.1	0.11	0.1	0.06	0.06	0.07	0.07	0.12	0.15	0.14	0.13	2.1	-3.5706	0.2
1bni	AA32M	AM	0.19	-0.03	-0.03	-0.03	-0.05	0	-0.05	-0.01	-0.01	-0.04	-0.04	-0.09	0.11	-0.06	-0.1	2.1	-3.8004	0.1
1bni	AA32N	AN	0.51	0.05	0.05	0.05	0.05	0.06	0.05	0.05	0.05	0.05	0.05	0.04	0.05	0.05	0.05	2.1	-1.4726	0.1
1bni	AA32Q	AQ	0.43	0.05	0.05	0.05	0.06	0.06	0.06	0.06	0.06	-0.18	-0.18	-0.21	-0.21	-0.2	-0.21	2.1	-2.1491	0
1bni	AA32R	AR	0.15	-0.09	-0.09	-0.3	-0.11	-0.34	-0.32	-0.32	-0.32	-0.27	-0.27	-0.38	-0.6	-0.55	-0.61	2.1	0.8854	0.1
1bni	AA32S	AS	0.28	-0.31	-0.31	-0.31	-0.31	-0.33	-0.31	-0.32	-0.32	-0.33	-0.33	-0.38	-0.38	-0.38	-0.38	2.1	-1.4473	0.1
1bni	AA32T	AT	0.64	0.87	0.87	0.87	0.87	0.91	0.87	0.87	0.87	0.89	0.89	0.81	0.83	0.82	0.82	2.1	-1.4693	0.1
1bni	AA32V	AV	0.62	1.08	1.08	1.08	1.07	1.08	1.07	0.94	0.94	0.94	0.94	0.93	0.93	0.93	0.93	2.1	-1.4374	0.2
1bni	AA32W	AW	1.07	0.39	0.39	0.39	0.33	0.4	0.33	0.07	-0.05	-0.04	0.2	0.33	0.28	0.28	0.28	2.1	-1.8888	0
1bni	AA32Y	AY	0.75	0.26	0.26	0.26	0.25	0.29	0.25	0.03	0.03	-0.05	0.1	0.24	0.33	0.31	0.3	2.1	-0.7048	0
1bni	DA12A	DA	0.09	0.29	0.29	0.19	0.29	-0.36	0.19	-0.18	-0.18	0.03	0.02	0.04	-0.18	-0.12	-0.19	2.1	-3.1488	0
1bni	DA12G	DG	0.76	0.86	0.86	0.77	0.86	0.19	0.77	0.4	0.4	0.62	0.61	0.6	0.35	0.44	0.36	2.1	-4.3063	0
1bni	DA12S	DS	0.77	0.37	0.37	0.28	0.37	-0.27	0.28	-0.1	-0.1	0.15	0.13	0.11	-0.11	-0.02	-0.1	2.1	-1.6688	0.1
1bni	DA22M	DM	0.27	0.13	0.13	0.08	0.07	0.07	0.02	0.13	0.13	0.04	0.04	-0.06	0.19	0.18	0.16	2.1	-0.3899	0
1bni	DA44E	DE	0.11	-0.67	-0.67	-0.37	-0.67	-0.29	-0.37	-0.26	-0.26	-0.26	-0.27	-0.5	-0.45	-0.49	-0.51	2.1	-2.845	0.2
1bni	DA54A	DA	3.04	0.83	0.82	0.42	1.15	0.74	0.73	1	0.98	0.73	0.76	0.85	0.94	0.98	0.96	2.1	-5.6811	0.3
1bni	DA54N	DN	2.42	0.78	0.77	0.37	0.77	0.57	0.35	0.35	0.35	0.31	0.31	0.3	0.49	0.5	0.5	2.1	-4.5877	0.3
1bni	DA8A	DA	0.8	0.84	0.84	0.41	0.84	-0.05	0.41	0.02	0.02	0.27	0.27	0.31	0.07	0.09	0	2.1	-2.1981	0
1bni	DA8G	DG	1.23	1.36	1.36	0.93	1.36	0.47	0.93	0.54	0.54	0.79	0.8	0.81	0.57	0.59	0.5	2.1	-3.0625	0
1bni	DA8S	DS	0.84	0.96	0.96	0.47	0.96	0.35	0.47	0.38	0.38	0.41	0.41	0.37	0.46	0.38	0.34	2.1	-4.5612	0
1bni	DA93N	DN	4.03	1.96	1.96	1.92	1.96	1.72	1.92	2.2	2.2	3.3	3.28	3.26	2.58	2.47	2.57	2.1	-3.967	0
1bni	EA29A	EA	1.28	0.83	0.83	0.58	2.06	1.79	1.81	1.55	1.55	1.62	1.6	1.66	2.02	2.01	2.01	2.1	1.1384	0.2
1bni	EA29G	EG	1.91	2.19	2.19	1.93	3.42	3.16	3.16	2.92	2.92	3.01	2.99	3.05	3.19	3.19	3.18	2.1	-1.7103	0
1bni	EA29Q	EQ	0.11	0.06	0.06	-0.19	0.91	0.65	0.65	0.61	0.61	0.63	0.61	0.61	0.69	0.71	0.7	2.1	0.1162	0.1
1bni	EA29S	ES	1.22	1.23	1.23	0.98	2.44	2.24	2.19	1.93	1.93	2.29	2.27	2.3	2.26	2.27	2.26	2.1	0.8585	0
1bni	EA73A	EA	2.4	-0.15	-0.46	-0.22	-0.16	-0.22	1.85	1.55	1.55	1.06	0.98	0.97	1.53	1.56	1.54	2.1	-2.0709	0.1
1bni	EA73F	EF	2.1	2.72	2.24	2.63	2.72	0.56	2.73	3.13	3.13	1.7	1.74	1.15	2.11	1.41	1.23	2.1	-3.9311	0.1
1bni	EA73G	EG	5.4	0.83	0.48	0.76	0.82	1.18	1.86	2.22	2.22	2.02	1.98	2.01	2.79	2.82	2.8	2.1	-2.6968	0
1bni	EA73Q	EQ	2.7	0.83	0.88	0.76	0.81	0.14	0.77	1.16	1.16	0.83	0.78	0.72	0.71	0.77	0.74	2.1	-3.0563	0.2
1bni	EA73W	EW	2.2	3.41	3.51	3.9	3.41	2.97	3.21	3.24	2.37	3.12	2.99	2.7	3.53	3.18	3.04	2.1	-2.8358	0
1bni	FA7L	FL	4.22	0.83	0.83	0.78	0.83	0.83	0.78	0.59	0.59	0.68	0.48	0.45	0.82	0.74	0.68	2.1	0.4493	-0.2
1bni	GA34A	GA	2.91	3.03	3.03	3.03	3.03	3.02	3.03	3.03	3.03	3.03	3.03	3.03	3.02	3.02	3.02	2.1	-3.3067	0.2
1bni	GA34D	GD	3.3	3.29	3.29	3.1	3.29	3.1	3.1	2.98	2.98	2.98	2.99	2.97	3.06	3.06	3.06	2.1	0.2433	0.1
1bni	GA34H	GH	2.62	3.26	3.26	3.26	3.26	3.19	3.26	3.16	3.16	3.15	3.16	3.15	3.08	3.09	3.09	2.1	-2.4235	0.1
1bni	GA34K	GK	2.91	2.92	2.92	2.97	2.92	2.86	2.97	2.97	2.97	2.97	2.98	2.97	2.84	2.83	2.83	2.1	-2.9069	0.1
1bni	GA34N	GN	2.72	3.13	3.13	3.13	3.13	3.11	3.13	3.08	3.08	3.08	3.09	3.08	3.05	3.05	3.04	2.1	1.4965	0.2
1bni	GA34R	GR	2.61	2.91	2.91	3.07	2.9	2.94	3.07	2.99	2.99	2.99	3	2.88	2.74	2.77	2.75	2.1	-2.1956	0.2
1bni	GA34S	GS	3.05	3.32	3.32	3.32	3.32	3.31	3.32	3.31	3.31	3.31	3.31	3.28	3.27	3.23	3.21	2.1	1.2188	0.1
1bni	GA34T	GT	3.28	4.69	4.69	4.69	4.69	4.6	4.69	4.65	4.65	4.65	4.65	4.67	4.59	4.59	4.59	2.1	-6.6839	0.1
1bni	GA52A	GA	5.3	6.28	6.28	6.28	6.28	6.51	6.28	6.28	6.28	6.32	6.2	6.17	6.54	6.49	6.48	2.1	2.8176	0.1
1bni	GA53A	GA	3.4	3.27	3.27	3.27	3.26	3.19	3.26	3.26	3.26	3.27	3.22	3.18	3.38	3.38	3.38	2.1	-3.1646	0.1
1bni	GA53V	GV	7.8	5.19	5.19	5.19	5.2	4.87	5.2	4.98	4.98	4.93	4.86	4.89	4.72	4.48	4.34	2.1	3.7989	-0.1
1bni	GA65S	GS	-0.74	0.19	0.19	0.19	0.19	0.13	0.19	0.18	0.18	-0.3	-0.31	-0.35	-0.5	-0.5	-0.5	2.1	-3.1883	0
1bni	HA102A	HA	0.24	0.28	0.28	0.28	0.28	0.48	0.28	0.4	0.4	0.37	0.38	0.38	0.65	0.65	0.65	2.1	-1.5441	-0.1
1bni	HA18A	HA	1.99	1.82	1.82	0.55	1.82	0.5	0.55	2.1	2.12	2	2.02	1.93	2.3	2.28	2.27	2.1	-0.5893	0.1
1bni	HA18D	HD	2.38	3.79	3.79	1.39	3.79	1.46	1.39	2.1	1.57	0.39	0.36	0.35	1.94	1.94	1.93	2.1	-1.2474	0
1bni	HA18G	HG	0.65	-1.01	-1.01	-2.28	-1.01	-2.34	-2.28	-0.97	-0.66	-0.79	-0.94	-1.19	-0.82	-0.77	-0.79	2.1	-3.8355	0
1bni	HA18K	HK	1.05	-1.34	-1.34	-1.09	-1.34	-1.16	-1.09	0.5	0.47	1.03	1.1	1.22	1.66	1.38	1.32	2.1	-6.4994	0
1bni	HA18N	HN	1.74	1.11	1.11	-0.18	1.11	-0.26	-0.18	1.3	1.31	0.96	1.03	1.05	1.14	1.18	1.16	2.1	-2.6017	0.1
1bni	HA18Q	HQ	1.52	0.94	0.94	-0.37	0.94	-0.39	-0.37	1.21	0.61	0.33	0.34	0.35	1.33	1.41	1.41	2.1	-0.4636	0
1bni	HA18R	HR	1.09	-0.32	-0.32	-0.71	-0.32	-0.69	-0.71	1.07	0.98	1.06	1.07	1.03	1.67	1.48	1.57	2.1	-0.2227	0.1
1bni	HA18S	HS	2.19	2	2	0.7	2	0.63	0.7	2.15	2.15	2.03	2.04	2.03	2.37	2.39	2.38	2.1	-6.9067	0.1
1bni	IA109A	IA	1.74	2.58	2.58	2.52	2.58	2.5	2.52	2.52	2.52	2.52	2.5	2.56	2.62	2.71	2.64	2.1	-1.3923	0
1bni	IA109V	IV	0.8	0.76	0.76	0.73	0.76	0.68	0.73	0.76	0.76	0.74	0.76	0.9	0.82	0.99	0.97	2.1	4.4401	0
1bni	IA25A	IA	3.59	2.76	2.76	2.76	2.9	2.67	2.9	2.93	2.93	2.91	2.95	2.95	2.75	2.8	2.76	2.1	2.9021	0.2
1bni	IA25V	IV	1.05	0.78	0.78	0.77	0.81	0.77	0.79	0.83	0.83	0.83	0.85	0.9	0.83	0.82	0.83	2.1	0.3841	0.1
1bni	IA4A	IA	1.11	1.88	1.88	1.88	1.88	1.7	1.88	2.01	2.01	2.01	2.07	2.18	1.71	1.84	1.78	2.1	3.9274	-0.6
1bni	IA4V	IV	0.69	0.93	0.93	0.93	0.93	1.02	0.93	1.12	1.12	1.12	1.11	1.12	0.86	1	1	2.1	-4.0159	0.1
1bni	IA51A	IA	4.71	3.36	3.36	3.36	3.38	3.37	3.38	3.37	3.52	3.52	3.34	3.37	3.36	3.38	3.36	2.1	-2.285	0
1bni	IA51V	IV	1.24	1.33	1.33	1.33	1.34	1.29	1.34	1.31	1.36	1.36	1.38	1.44	1.48	1.48	1.48	2.1	-3.5609	0.2
1bni	IA55A	IA	1.29	0.29	0.29	0.29	0.29	0.36	0.29	0.39	0.39	0.46	0.5	0.41	0.49	0.57	0.5	2.1	-7.0482	0
1bni	IA55G	IG	3.1	0.76	0.76	0.76	0.76	0.86	0.76	0.86	0.86	0.93	0.97	0.83	0.98	1.06	0.99	2.1	1.1194	0.1
1bni	IA55T	IT	0.94	0.46	0.46	0.46	0.46	0.54	0.46	0.46	0.46	0.51	0.52	0.42	0.5	0.58	0.52	2.1	0.7841	0.1
1bni	IA55V	IV	0.37	0.24	0.24	0.24	0.24	0.33	0.24	0.18	0.18	0.23	0.22	0.2	0.29	0.37	0.3	2.1	1.913	0
1bni	IA76A	IA	1.7	3.03	3.03	3.03	3.03	2.99	3.03	3.03	3.03	3.34	3.46	3.54	3.52	3.54	3.53	2.1	-4.8842	0.1
1bni	IA76T	IT	2.66	2.91	2.91	2.91	2.91	2.9	2.91	2.91	2.91	3.1	3.16	3.19	3.2	3.21	3.21	2.1	-1.8893	0
1bni	IA76V	IV	0.97	0.36	0.36	0.36	0.36	0.35	0.36	0.36	0.36	0.44	0.51	0.54	0.52	0.55	0.54	2.1	-1.7303	0
1bni	IA88A	IA	4	3.46	3.46	3.46	3.46	3.49	3.46	3.23	3.23	3.28	3.43	3.28	3.78	3.67	3.64	2.1	-3.226	0.2
1bni	IA88G	IG	7.4	5.15	5.15	5.15	5.15	5.2	5.15	4.93	4.93	4.98	5.18	5.13	5.51	5.43	5.42	2.1	-1.8051	0.2
1bni	IA88L	IL	0.16	0.05	0.05	0.05	0.05	-0.04	0.05	0.05	0.05	0.1	0.05	-0.18	-0.01	0	-0.01	2.1	-7.3913	0.1
1bni	IA88V	IV	1.6	0.79	0.79	0.79	0.79	0.81	0.79	0.56	0.56	0.59	0.6	0.63	0.81	0.82	0.81	2.1	-3.7165	0.1
1bni	IA96A	IA	3.25	4.27	4.27	4.27	4.27	4.24	4.27	4.13	4.07	4.08	4.28	4.42	4.62	4.57	4.55	2.1	1.3666	0.1
1bni	IA96G	IG	5.7	5.9	5.9	5.9	5.9	5.88	5.9	5.8	5.72	5.72	5.98	6.15	6.31	6.28	6.27	2.1	6.4528	0
1bni	IA96V	IV	0.97	0.85	0.85	0.85	0.85	0.84	0.85	0.89	0.87	0.87	0.92	1.02	1.02	0.97	0.94	2.1	-0.1299	0.2
1bni	KA108R	KR	-0.84	0.02	0.02	0.02	0.02	-0.19	0.02	0.03	0.03	-0.02	-0.07	-0.13	-0.44	-0.38	-0.46	2.1	-1.3047	0
1bni	KA19R	KR	-0.54	-1.42	-1.42	-1.58	-1.47	-1.77	-1.62	-1.5	-1.5	-1.53	-1.38	-1.32	-0.69	-1.02	-1.09	2.1	-2.9021	0.1
1bni	KA27A	KA	-0.44	0.54	0.54	0.62	0.56	0.69	0.63	0.68	0.71	0.85	0.84	0.95	1.04	0.95	0.92	2.1	-5.4282	0.2
1bni	KA27G	KG	0.3	1.44	1.46	1.52	1.45	1.54	1.5	1.47	1.58	1.76	1.73	1.83	1.88	1.77	1.74	2.1	-5.8989	0.2
1bni	KA62R	KR	0.35	0.51	0.51	0.51	0.51	1.27	0.51	0.62	0.62	0.62	0.62	0.59	1.44	1.21	1.14	2.1	-1.4663	0
1bni	KA66A	KA	-0.59	-0.9	-0.9	-0.9	-0.9	-1.04	-0.9	-0.9	-0.9	-1.01	-1	-1.1	-1.18	-1.18	-1.18	2.1	-0.1731	0.1
1bni	LA14A	LA	4.5	3.15	3.15	3.15	3.15	3.17	3.15	3.01	3.02	3.02	3.11	3.25	3.12	3.15	3.14	2.1	0.1051	0.2
1bni	LA33Q	LQ	1.34	0.43	0.43	0.43	0.42	0.47	0.42	0.35	0.35	0.36	0.36	0.25	0.49	0.46	0.44	2.1	1.7351	0.2
1bni	LA89G	LG	7	6	6	5.17	6	6.01	5.17	5.26	5.26	5.84	6.26	6.41	6.61	6.66	6.63	2.1	4.4647	0.3
1bni	LA89T	LT	2.82	2.95	2.95	2.95	2.95	2.91	2.95	2.95	2.94	2.93	3.14	3.22	3.26	3.27	3.27	2.1	3.7291	0.2
1bni	LA89V	LV	0.45	0.51	0.51	0.51	0.51	0.55	0.51	0.51	0.51	0.51	0.7	0.76	0.72	0.77	0.75	2.1	-5.5967	0.2
1bni	LA95G	LG	4.7	2.48	2.48	2.48	2.48	2.39	2.48	2.65	2.66	2.59	2.68	2.66	2.71	2.68	2.68	2.1	-1.1528	0
1bni	NA23A	NA	2.27	0.51	0.51	0.51	0.51	0.58	0.51	0.48	0.48	0.7	0.69	0.71	0.8	0.55	0.74	2.1	0.5673	-0.1
1bni	NA41D	ND	2.54	0.69	0.69	1.25	0.69	1.25	1.25	0.96	0.95	0.87	0.88	0.91	0.96	0.96	0.96	2.1	1.7208	0.1
1bni	NA58A	NA	2.27	0.72	0.72	0.72	0.72	0.7	0.72	0.72	0.73	0.97	1.14	1.25	1.31	1.33	1.32	2.1	1.3605	-0.8
1bni	NA58D	ND	-0.4	1.01	1.01	1.01	1.01	0.99	1.01	0.76	0.77	0.96	0.97	1.02	1.03	1.05	1.04	2.1	-1.8008	0.1
1bni	NA5A	NA	1.83	0.18	0.18	0.18	0.18	1.18	0.18	0.24	0.24	0.2	0.19	0.21	1.17	1.24	1.09	2.1	-2.2653	-0.1
1bni	NA77A	NA	1.63	1.98	1.98	1.99	1.98	1.77	1.99	1.99	1.99	2.02	2.02	2.01	1.78	1.78	1.77	2.1	0.3197	0.1
1bni	NA84A	NA	1.94	2.5	2.5	2.5	2.5	2	2.5	2.5	2.5	2.57	2.57	2.62	2.62	2.61	2.61	2.1	-0.0103	0
1bni	QA104A	QA	0.13	0.26	0.26	0.26	0.26	0.09	0.26	0.28	0.28	0.34	0.34	0.35	0.37	0.35	0.34	2.1	-3.8398	0.2
1bni	QA15A	QA	0.2	0.17	0.17	0.17	0.17	0.27	0.17	0.25	0.15	0.1	0.21	0.33	0.36	0.38	0.38	2.1	1.4729	0
1bni	QA15G	QG	1.6	0.64	0.64	0.64	0.64	0.73	0.64	0.67	0.62	0.57	0.64	0.69	0.76	0.78	0.78	2.1	2.6341	0
1bni	QA15I	QI	-1.19	-0.35	-0.35	-0.35	-0.35	-0.39	-0.35	-0.56	-0.5	-0.54	-0.63	-0.54	-0.48	-0.47	-0.47	2.1	-2.9484	0.1
1bni	QA31A	QA	0.03	0.2	0.2	0.19	0.2	0.19	0.19	0.19	0.21	0.19	0.21	0.26	0.49	0.49	0.49	2.1	0.5967	0
1bni	QA31G	QG	1.04	1.03	1.03	1.02	1.03	1.02	1.01	0.91	1.04	1.03	1.04	1.06	1.3	1.3	1.3	2.1	-1.8619	0.1
1bni	QA31S	QS	0	0.18	0.18	0.17	0.18	0.17	0.17	0.11	0.19	0.17	0.19	0.2	0.43	0.43	0.43	2.1	-0.2324	0.1
1bni	RA110A	RA	0.1	0.67	0.67	1.08	0.67	0.88	1.08	0.8	0.8	0.9	0.88	0.97	1.08	1.09	1.08	2.1	-3.2723	0
1bni	RA59A	RA	-0.64	-0.61	-0.61	-0.61	-0.61	-0.76	-0.61	-0.52	-0.52	-0.62	-0.62	-0.62	-0.65	-0.62	-0.65	2.1	-0.1808	0
1bni	RA69K	RK	3.2	0.43	0.43	0.43	0.43	-0.41	0.43	0.45	0.45	0.48	0.49	0.44	0.31	0.55	0.39	2.1	0.1049	-0.3
1bni	RA69M	RM	2.04	-0.97	-0.97	-0.99	-0.97	-1.72	-0.99	-0.74	-0.75	-0.88	-0.85	-0.9	-0.93	-1.06	-1.09	2.1	-11.354	-0.3
1bni	RA69S	RS	2.83	1.58	1.58	1.56	1.58	0.7	1.56	1.41	1.45	1.45	1.53	1.28	1.73	1.39	1.74	2.1	-4.885	-1
1bni	RA72G	RG	2.5	0.93	0.93	0.97	0.96	1.41	1	1.11	1.11	1.29	1.28	1.35	1.58	1.55	1.54	2.1	-0.6131	0.1
1bni	RA83K	RK	4.43	0.72	4.29	1.84	0.74	2.5	4.37	3.95	3.88	4.71	4.66	4.64	5.54	5.5	5.48	2.1	-4.3133	-0.1
1bni	RA83Q	RQ	1.47	0.4	3.05	0.54	0.42	1.47	2.94	1.48	1.51	3.68	3.32	3.32	4.53	4.62	4.48	2.1	-3.6544	-0.1
1bni	SA28A	SA	-0.5	-0.17	-0.17	-0.17	-0.16	-0.13	-0.16	-0.16	-0.16	-0.2	-0.2	-0.13	-0.11	-0.12	-0.11	2.1	-5.7432	0
1bni	SA28E	SE	-0.5	-0.8	-0.8	-0.03	-0.79	-0.27	-0.12	-0.06	-0.06	-0.4	-0.4	-0.4	-0.41	-0.3	-0.39	2.1	-5.0941	0.1
1bni	SA28G	SG	0.47	0.4	0.4	0.4	0.42	0.4	0.42	0.42	0.42	0.39	0.4	0.44	0.41	0.4	0.41	2.1	-3.1182	0
1bni	SA57A	SA	-0.15	-0.2	-0.2	-0.2	-0.2	-0.33	-0.2	-0.44	-0.44	-0.44	-0.45	-0.39	-0.32	-0.32	-0.32	2.1	-2.274	0.2
1bni	SA85A	SA	-0.08	-0.14	-0.14	-0.14	-0.14	-0.02	-0.14	-0.13	-0.13	-0.13	-0.13	-0.09	0.02	0.02	0.02	2.1	1.3236	0.1
1bni	SA92A	SA	2.89	0.06	0.06	0.06	0.06	-0.04	0.06	0.06	0.06	0.23	0.23	0.29	0.26	0.26	0.26	2.1	-4.7499	0
1bni	TA100G	TG	2.8	0.25	0.25	0.25	0.25	0.12	0.25	0.25	0.25	0.29	0.26	0.28	0.28	0.31	0.31	2.1	-1.9015	0
1bni	TA105V	TV	2.21	0.33	0.33	0.33	0.33	0.27	0.33	0.13	0.13	0.3	0.29	0.34	1.07	1.33	1.29	2.1	-2.8452	0.1
1bni	TA16A	TA	0.38	-0.44	-0.44	-0.44	-0.44	-0.55	-0.44	-0.5	-0.5	-0.48	-0.83	-0.32	-0.31	-0.31	-0.31	2.1	-3.7454	0.1
1bni	TA16G	TG	1.48	0.45	0.45	0.45	0.45	0.44	0.45	0.26	0.26	0.29	0.25	0.37	0.47	0.43	0.43	2.1	0.5202	0.1
1bni	TA16R	TR	-0.24	-1.15	-1.15	-1.09	-1.15	-1.07	-1.09	-1.06	-1.06	-2.22	-2.51	-2.15	-1.05	-1.43	-1.55	2.1	-4.9328	0
1bni	TA16S	TS	1.66	0.35	0.35	0.35	0.35	0.35	0.35	0.07	0.07	0.1	-0.07	0.13	0.15	0.16	0.16	2.1	-3.3428	0.2
1bni	TA26A	TA	1.82	-0.25	-0.25	-0.25	1.46	1.74	1.46	1.45	1.45	3.13	3.13	3.42	3.56	3.54	3.54	2.1	-4.2139	0.1
1bni	TA26D	TD	0.04	-3.15	-3.15	-1.36	-1.79	1.13	0	0.01	-0.05	1.62	1.64	1.56	2.28	1.95	1.85	2.1	-4.6709	0.2
1bni	TA26E	TE	0.05	0.23	0.23	0.46	1.59	2.23	1.81	1.79	1.79	3.68	3.19	3.18	3.43	3.39	3.39	2.1	-0.1442	0.2
1bni	TA26G	TG	1.48	-0.55	-0.55	-0.55	1.25	1.39	1.25	1.24	1.24	2.75	2.75	2.72	2.95	2.95	2.93	2.1	-2.6752	0.2
1bni	TA26N	TN	1.29	0.76	0.76	0.7	2.13	1.43	2.08	1.76	1.76	2.83	2.82	3	3	3.26	3.29	2.1	-2.1557	0.2
1bni	TA26Q	TQ	1.72	-0.24	-0.24	-0.45	1.56	2.02	1.35	1.35	1.35	3.19	3.19	3.1	3.92	3.75	3.72	2.1	1.2182	0.1
1bni	TA26S	TS	0.56	-1.03	-1.03	-1.03	0.42	0.55	0.42	-0.01	-0.01	1.76	1.76	1.71	1.74	1.75	1.75	2.1	-3.4141	0.2
1bni	TA26V	TV	2.31	1.17	1.17	1.15	2.91	2.73	2.89	2.88	2.88	4.36	4.34	4.43	4.51	4.48	4.55	2.1	-2.2814	0
1bni	TA6A	TA	2.21	0.57	0.57	0.57	2.07	2.04	2.07	2.07	2.07	1.54	1.5	1.44	1.15	1.58	1.21	2.1	0.1959	0
1bni	TA6D	TD	-0.11	-3.16	-3.16	-0.86	-1.68	0.59	0.62	0.61	0.61	0.19	0.16	0.11	0.07	0.02	0.06	2.1	-8.3992	0
1bni	TA6E	TE	0.27	-2.61	-2.61	0.48	-1.13	1.47	1.39	1.26	1.26	1.02	1	0.3	0.35	0.67	0.64	2.1	1.0846	0
1bni	TA6G	TG	1.09	0.25	0.25	0.26	1.4	1.72	1.74	1.74	1.74	1.29	1.26	1.19	1.25	1.25	1.25	2.1	-3.41	0
1bni	TA6H	TH	2.06	0.55	0.55	0.55	1.45	2	1.45	1.46	1.46	1.4	1.34	1.35	1.31	1.34	1.34	2.1	-2.9747	0
1bni	TA6N	TN	1.27	-0.23	-0.23	-0.23	0.67	0.68	0.67	0.68	0.68	-0.36	-0.43	-0.51	-0.55	-0.53	-0.58	2.1	-5.6326	-0.1
1bni	TA6Q	TQ	1.87	0.68	0.68	0.11	1.58	1.01	1.02	1.02	1.02	0.83	0.79	0.73	0.96	1.04	0.87	2.1	1.3124	0
1bni	TA6S	TS	0.22	-0.51	-0.51	-0.51	0.13	0.11	0.13	0.13	0.13	-0.22	-0.24	-0.3	-0.36	-0.34	-0.35	2.1	-2.8982	0
1bni	TA79V	TV	-0.24	0.39	0.39	0.39	0.39	0.33	0.39	0.37	0.37	0.37	0.37	0.38	0.34	0.34	0.34	2.1	-1.6082	0.1
1bni	TA99V	TV	2.87	5.79	5.79	5.43	5.79	5.53	5.43	5.43	5.43	5.77	5.71	5.7	5.4	5.35	5.36	2.1	2.0983	-0.1
1bni	VA10A	VA	3.46	2.35	2.35	2.35	2.35	2.29	2.35	2.37	2.37	2.36	2.19	2.26	2.38	2.41	2.38	2.1	-0.7266	0.1
1bni	VA10T	VT	2.37	1.31	1.31	1.31	1.31	1.21	1.31	1.31	1.31	1.37	1.43	1.46	1.33	1.32	1.32	2.1	0.3389	0.1
1bni	VA36A	VA	1.4	1.05	1.05	1.05	1.05	1.04	1.05	1.17	1.17	1.17	1.16	1.09	1.09	1.09	1.09	2.1	1.0826	0
1bni	VA36T	VT	1.11	0.26	0.26	0.27	0.26	0.36	0.27	0.44	0.44	0.45	0.48	0.22	0.27	0.23	0.22	2.1	-3.303	0.1
1bni	VA45A	VA	1.61	0.86	0.86	0.86	0.86	0.82	0.86	0.89	0.89	0.89	0.96	1	0.9	0.89	0.89	2.1	-0.5136	0
1bni	VA45T	VT	2.34	1.62	1.62	1.62	1.62	1.61	1.62	1.62	1.63	1.71	1.73	1.75	1.73	1.73	1.73	2.1	-1.466	0.1
1bni	WA94F	WF	1.04	1.05	1.05	0.77	1.05	0.61	0.77	-0.26	0.61	0.6	0.56	0.6	1.35	1.32	1.28	2.1	-3.1622	0
1bni	WA94L	WL	1.12	0.11	0.11	0.08	0.11	-0.29	0.08	1.1	1.67	1.62	1.41	1.33	1.82	1.76	1.74	2.1	-3.0468	0.2
1bni	WA94Y	WY	1.24	1.39	1.39	1.16	1.39	1.07	1.16	0.29	0.9	0.89	0.83	0.86	1.45	1.52	1.43	2.1	2.6531	0
1bni	YA103F	YF	0.06	0.94	0.94	1.06	0.94	0.29	1.06	0.78	0.78	1.77	1.72	1.76	2.16	2.16	2.16	2.1	-2.7069	0.2
1bni	YA13A	YA	3.49	1.5	1.5	1.39	1.5	1.66	1.39	2.23	2.23	2.23	2	1.93	2.38	2.39	2.39	2.1	-4.8286	0.1
1bni	YA13F	YF	0.52	-0.38	-0.38	-0.37	-0.38	-0.27	-0.37	-0.47	-0.47	-0.47	-0.44	-0.38	-0.22	-0.2	-0.22	2.1	-1.8105	0.1
1bni	YA13G	YG	6.4	3.19	3.19	3.07	3.19	3.36	3.07	3.96	3.96	3.96	3.74	3.71	4.17	4.18	4.18	2.1	0.6676	-0.2
1bni	YA17A	YA	2.12	0.8	0.8	0.75	0.8	0.77	0.75	2.15	2.15	2.15	1.95	1.45	1.58	1.62	1.63	2.1	-1.9432	0
1bni	YA17F	YF	0.44	-0.27	-0.27	-0.36	-0.27	-0.34	-0.36	-0.71	-0.71	-0.71	-0.56	-0.58	-0.55	-0.56	-0.56	2.1	-1.0079	0
1bni	YA17G	YG	4.46	1.29	1.29	1.24	1.29	1.25	1.24	2.18	2.18	2.18	1.99	1.95	1.74	1.74	1.74	2.1	-1.7798	0
1bni	YA17S	YS	2.28	0.94	0.94	0.89	0.94	0.88	0.89	2.29	2.29	2.39	2.2	1.69	1.87	1.87	1.87	2.1	-3.0809	0.1
1bni	YA24F	YF	-0.05	1.34	1.34	1.34	1.34	0.94	1.34	1.34	1.34	0.71	0.62	0.51	0.21	0.75	0.51	2.1	-4.6708	0
1bni	YA78F	YF	1.22	0.42	0.42	0.41	0.42	0.41	0.41	0.41	0.41	0.41	0.42	0.48	0.44	0.45	0.45	2.1	-6.7254	0
1bni	YA97G	YG	6.6	4.06	4.06	4.06	4.06	3.5	4.06	4.04	4.05	4.34	4.22	4.21	3.84	3.85	3.81	2.1	0.0626	0
1bns	AA26T	AT	-1.7	0.98	0.98	0.5	-0.01	-0.49	-0.2	-0.38	-0.38	-0.62	-0.59	-0.39	-0.8	-1.02	-1.18	2.05	-9.1617	-1.6
1boy	RA200W	RW	-0.6	2.87	2.87	2.87	2.87	2.9	2.87	2.63	2.46	2.31	2.48	2.48	2.61	2.71	2.65	2.2	6.3797	-0.1
1bpi	AA16T	AT	1.7	1.62	1.62	1.62	1.62	1.29	1.62	1.62	1.62	1.34	1.34	1.34	1.32	1.05	0.84	1.09	-1.76142	0
1bpi	AA16V	AV	1.3	1.56	1.56	1.56	1.56	1.63	1.56	1.72	1.72	1.43	1.42	1.1	1.46	1.02	0.84	1.09	0.9746	0
1bpi	DA3A	DA	-0.2	-0.36	-0.36	-0.36	-0.36	-0.1	-0.36	-0.21	-0.21	-0.16	-0.18	-0.12	0.11	0.24	0.21	1.09	-2.17114	0
1bpi	DA50A	DA	0.4	-0.04	-0.04	-0.3	-0.04	0.79	-0.3	-0.32	-0.32	-0.03	0	-0.11	0.02	0.18	0.07	1.09	-6.25757	0
1bpi	EA49A	EA	0.2	1.35	1.35	0.75	1.11	0.64	0.43	0.43	0.43	0.94	1.02	0.89	0.72	0.72	0.72	1.09	-3.73717	-0.2
1bpi	EA7A	EA	1.5	0.08	0.08	0.06	0.08	-0.02	0.06	0.22	0.22	0.22	0.22	-0.03	0.27	0.24	0.24	1.09	-1.30198	-0.1
1bpi	FA22A	FA	2	3.52	3.52	3.48	3.52	3.52	3.48	3.28	3.28	3.21	3.12	3.27	3.36	3.37	3.37	1.09	0.184	-0.2
1bpi	FA4A	FA	3	2.68	2.68	2.9	2.68	2.45	2.9	3.57	3.57	3.57	3.45	3.75	3.87	3.87	3.85	1.09	-0.75031	-0.3
1bpi	GA12A	GA	1.8	5.82	5.82	5.82	5.82	5.69	5.82	5.82	5.82	5.83	5.77	5.73	5.53	5.54	5.53	1.09	2.5019	-0.3
1bpi	GA28A	GA	1	2.45	2.45	2.45	2.45	2.51	2.45	2.44	2.44	2.44	2.43	2.45	2.52	2.52	2.52	1.09	0.2767	-0.2
1bpi	GA36A	GA	2.1	3.2	3.2	3.2	3.2	2.89	3.2	3.2	3.2	3.2	3.15	3.09	3.1	3.1	3.1	1.09	-1.416	-0.1
1bpi	GA36S	GS	0.7	3.89	3.89	3.89	3.89	3.61	3.89	3.9	3.9	3.93	3.93	4.01	3.9	3.9	3.89	1.09	-2.58375	-0.2
1bpi	GA37A	GA	2.3	4.01	4.01	4.01	4.01	4.02	4.01	4	4	4	3.96	3.91	3.93	3.93	3.93	1.09	-1.63533	-0.2
1bpi	GA56A	GA	0.2	0.04	0.04	0.04	0.04	0.02	0.04	0.06	0.06	0.07	0.05	0.02	0.02	0.02	0.02	1.09	0.4058	-0.2
1bpi	GA57A	GA	0.2	1.99	1.99	1.99	1.99	1.99	1.99	1.99	1.99	1.99	2	2.03	2.01	2.03	2.01	1.09	-1.66315	-0.1
1bpi	IA18A	IA	1.5	1.68	1.68	1.68	1.68	1.42	1.68	1.8	1.8	1.81	1.82	1.75	1.79	1.7	1.66	1.09	0.8809	-0.2
1bpi	IA19A	IA	2.1	1.23	1.23	1.23	1.23	1.33	1.23	1.35	1.35	0.21	0.47	0.29	0.54	0.56	0.55	1.09	0.1103	-0.2
1bpi	KA15A	KA	0.4	0.53	0.53	0.53	0.53	0.52	0.53	0.53	0.53	0.53	0.53	0.61	0.6	0.6	0.6	1.09	-3.49775	0
1bpi	KA26A	KA	0	-0.09	-0.09	-0.09	-0.09	-0.09	-0.09	-0.01	-0.01	-0.01	-0.01	-0.04	-0.05	0.01	-0.05	1.09	-2.99094	-0.1
1bpi	KA41A	KA	0.4	0.24	0.24	0.27	0.24	0.14	0.27	0.24	0.24	0.31	0.3	0.67	0.42	0.39	0.37	1.09	-0.1737	-0.1
1bpi	KA46A	KA	-0.1	0.17	0.17	0.27	0.17	0.36	0.27	0.03	0.03	-0.01	-0.01	0.34	-0.14	-0.02	-0.05	1.09	-6.71402	0
1bpi	LA29A	LA	0	-0.14	-0.14	-0.14	-0.14	-0.16	-0.14	-0.07	-0.07	-0.07	-0.06	-0.14	-0.08	-0.07	-0.07	1.09	-2.25698	-0.1
1bpi	LA6A	LA	0.6	0.71	0.71	0.71	0.71	0.63	0.71	0.73	0.73	0.84	0.84	0.69	0.71	0.72	0.71	1.09	-3.28117	-0.2
1bpi	MA52A	MA	1.7	0.66	0.66	0.66	0.66	0.6	0.66	0.49	0.49	0.5	0.53	0.47	0.43	0.44	0.43	1.09	-1.77028	-0.2
1bpi	NA24A	NA	2.2	1.26	1.26	1.26	1.26	1.27	1.26	1.26	1.26	0.97	0.83	0.98	0.97	0.91	0.88	1.09	-3.51579	0
1bpi	NA44A	NA	3.3	0.59	0.59	0.57	0.59	-0.06	0.57	0.57	0.57	0.55	0.62	0.22	0	0.02	-0.11	1.09	5.9129	-0.3
1bpi	PA13A	PA	1.4	1.24	1.24	1.24	1.24	1.31	1.24	1.24	1.24	1.24	1.22	1.17	1.2	1.24	1.24	1.09	-3.39126	0
1bpi	PA13S	PS	1.4	1.31	1.31	1.31	1.31	1.3	1.31	1.3	1.3	1.3	1.28	1.19	1.12	1.18	1.19	1.09	0.4775	0
1bpi	PA2A	PA	1.3	1.68	1.68	1.68	1.68	1.7	1.68	1.68	1.68	1.74	1.78	1.68	1.62	1.61	1.61	1.09	0.8925	-0.2
1bpi	PA8A	PA	0.3	0.52	0.52	0.52	0.52	0.46	0.52	0.78	0.78	0.78	0.78	0.43	0.73	0.61	0.59	1.09	-0.1295	-0.2
1bpi	PA9A	PA	0.8	1.35	1.35	1.35	1.35	1.32	1.35	1.36	1.36	1.37	1.35	1.14	1.15	1.15	1.15	1.09	0.3558	-0.1
1bpi	QA31A	QA	1	0.24	0.24	0.24	0.24	0.65	0.24	0.27	0.27	0.78	0.8	0.89	0.47	0.51	0.5	1.09	-2.18061	-0.1
1bpi	RA17A	RA	0.3	0.84	0.84	0.84	0.84	0.73	0.84	0.71	0.71	0.83	0.83	0.88	0.9	0.9	0.9	1.09	0.9682	-0.1
1bpi	RA1A	RA	0.5	0.83	0.83	0.74	0.83	0.7	0.74	0.78	0.78	0.85	0.9	1.09	1.07	1.03	1.03	1.09	-0.67107	0.2
1bpi	RA20A	RA	1.8	1.68	1.68	1.75	1.68	1.76	1.75	1.41	1.41	1.36	1.61	1.46	1.28	1.26	1.31	1.09	-1.31358	0
1bpi	RA39A	RA	0	0.77	0.77	0.77	0.77	0.78	0.77	0.53	0.53	0.53	0.56	0.66	0.66	0.68	0.66	1.09	-1.0779	-0.1
1bpi	RA42A	RA	0.5	0.82	0.82	1.26	0.82	1.09	1.26	2.22	2.22	2.22	2.29	2.36	2.5	2.47	2.47	1.09	5.9371	-0.3
1bpi	RA53A	RA	0.1	0.76	0.76	0.55	0.76	0.64	0.55	0.55	0.55	0.65	0.67	0.74	0.74	0.56	0.52	1.09	-1.57398	-0.1
1bpi	SA47A	SA	1.6	0.79	0.79	0.85	0.79	0.7	0.85	0.85	0.85	1.74	1.74	1.75	1.58	1.39	1.27	1.09	-5.56557	-0.1
1bpi	TA11A	TA	0	0.3	0.3	0.3	0.3	0.28	0.3	0.3	0.3	0.28	0.29	0.32	0.3	0.3	0.3	1.09	-0.92853	-0.2
1bpi	TA32A	TA	0.1	0.16	0.16	0.16	0.16	0.21	0.16	0.24	0.24	0.24	0.26	0.12	-0.01	0	-0.01	1.09	-5.92591	-0.1
1bpi	TA54A	TA	0.1	0.68	0.68	0.68	0.68	0.69	0.68	0.68	0.68	0.63	0.64	0.66	0.61	0.61	0.61	1.09	-1.5978	0
1bpi	VA34A	VA	1.2	1.78	1.78	1.78	1.78	1.31	1.78	1.74	1.74	1.76	1.74	1.76	1.6	1.6	1.6	1.09	-3.4804	0
1bpi	YA10A	YA	1.2	0.95	0.95	0.95	0.95	0.83	0.95	1.06	1.06	1.06	1	1.02	1.11	1.12	1.12	1.09	1.6444	-0.3
1bpi	YA35A	YA	1.1	2.75	2.75	2.75	2.75	2.46	2.75	2.79	2.79	3.47	3.47	3.57	3.41	3.37	3.34	1.09	-0.79354	-0.2
1bpi	YA35D	YD	3.8	1.92	1.92	1.94	1.92	1.67	1.94	1.95	1.95	2.11	2.1	2.13	1.86	1.5	1.43	1.09	1.8203	0
1bpi	YA35L	YL	3.7	1.31	1.31	1.31	1.31	1.9	1.31	1.4	1.4	2.02	1.98	1.84	2.6	2.18	1.95	1.09	-0.42105	-0.1
1brj	AA88I	AI	-4	-1.56	-1.56	-1.56	-1.56	-1.68	-1.56	-1.56	-1.56	-1.56	-1.82	-1.69	-1.78	-1.88	-1.86	2	1.6755	-1.3
1brk	AA96I	AI	-3.2	-0.9	-0.9	-0.9	-0.9	-1.09	-0.9	-0.97	-1.03	-1.17	-1.21	-1.28	-1.29	-1.32	-1.35	2	5.4144	0.4
1bti	AA22F	AF	-1.2	-0.34	-0.34	-0.24	-0.34	-0.18	-0.24	-0.26	-0.26	-0.29	-0.12	-0.3	0.2	1.67	0.25	2.2	-0.2342	0.2
1bvc	AA125L	AL	-0.6	0.09	0.09	0.09	0.09	0.01	0.09	0.06	0.06	0.06	0.07	0.12	0.04	0.05	0.05	1.5	1.9833	-0.2
1bvc	AA144L	AL	-0.4	-0.23	-0.23	-0.23	-0.23	-0.36	-0.23	-0.39	-0.39	-0.33	-0.33	-0.41	-0.43	-0.42	-0.43	1.5	-1.1268	-0.1
1bvc	AA15L	AL	-0.1	0.07	0.07	0.07	0.07	-0.08	0.07	-0.03	-0.04	-0.04	-0.04	-0.13	-0.13	-0.17	-0.18	1.5	2.51681	-0.1
1bvc	DA44A	DA	-0.25	-0.17	-0.17	-0.1	-0.17	-0.17	-0.1	-0.01	-0.01	0.01	0.01	0.07	0.21	0.2	0.2	1.5	-4.1199	-0.1
1bvc	DA60A	DA	0.15	-0.09	-0.09	-0.51	-0.09	-0.64	-0.51	-0.24	-0.24	-0.16	-0.35	-0.91	0.92	1	0.87	1.5	-2.6788	-0.1
1bvc	EA109A	EA	-0.17	0.34	0.34	0.23	0.34	0.13	0.23	0.41	0.41	0.36	0.37	0.32	0.26	0.26	0.26	1.5	-1.2001	-0.1
1bvc	EA109G	EG	0.89	0.93	0.93	0.82	0.93	0.68	0.82	1.07	1.07	1.07	1.08	0.78	0.75	0.75	0.75	1.5	-1.9368	-0.1
1bvc	EA4A	EA	0.35	1.42	1.42	0.82	1.08	0.41	0.45	0.43	0.43	0.84	0.82	0.84	0.38	0.36	0.36	1.5	-0.1511	-0.1
1bvc	FA106A	FA	0.7	2.42	2.42	2.34	2.42	2.43	2.34	2.7	2.7	2.72	2.53	2.59	2.94	2.63	2.45	1.5	1.9034	-0.1
1bvc	FA123A	FA	1.1	5.26	5.26	5.26	5.26	5.24	5.26	4.98	4.98	5.01	4.73	4.76	4.81	4.77	4.78	1.5	2.68703	-0.5
1bvc	FA123K	FK	2.1	5.59	5.59	5.57	5.59	5.49	5.57	5.53	5.53	5.53	5.25	5.25	5.14	5.03	5	1.5	9.02993	-1.9
1bvc	FA123T	FT	2.62	4.72	4.72	4.72	4.72	4.77	4.72	4.48	4.48	4.51	4.24	4.35	4.43	4.61	4.33	1.5	3.69083	-0.1
1bvc	GA129A	GA	-1.1	-0.8	-0.8	-0.8	-0.8	-0.76	-0.8	-0.81	-0.81	-0.81	-0.81	-0.76	-0.7	-0.7	-0.7	1.5	1.1533	-0.3
1bvc	GA23A	GA	1.12	0.57	0.57	0.39	0.57	0.51	0.39	0.16	0.16	0.41	0.41	0.46	0.54	0.55	0.48	1.5	0.033	-0.1
1bvc	HA113Q	HQ	0.26	-0.5	-0.5	-0.58	-0.5	-0.57	-0.58	-0.46	-0.46	-0.53	-0.56	-0.62	-0.64	-0.64	-0.64	1.5	6.24242	-0.1
1bvc	HA116A	HA	-0.16	-0.49	-0.49	-0.49	-0.49	-0.55	-0.49	-0.4	-0.4	-0.4	-0.4	-0.49	-0.43	-0.44	-0.44	1.5	-3.4184	-0.1
1bvc	HA119F	HF	0.68	0.45	0.45	-0.12	0.45	-0.08	-0.12	-0.14	-0.14	-0.14	0.05	0.08	0.03	0.14	0.06	1.5	-1.4925	-0.1
1bvc	HA24V	HV	0.52	-0.22	-0.22	-0.81	-0.22	-0.48	-0.81	-0.5	-0.5	-0.38	-0.35	-0.29	-0.61	-0.95	-1.11	1.5	-4.2139	-0.3
1bvc	HA36Q	HQ	0.81	1.48	1.48	1.26	1.48	1.19	1.26	1.96	1.96	1.35	1.36	1.31	2.4	2.37	2.31	1.5	2.38959	-0.1
1bvc	HA48Q	HQ	0.62	-0.17	-0.17	-0.17	-0.17	-0.19	-0.17	-0.19	-0.19	-0.19	-0.12	-0.08	-0.09	-0.09	-0.09	1.5	-4.5428	-0.1
1bvc	HA64Q	HQ	0.45	-0.22	-0.22	-0.22	-0.22	-0.4	-0.22	-0.11	-0.11	-0.13	0.01	-0.12	-0.39	-0.36	-0.39	1.5	-1.0415	-0.3
1bvc	HA82Q	HQ	0.05	0.92	0.92	0.97	1.01	1.23	1.06	1.04	1.04	0.85	0.87	0.67	1.04	0.95	0.92	1.5	-0.4769	-0.4
1bvc	IA111A	IA	1.8	3.65	3.65	3.65	3.65	3.53	3.65	3.19	3.21	3.21	3.21	3.4	3.69	3.69	3.69	1.5	1.9738	-0.1
1bvc	IA111L	IL	0.6	-0.36	-0.36	-0.36	-0.36	-0.3	-0.36	-0.23	-0.26	-0.26	-0.34	-0.26	-0.07	-0.07	-0.07	1.5	-1.4346	-0.3
1bvc	IA111M	IM	1.1	0.41	0.41	0.41	0.41	0.4	0.41	0.82	0.6	0.6	0.62	0.66	0.84	0.71	0.68	1.5	0.3104	0
1bvc	IA142A	IA	1.5	3.13	3.13	3.13	3.13	2.78	3.13	3.24	3.24	3.24	3.25	3.3	3.2	3.08	3.07	1.5	-0.1124	0.1
1bvc	IA142L	IL	-0.6	-0.3	-0.3	-0.3	-0.3	-0.22	-0.3	-0.16	-0.16	-0.16	-0.16	-0.28	-0.06	-0.11	-0.09	1.5	7.12239	-0.1
1bvc	IA142M	IM	-0.9	0.42	0.42	0.42	0.42	0.01	0.42	1.2	1.2	1.2	0.85	0.82	0.68	0.57	0.5	1.5	-2.7551	0.1
1bvc	IA142V	IV	0.1	1.04	1.04	1.04	1.04	0.97	1.04	1.12	1.12	1.12	1.19	1.23	1.08	1.15	1.14	1.5	-0.7347	0
1bvc	IA28A	IA	1.46	3.49	3.49	3.49	3.49	3.63	3.49	3.29	3.29	3.29	3.05	3.14	3.29	3.29	3.29	1.5	7.17959	-0.1
1bvc	IA28L	IL	0.6	1.45	1.45	1.45	1.45	1.49	1.45	1.4	1.4	1.4	1.4	1.29	1.24	1.34	1.24	1.5	5.59153	-0.1
1bvc	IA28M	IM	0.6	-0.39	-0.39	-0.39	-0.39	-0.33	-0.39	0.12	0.1	0.1	0.02	-0.24	-0.19	-0.2	-0.21	1.5	5.31468	-0.1
1bvc	IA28V	IV	0	1.27	1.27	1.27	1.27	1.42	1.27	1.23	1.24	1.24	1.25	1.28	1.42	1.41	1.39	1.5	1.2659	-0.1
1bvc	IA30A	IA	1.27	2.66	2.66	2.69	2.64	2.86	2.69	2.59	2.59	2.74	2.79	2.85	2.84	2.81	2.82	1.5	1.9024	-0.2
1bvc	KA140A	KA	-0.35	0.26	0.26	0.26	0.29	0.35	0.29	0.35	0.35	0.36	0.36	0.38	0.43	0.36	0.35	1.5	3.56043	0
1bvc	KA56A	KA	0.35	0.78	0.78	0.78	0.78	0.49	0.78	0.8	0.8	1.08	1.08	1.2	0.91	1.08	1.08	1.5	6.4253	-0.1
1bvc	KA77A	KA	-0.2	0.8	0.8	0.63	0.8	0.56	0.63	0.71	0.72	0.72	0.74	0.71	0.67	0.67	0.67	1.5	2.17903	-0.1
1bvc	LA115A	LA	1.4	3.72	3.72	3.72	3.72	3.7	3.72	3.58	3.63	3.63	3.76	3.76	3.75	3.76	3.76	1.5	2.38894	0
1bvc	LA11A	LA	0.52	2.24	2.24	2.23	2.24	2.34	2.23	2.43	2.46	2.47	2.51	2.48	2.65	2.62	2.61	1.5	1.7102	-0.1
1bvc	LA135A	LA	1.7	3.53	3.53	3.53	3.53	3.41	3.53	2.91	2.91	2.91	3.04	3.19	3.02	3.01	3.01	1.5	8.2712	-0.1
1bvc	LA135I	LI	1.5	2.4	2.4	2.4	2.4	1.47	2.4	2.3	2.3	2.3	2.4	2.33	1.19	1.2	1.19	1.5	-0.6424	-0.4
1bvc	LA135M	LM	0.8	-0.52	-0.52	-0.52	-0.52	-0.54	-0.52	-0.09	-0.11	-0.11	-0.03	0	-0.13	-0.11	-0.11	1.5	0.526	-0.1
1bvc	LA135V	LV	2.2	3.07	3.07	3.07	3.07	2.71	3.07	2.72	2.72	2.72	2.87	2.97	2.33	2.31	2.32	1.5	0.6442	-0.3
1bvc	LA137A	LA	1.04	1.13	1.13	1.13	1.06	1.05	1.05	1.22	1.25	1.15	1.17	1.17	1.14	1.12	1.12	1.5	-0.2108	-0.1
1bvc	LA149A	LA	1.6	1.79	1.79	1.77	1.79	1.74	1.77	1.93	1.93	1.93	2.01	2.04	2.18	1.97	1.91	1.5	4.3212	-0.3
1bvc	LA29A	LA	0.51	2.71	2.71	2.71	2.71	2.66	2.71	2.75	2.75	2.75	2.94	2.99	2.96	2.96	2.96	1.5	3.83561	-0.1
1bvc	LA29I	LI	1.1	3.73	3.73	3.82	3.73	3.84	3.82	3.79	3.79	3.79	3.53	3.56	3.8	3.89	3.8	1.5	0.4598	-0.2
1bvc	LA29M	LM	-0.1	-0.24	-0.24	-0.24	-0.24	-0.14	-0.24	0.08	0.08	0.08	0.09	0.07	0.1	0.11	0.1	1.5	-1.0718	-0.1
1bvc	LA29V	LV	1.7	2.22	2.22	2.22	2.22	2.27	2.22	2.55	2.55	1.28	1.37	1.4	1.23	1.33	1.31	1.5	2.98109	-0.2
1bvc	LA32A	LA	1.48	2.87	2.87	2.87	2.87	2.82	2.87	2.91	2.91	2.77	2.94	2.76	3.01	3.03	2.99	1.5	3.38134	-0.1
1bvc	LA49I	LI	0.8	0.36	0.36	0.36	0.37	0.38	0.37	0.62	0.62	0.62	0.52	0.46	0.49	0.48	0.49	1.5	-1.3464	-0.5
1bvc	LA69A	LA	1.2	3.72	3.72	3.72	3.72	3.75	3.72	3.51	3.58	3.58	3.55	3.56	3.82	3.81	3.8	1.5	3.78641	-0.2
1bvc	LA69I	LI	0	1.77	1.77	1.77	1.77	1.87	1.77	0.79	1.72	1.71	1.68	1.69	1.87	1.85	1.84	1.5	0.1183	-0.1
1bvc	LA69M	LM	0	-0.11	-0.11	-0.11	-0.11	-0.2	-0.11	0.17	0.15	0.15	0.11	-0.01	0.23	0.24	0.22	1.5	-0.8093	-0.1
1bvc	LA69V	LV	0.1	2.95	2.95	2.95	2.95	2.99	2.95	2.98	2.97	2.97	1.96	2.77	3.1	2.94	3.1	1.5	1.4048	-0.3
1bvc	LA9A	LA	0.41	0.89	0.89	0.89	1	0.97	1	1.16	1.16	1.16	1.16	1.11	1.09	1.1	1.09	1.5	-0.0578	-0.1
1bvc	MA131A	MA	2.2	4.46	4.46	4.46	4.46	4.32	4.46	3.68	3.74	3.74	3.55	3.69	3.56	3.58	3.57	1.5	5.75184	-0.1
1bvc	PA88A	PA	-0.59	2.18	2.18	2.04	2.18	2.25	2.04	2.16	2.16	2.16	2.16	1.94	2.18	2.18	2.18	1.5	1.1654	-0.2
1bvc	QA8A	QA	-0.88	0.27	0.27	0.27	0.28	0.25	0.28	0.3	0.3	0.43	0.44	0.46	0.39	0.4	0.4	1.5	-0.4776	-0.1
1bvc	QA8G	QG	0.5	1	1	1	1.04	1.01	1.04	1.06	1.06	1.2	1.21	1.17	1.16	1.16	1.15	1.5	-0.0608	-0.1
1bvc	SA117A	SA	0.26	-0.18	-0.18	-0.18	-0.18	-0.14	-0.18	-0.12	-0.12	0	-0.01	0.03	-0.1	-0.1	-0.1	1.5	0.2617	-0.1
1bvc	TA51A	TA	1.41	1.05	1.05	1.05	2.93	2.97	2.93	2.89	2.89	4.1	4.13	4.1	4.2	4.19	4.19	1.5	1.2542	-0.1
1bvc	TA67A	TA	0.26	-0.54	-0.54	-0.54	-0.54	-0.52	-0.54	-0.52	-0.52	-0.58	-0.52	-0.49	-0.2	-0.19	-0.2	1.5	1.7602	-0.1
1bvc	VA114A	VA	1.45	1.66	1.78	1.78	1.66	1.35	1.72	1.74	1.74	1.87	1.88	1.86	1.94	1.13	0.67	1.5	3.7094	0.1
1bvc	VA13A	VA	0.33	2.34	2.34	2.34	2.34	2.34	2.34	2.23	2.25	2.25	2.35	2.42	2.4	2.41	2.4	1.5	-1.5439	-0.3
1bvc	VA66A	VA	-0.75	0.55	0.55	0.55	0.55	0.62	0.55	0.74	0.74	0.74	0.74	0.54	0.65	0.64	0.64	1.5	-2.6434	-0.1
1bvc	VA68T	VT	0.5	0.91	0.91	0.91	0.91	0.92	0.91	1	1	1.01	1.01	0.95	0.94	0.94	0.94	1.5	2.0658	-0.2
1bvc	WA14F	WF	1.1	4.09	4.09	4.07	4.09	3.02	4.07	3.1	3.95	3.96	3.72	4.07	4.12	4.16	4.09	1.5	2.62595	-0.1
1bvc	WA7F	WF	0.9	1.99	1.99	2.03	1.77	1.9	1.82	1.86	2.69	2.71	2.61	2.71	2.76	2.73	2.71	1.5	4.00538	-0.1
1c9o	EA12K	EK	0.32	-0.49	-0.49	-0.49	-0.49	-0.37	-0.49	-0.3	-0.3	-0.07	0.01	-0.1	-0.34	-0.22	-0.36	1.17	-21.7907	4.3
1c9o	EA21A	EA	0.29	-0.02	-0.02	-0.02	-0.02	0.03	-0.02	0.04	0.04	0.04	0.04	0	0.03	0.03	0.03	1.17	-17.0692	2.3
1c9o	EA21K	EK	0.26	-0.24	-0.24	-0.24	-0.24	-0.19	-0.24	-0.33	-0.33	-0.33	-0.33	-0.43	-0.33	-0.29	-0.29	1.17	-20.7143	3.3
1c9o	EA36K	EK	0.45	0.1	0.1	0.1	0.1	-0.12	0.1	0.13	0.13	0.41	0.43	0.5	0.27	0.23	0.27	1.17	-17.6082	3.4
1c9o	EA46A	EA	0.22	-0.01	-0.01	-0.01	-0.01	1.3	-0.01	0.01	0.01	0	-0.01	0.04	1.94	1.94	1.94	1.17	-8.619	-0.8
1c9o	EA46K	EK	0.57	-0.87	-0.87	-0.87	-0.87	0.59	-0.87	-0.89	-0.89	-0.89	-0.89	-0.86	1.14	1.23	1.23	1.17	-20.3644	4.4
1c9o	EA50K	EK	0.58	0.76	0.76	0.76	0.76	0.05	0.76	0.75	0.75	0.32	-0.3	-0.3	-0.17	-0.11	-0.18	1.17	-22.0824	3.5
1c9o	EA50W	EW	-0.07	1.41	1.41	1.41	1.41	1.16	1.41	0.97	0.89	0.47	0.81	1.24	0.41	0.65	0.56	1.17	-17.6918	3.6
1c9o	FA38W	FW	-0.24	0.08	0.08	0.08	0.08	0.13	0.08	0.18	0.18	0.41	0.29	0.18	0.24	0.23	0.24	1.17	-15.8739	3.3
1c9o	GA23Q	GQ	0.13	0.07	0.07	0.07	0.07	0.04	0.07	0.07	0.07	0.07	0.06	0.07	0.03	0.01	0.01	1.17	-19.0349	3.1
1c9o	HA29E	HE	0.69	0.25	0.25	0.26	0.25	1.21	0.26	-0.4	-0.16	-0.37	-0.01	0.49	0.45	0.76	0.81	1.17	-26.1267	5.7
1c9o	LA66E	LE	1.1	1.4	1.4	1.4	1.4	1.61	1.4	1.47	1.47	1.44	1.44	1.36	1.65	1.65	1.65	1.17	-18.8378	4.7
1c9o	NA11S	NS	-0.22	-0.03	-0.03	-0.03	-0.03	-1.09	-0.03	0.01	0.01	-0.16	-0.16	-0.13	-0.38	-0.15	-0.37	1.17	-20.8723	3.9
1c9o	NA55K	NK	0.03	-0.42	-0.42	-0.42	-0.42	-0.61	-0.42	-0.39	-0.39	-0.39	-0.39	-0.5	0.33	-0.22	-0.49	1.17	-10.9784	2.2
1c9o	QA2L	QL	-0.48	-1.47	-1.47	-1.47	-1.47	-1.58	-1.47	-1.64	-1.64	-1.63	-1.59	-1.51	-1.49	-1.49	-1.49	1.17	-20.8665	2.9
1c9o	QA53E	QE	0.03	0.29	0.29	0.29	0.29	0.06	0.29	0.25	0.25	0.19	0.19	0.33	0.07	0.05	0.05	1.17	-23.8213	3.9
1c9o	RA3A	RA	1.88	0.56	1.29	0.56	0.56	2.22	1.29	0.92	0.92	2.25	2.24	2.25	2.69	2.73	2.7	1.17	-18.9635	2.7
1c9o	RA3E	RE	1.46	1.05	1.05	1.05	1.05	2.76	1.05	1.29	1.29	1.29	1.29	1.27	2.9	2.91	2.86	1.17	-24.5805	3.5
1c9o	RA3K	RK	0.19	-0.24	-0.24	-0.24	-0.24	1.45	-0.24	0.05	0.05	0.05	0.05	0	1.85	1.84	1.84	1.17	-25.5114	3.9
1c9o	RA3L	RL	0.11	-0.29	-0.29	-0.29	-0.29	1.53	-0.29	-0.15	-0.15	-0.15	-0.15	-0.01	1.86	1.78	1.73	1.17	-20.969	3.7
1c9o	RA56E	RE	-0.69	0.89	0.89	0.89	0.89	0.75	0.89	1.14	1.14	1.62	1.85	1.35	1.91	2.07	1.92	1.17	-22.8852	-0.6
1c9o	SA24D	SD	-0.17	0.34	0.34	0.34	0.34	0.34	0.34	0.43	0.43	0.43	0.43	0.48	0.47	0.47	0.47	1.17	-20.3272	2.6
1c9o	TA31S	TS	-0.1	1.19	1.19	1.19	1.19	0.05	1.19	0.7	0.7	0.34	1.17	0.96	-0.02	-0.08	-0.09	1.17	-14.1184	3.4
1c9o	VA64T	VT	0.26	0.83	0.83	0.83	0.83	0.8	0.83	0.95	0.95	0.99	1.09	0.98	1.03	1.01	1.01	1.17	-24.6115	3.7
1c9o	YA15F	YF	0.05	-0.35	-0.35	-0.34	-0.35	-0.17	-0.34	0.1	0.1	0.13	0.2	0.22	-0.03	-0.04	-0.04	1.17	-20.1752	3.6
1cah	CA206S	CS	-2.35	0.89	0.89	0.89	0.89	0.9	0.89	0.91	0.91	0.91	0.93	0.94	0.95	0.95	0.95	1.88	-3.7162	0
1cah	WA5F	WF	1.8	1.15	1.15	1.15	1.15	0.96	1.15	0.95	1.73	1.69	1.64	1.69	2.06	2.39	2.25	1.88	-7.6895	-0.1
1cdc	AA40G	AG	1.71	1.27	1.27	1.27	1.27	1.29	1.27	1.3	1.3	1.27	1.32	1.36	1.38	1.38	1.38	2	3.0962	2.5
1cdc	IA18V	IV	1.17	0.94	0.94	0.94	0.94	1.01	0.94	0.93	0.93	0.93	1.17	1.21	1.28	1.21	1.2	2	-9.4038	2.3
1cdc	IA57V	IV	0.43	1.82	1.82	1.82	1.82	1.01	1.82	1.9	1.92	2.1	2.08	2.05	1.19	1.27	1.17	2	-1.8267	2.2
1cdc	LA16V	LV	2.2	1.69	1.69	1.69	1.69	1.67	1.69	1.51	1.51	1.35	2.42	1.86	1.58	2.31	2.45	2	-10.4492	2.6
1cdc	LA50V	LV	-0.37	1.38	1.38	1.38	1.38	1.16	1.38	1.46	1.46	1.45	1.48	1.55	1.21	1.24	1.23	2	-12.1754	2.8
1cdc	LA89V	LV	0.14	2.15	2.15	2.15	2.15	2.14	2.15	2.08	2.08	2.07	2.12	2.16	2.27	2.39	2.27	2	-7.0976	2.1
1cdc	LA95V	LV	0.75	1.72	1.72	1.72	1.72	1.75	1.72	1.74	1.74	1.7	1.69	1.49	2.01	1.75	1.7	2	-6.363	2.5
1cdc	VA30A	VA	4.88	3.16	3.16	3.16	3.16	3.09	3.16	3.16	3.16	3.16	3.33	3.39	3.33	3.33	3.32	2	4.4754	2
1cdc	VA78A	VA	3.01	3.28	3.28	3.28	3.28	3.26	3.28	3.24	3.3	3.29	3.38	3.49	3.52	3.52	3.52	2	-9.4301	2.6
1cse	LI27A	LA	0.16	0.24	0.24	0.37	0.19	0.28	0.33	0.39	0.39	0.42	0.39	0.26	0.24	0.27	0.24	1.2	9.4785	0.1
1cse	VI14A	VA	1.04	0.62	0.62	0.62	0.62	0.52	0.62	0.66	0.63	0.78	0.78	0.73	0.72	0.75	0.75	1.2	5.5932	-0.2
1cse	VI18A	VA	1.2	1.78	1.78	1.78	1.77	1.67	1.77	1.77	1.77	1.78	1.77	1.81	1.78	1.78	1.78	1.2	7.6731	0.1
1cse	VI54A	VA	1.58	3.73	3.73	3.73	3.73	3.56	3.73	3.73	3.73	3.71	3.62	3.76	3.56	3.59	3.58	1.2	11.4614	-0.1
1cse	VI62A	VA	1.01	1.1	1.1	1.1	1.14	1.15	1.14	1.2	1.2	1.39	1.4	1.29	1.31	1.31	1.31	1.2	14.1648	0.1
1cun	AA119G	AG	1.75	1.58	1.58	1.58	1.58	1.49	1.58	1.59	1.59	1.53	1.54	1.52	1.57	1.58	1.58	2	195.438	-2.7
1cun	AA126G	AG	1.65	0.71	0.71	0.71	0.71	0.56	0.71	0.69	0.69	0.69	0.69	0.66	0.54	0.54	0.54	2	177.377	-3
1cun	AA156G	AG	1.45	0.67	0.67	0.65	0.67	0.64	0.65	0.82	0.82	0.83	0.83	0.81	0.6	0.6	0.6	2	216.799	-2.4
1cun	AA173G	AG	1.95	0.94	0.94	0.94	0.94	0.94	0.94	0.93	0.93	0.93	0.93	0.95	0.94	0.93	0.93	2	8.89169	-0.8
1cun	AA191G	AG	1.35	0.65	0.65	0.65	0.65	0.77	0.65	0.61	0.61	0.65	0.66	0.63	0.6	0.66	0.62	2	133.607	-2.4
1cun	AA206G	AG	2.25	1.58	1.58	1.58	1.58	1.24	1.58	1.57	1.57	1.55	1.56	1.57	1.27	1.27	1.27	2	198.92	-2.4
1cun	AA212G	AG	1.45	0.86	0.86	0.86	0.86	0.86	0.86	0.84	0.84	0.81	0.8	0.78	0.82	0.85	0.83	2	228.976	-2.4
1cun	FA117L	FL	2.55	1.58	1.58	1.58	1.58	1.65	1.58	1.49	1.49	1.49	1.37	1.43	1.45	1.48	1.47	2	130.492	-2.2
1cun	FA157L	FL	1.85	1.5	1.5	1.41	1.5	1.41	1.41	1.08	1.1	1.17	0.82	0.9	1.04	1.01	0.99	2	212.537	-2.5
1cun	GA198A	GA	-0.45	-0.74	-0.74	-0.74	-0.74	-0.72	-0.74	-0.74	-0.74	-0.74	-0.74	-0.75	-0.69	-0.69	-0.69	2	199.351	-2.5
1cun	HA164A	HA	2.35	0.66	0.66	0.66	0.66	0.86	0.66	1.7	1.92	2.01	2.06	2.13	2.07	1.87	1.8	2	0.17868	0.5
1cun	IA128A	IA	1.65	2.83	2.83	2.83	2.83	2.96	2.83	2.93	2.95	3.02	3.08	3.19	3.08	3.3	3.22	2	136.101	-2.3
1cun	IA128V	IV	2.85	1.38	1.38	1.38	1.38	1.16	1.38	1.41	1.42	1.4	1.43	1.48	1.21	1.31	1.31	2	192.526	-2.8
1cun	KA152A	KA	0.15	0.1	0.1	0.17	0.1	0.22	0.17	0.18	0.18	0.18	0.18	0.2	0.27	0.27	0.27	2	229.237	-2.8
1cun	KA152G	KG	1.45	0.8	0.8	0.87	0.8	0.77	0.87	0.97	0.97	0.96	0.96	0.96	0.79	0.79	0.79	2	197.354	-2.5
1cun	LA196A	LA	4.55	3.78	3.78	3.78	3.78	3.78	3.78	3.8	3.8	3.81	3.82	3.92	3.91	3.9	3.91	2	21.357	-0.7
1cun	LA203A	LA	4.05	3.87	3.87	3.87	3.87	3.87	3.87	3.85	3.87	3.86	4	4.12	4.14	4.14	4.15	2	147.554	-2.9
1cun	LA214A	LA	3.65	3.56	3.56	3.56	3.56	3.39	3.56	3.62	3.62	3.49	3.52	3.63	3.58	3.57	3.57	2	243.041	-2.6
1cun	MA193A	MA	2.65	2.36	2.36	2.35	2.36	2.53	2.35	2.14	2.14	2.11	2.14	2.16	2.34	2.34	2.34	2	208.673	-2.5
1cun	QA115A	QA	0.15	-0.53	-0.53	-0.53	-0.53	-0.65	-0.53	-0.53	-0.53	-0.32	-0.29	-0.41	-0.09	-0.09	-0.08	2	-26.8255	-0.8
1cun	QA115G	QG	1.15	1.4	1.4	1.4	1.4	1.17	1.4	1.42	1.42	1.79	1.83	1.74	1.85	1.84	1.85	2	220.431	-2.9
1cun	SA201A	SA	-0.15	0.02	0.02	0.02	0.02	-0.16	0.02	0.03	0.03	0.02	0.02	0.08	0.56	0.55	0.56	2	217.171	-2.6
1cun	SA201G	SG	0.95	0.71	0.71	0.71	0.71	0.71	0.71	0.72	0.72	0.71	0.72	0.73	0.98	0.91	0.9	2	3.10046	-1.4
1cun	VA163A	VA	-0.15	0.55	0.55	0.55	0.55	0.46	0.55	0.54	0.54	0.54	0.56	0.52	0.92	0.92	0.92	2	134.263	-2.2
1cun	VA163G	VG	0.85	1.73	1.73	1.73	1.73	1.52	1.73	1.69	1.69	1.53	1.54	1.45	1.83	1.81	1.82	2	-6.47773	-1.2
1cun	VA171A	VA	1.55	2.11	2.11	2.11	2.11	2.08	2.11	2.13	2.13	2.08	2.13	2.18	2.24	2.25	2.25	2	349.826	-2.7
1cup	MA100I	MI	-1.6	0.17	0.17	0.17	0.17	0.18	0.17	-0.37	-0.37	-0.37	-0.26	-0.25	-0.26	-0.22	-0.25	1.89	-0.40518	0.1
1dil	AA69V	AV	-0.62	2.08	2.08	2.08	2.08	2.11	2.08	2.07	2.07	1.74	1.52	1.49	1.54	1.65	1.62	1.9	-18.418	0.8
1dmm	FA56Y	FY	-1.2	0.63	0.63	0.53	0.63	0.48	0.53	0.94	0.94	1.01	1.04	0.89	0.82	0.82	0.82	1.9	2.69823	0
1dmq	FA32Y	FY	0.2	-0.14	-0.14	-0.15	-0.14	-0.12	-0.15	-0.07	-0.07	-0.2	-0.22	-0.23	-0.23	-0.24	-0.24	2.15	-2.54036	0
1e+65	AA82G	AG	3.11	1.65	1.65	1.65	1.65	1.65	1.65	1.41	1.43	1.43	1.48	1.71	1.72	1.71	1.72	1.85	3.5055	0
1e+65	FA110S	FS	3.95	5.36	5.36	5.33	5.36	5.29	5.33	4.75	4.82	4.35	3.97	4.06	4.3	4.19	4.31	1.85	8.3301	0
1e+65	HA117G	HG	2.18	1.5	1.5	1.5	1.5	1.41	1.5	1.15	1.15	1.15	1.26	1.16	0.95	0.94	0.93	1.85	4.2794	-0.4
1e+65	HA46G	HG	2.5	3.07	3.07	3.07	3.07	3	3.07	3.43	3.43	3.42	3.4	3.46	3.47	3.5	3.49	1.85	-0.238	-0.2
1e+65	IA20A	IA	1.56	4.32	4.32	4.32	4.32	4.3	4.32	4.31	4.37	3.99	3.99	3.97	3.95	3.95	3.95	1.85	5.2507	-0.1
1e+65	IA20T	IT	2.39	3.48	3.48	3.48	3.48	3.45	3.48	3.47	3.52	3.54	3.43	3.5	3.49	3.48	3.48	1.85	8.0808	0
1e+65	IA20V	IV	0.38	1.44	1.44	1.44	1.44	1.42	1.44	1.44	1.48	1.56	1.68	1.75	1.74	1.74	1.74	1.85	3.3442	-0.1
1e+65	IA7A	IA	3.11	3.68	3.68	3.68	3.68	3.64	3.68	3.68	3.72	3.69	3.73	3.88	3.83	3.84	3.83	1.85	5.0029	-0.1
1e+65	IA7S	IS	3.44	4.35	4.35	4.35	4.35	4.35	4.35	4.35	4.4	4.07	4.1	4.22	4.21	4.22	4.22	1.85	9.3471	-0.1
1e+65	IA81A	IA	2.39	2.44	2.44	2.44	2.44	2.47	2.44	2.46	2.46	2.47	2.66	2.76	2.76	2.79	2.79	1.85	1.4985	-0.1
1e+65	IA81T	IT	2.51	2.72	2.72	2.72	2.72	2.74	2.72	2.7	2.7	2.7	2.79	2.81	2.83	2.86	2.86	1.85	0.8857	-0.1
1e+65	IA81V	IV	0.07	1.26	1.26	1.26	1.26	1.28	1.26	1.29	1.29	1.29	1.48	1.56	1.61	1.6	1.6	1.85	1.346	-0.1
1e+65	LA125A	LA	0.72	4.78	4.78	4.78	4.78	4.74	4.78	4.34	4.37	4.37	4.49	4.61	4.56	4.52	4.5	1.85	1.7989	0.1
1e+65	LA50T	LT	2.34	5.72	5.72	5.72	5.72	5.73	5.72	5.59	5.63	5.64	5.71	5.81	5.76	5.76	5.76	1.85	-1.4965	0
1e+65	LA50V	LV	0.36	3.14	3.14	3.14	3.14	3.11	3.14	3	3.03	3.03	3.22	3.28	3.2	3.2	3.2	1.85	-0.7262	0.1
1e+65	VA22A	VA	1.44	3.85	3.85	3.85	3.85	3.79	3.85	3.7	3.7	3.7	3.78	4.03	3.97	3.93	3.94	1.85	5.0535	-0.1
1e+65	VA22T	VT	0.96	1.97	1.97	1.97	1.97	1.92	1.97	2.03	2.03	2.03	1.8	1.99	1.93	1.97	1.91	1.85	3.6596	-0.2
1e+65	VA60G	VG	3.11	2.26	2.26	2.26	2.26	2.6	2.26	2.23	2.23	2.23	2.2	2.23	2.19	2.16	2.15	1.85	4.285	-0.1
1e+65	VA95T	VT	-0.96	1.17	1.17	1.17	1.17	1.16	1.17	1.17	1.17	1.19	1.09	1.02	1.05	1.03	1.04	1.85	3.4146	0
1el1	AA93S	AS	0.26	-0.28	-0.28	-0.28	-0.28	-0.32	-0.28	-0.12	-0.12	-0.87	-1.01	-0.9	-1.13	-1.14	-1.15	1.9	-13.6138	4.7
1el1	HA21G	HG	0.48	-1.3	-1.3	-1.3	-1.3	-1.34	-1.3	-1.04	-1.05	-1.08	-0.87	-0.87	-0.89	-0.84	-0.85	1.9	-23.095	5.4
1el1	IA56L	IL	0.24	-0.3	-0.3	-0.3	-0.3	-0.32	-0.3	-0.3	-0.3	-0.19	-0.35	-0.34	-0.33	-0.26	-0.27	1.9	-24.4539	6.4
1el1	VA109K	VK	0.43	-0.56	-0.56	-0.74	-0.56	-0.65	-0.74	-0.54	-0.54	-0.56	-0.55	-0.53	-0.51	-0.53	-0.53	1.9	-6.3033	6.3
1ey0	TA22C	TC	0.91	1.14	1.14	1.14	1.14	1.06	1.14	1.14	1.14	1.16	1.16	1.19	1.58	1.44	1.44	1.9	0.7751	-0.4
1ey0	VA23T	VT	2.12	1.88	1.88	1.88	1.88	1.89	1.88	1.89	1.89	1.97	2	2	2.05	2.01	2	1.85	-2.1526	0
1ey0	TA41C	TC	-0.64	-1.1	-1.1	-1.1	-1.1	-1.1	-1.1	-1.1	-1.1	-1.09	-1.09	-1.08	-1.09	-1.09	-1.09	1.7	-9.7967	-0.8
1ey0	TA41S	TS	1.05	0.04	0.04	0.04	0.04	0.09	0.04	0.04	0.04	0.13	0.12	0.14	0.2	0	-0.07	2	0.9559	-0.2
1ey0	TA41V	TV	-0.83	-1.98	-1.98	-1.98	-1.98	-1.98	-1.98	-1.98	-1.98	-1.99	-1.99	-2.01	-2.01	-1.48	-2	1.65	-1.0796	-1.1
1ey0	TA44V	TV	-0.1	0.09	0.09	0.09	0.09	0.04	0.09	0.06	0.06	-0.11	-0.11	0.14	-0.11	-0.11	-0.11	1.8	-0.8179	-0.2
1ey0	TA62S	TS	2.1	1.56	1.56	1.56	1.56	1.56	1.56	1.55	1.55	1.67	1.66	1.68	1.69	1.65	1.64	1.9	-0.7893	-0.1
1ey0	TA62V	TV	0.125	0.42	0.42	0.42	0.42	0.38	0.42	0.47	0.47	0.59	0.51	0.52	0.52	0.43	0.4	1.85	-4.6357	-0.4
1ey0	TA82S	TS	0.71	0.13	0.13	0.13	0.13	-0.05	0.13	0.13	0.13	0.11	0.11	0.07	-0.05	-0.03	-0.05	1.7	0.9074	-0.3
1ey0	TA120C	TC	1.67	1.26	1.26	1.26	1.26	1.27	1.26	1.27	1.27	1.54	1.53	1.62	1.63	1.65	1.63	1.8	0.3683	-0.6
1ey0	TA120S	TS	0.59	0.57	0.57	0.57	0.57	0.57	0.57	0.58	0.58	0.75	0.74	0.71	0.7	0.73	0.72	1.7	3.1931	-0.1
1ey0	TA120V	TV	1.76	0.02	0.02	0.02	0.02	0.28	0.02	0.01	0.01	0.22	0.22	0.26	0.36	0.37	0.34	1.8	1.8348	-0.1
1ey0	VA23L	VL	0.08	-1.04	-1.04	-1.04	-1.04	-1.05	-1.04	-1.04	-1.04	-0.51	-0.57	-0.86	-1.12	-1.05	-1.13	1.95	-1.1701	-0.8
1ey0	LA25I	LI	1.73	3.46	3.46	3.46	3.46	3.6	3.46	3.46	3.46	3.46	3.58	3.59	3.6	3.11	2.87	2.15	-0.3472	0.2
1ey0	VA66I	VI	0.94	-0.08	-0.08	-0.08	-0.08	-0.08	-0.08	-0.1	-0.1	-0.1	-0.11	-0.1	-0.18	-0.17	-0.17	1.9	2.7135	-0.8
1ey0	VA66L	VL	0.14	-1.88	-1.88	-1.88	-1.88	-1.82	-1.88	-1.66	-1.66	-1.66	-1.67	-1.74	-1.69	-1.76	-1.78	2.15	-0.9639	-0.7
1ey0	IA72L	IL	0.2	-0.48	-0.48	-0.48	-0.48	-0.57	-0.48	-0.45	-0.45	-0.32	-0.34	-0.38	-0.43	-0.34	-0.43	1.8	-0.7884	-0.1
1ey0	AA102F	AF	1.71	-0.45	-0.55	-0.34	-0.45	-0.72	-0.34	-0.28	-0.28	-0.4	-0.23	-0.19	-0.36	-0.44	-0.45	1.6	1.5806	-0.1
1ey0	AA102G	AG	1.37	1.65	1.65	1.65	1.65	1.55	1.65	1.64	1.64	1.63	1.61	1.63	1.55	1.56	1.55	1.6	-2.4857	-0.1
1ey0	AA102V	AV	1.84	3.07	3.07	3.07	3.07	2.44	3.07	3.1	3.1	3.1	3	2.97	2.37	1.66	1.41	1.6	1.8192	-0.1
1ey0	AA109G	AG	0.98	1.27	1.27	1.27	1.27	1.24	1.27	1.27	1.27	1.27	1.26	1.1	1.28	1.28	1.28	1.6	1.1137	-0.2
1ey0	AA109V	AV	2.82	5.86	5.86	5.86	5.86	5.87	5.86	5.85	5.85	5.84	5.83	5.62	5.81	5.74	5.73	1.6	-0.7607	-1.8
1ey0	AA112C	AC	0.75	0.54	0.54	0.54	0.54	0.63	0.54	1.13	1.13	0.78	0.79	0.68	0.73	0.74	0.73	1.6	-3.2235	-1
1ey0	AA112F	AF	1.35	-0.4	-0.4	-0.4	-0.4	-0.55	-0.4	-0.15	-0.15	-0.11	0.24	0.14	-0.02	-0.04	-0.16	1.6	-1.2301	0.1
1ey0	AA112G	AG	-0.2	0.37	0.37	0.37	0.37	0.33	0.37	0.38	0.38	0.38	0.35	0.36	0.3	0.32	0.33	1.6	-2.0901	-0.5
1ey0	AA112V	AV	1.19	1.57	1.57	1.55	1.57	1.44	1.55	1.63	1.63	1.63	1.3	1.47	1.41	1.29	1.24	1.6	4.1148	-0.1
1ey0	AA12G	AG	2.37	1.48	1.48	1.48	1.48	1.48	1.48	1.5	1.5	1.48	1.57	1.6	1.59	1.59	1.59	1.6	0.7129	-0.2
1ey0	AA12V	AV	0.89	0.76	0.76	0.76	0.76	1.17	0.76	0.98	0.98	0.98	0.85	0.78	0.72	0.81	0.78	1.6	-3.9366	-0.3
1ey0	AA130G	AG	1	0.65	0.65	0.65	0.65	0.69	0.65	0.65	0.65	0.65	0.65	0.62	0.62	0.62	0.62	1.6	0.9324	-0.2
1ey0	AA130V	AV	1.08	0.38	0.38	0.38	0.38	0.54	0.38	0.29	0.29	0.3	0.3	0.4	0.5	0.5	0.5	1.6	-0.3888	-0.2
1ey0	AA132G	AG	3.6	1.65	1.67	1.65	1.65	1.58	1.65	1.67	1.68	1.7	1.73	1.76	1.68	1.73	1.73	1.6	3.5495	-0.7
1ey0	AA132V	AV	4.73	5.56	5.56	5.56	5.56	5.12	5.56	5.56	5.55	5.56	5.48	5.42	5.01	5.09	5	1.6	4.3669	-0.8
1ey0	AA17G	AG	-0.19	1.55	1.55	1.55	1.55	1.51	1.55	1.48	1.48	1.47	1.47	1.5	1.49	1.47	1.46	1.6	0.5881	0.2
1ey0	AA17V	AV	1.94	-0.72	-0.72	-0.74	-0.72	-0.95	-0.74	-0.62	-0.62	-0.62	-0.62	-0.75	-0.95	-0.73	-0.72	1.6	-2.4188	-1.3
1ey0	AA58G	AG	2.53	1.81	1.81	1.81	1.81	1.83	1.81	1.81	1.81	1.82	1.82	1.88	1.9	1.9	1.9	1.6	-1.7449	-0.9
1ey0	AA58V	AV	2.63	1.61	1.61	1.61	1.61	1.68	1.61	1.61	1.61	1.62	1.62	1.75	1.75	1.74	1.75	1.6	-0.2067	-2.3
1ey0	AA60C	AC	1.12	0.38	0.38	0.36	0.38	0.24	0.36	0.42	0.42	0.43	0.41	0.33	0.24	0.22	0.2	1.6	-5.7909	-0.2
1ey0	AA60F	AF	0.8	0	0	0	0	0.01	0	-0.48	-0.48	-0.48	-0.28	-0.13	-0.04	-0.11	-0.13	1.6	2.9851	-0.5
1ey0	AA60G	AG	1.45	0.97	0.97	0.97	0.97	0.89	0.97	0.94	0.94	0.94	0.94	0.92	0.81	0.81	0.81	1.6	-6.5083	0
1ey0	AA60V	AV	2.68	1.07	1.07	1.05	1.07	0.25	1.05	1.03	1.03	1.03	1	0.85	0.14	0.12	0.11	1.6	-1.3026	-0.4
1ey0	AA69G	AG	2.1	1.4	1.4	1.4	1.4	1.13	1.4	1.41	1.41	0.71	0.71	0.73	1.32	1.32	1.32	1.6	-0.5105	-0.6
1ey0	AA69T	AT	3.03	2.19	2.19	2.2	2.19	2.3	2.2	2.31	2.31	1.92	1.92	1.97	2.18	1.88	1.78	1.6	0.0578	-0.4
1ey0	AA69V	AV	2.8	2	2	2.01	2	1.93	2.01	2.1	2.1	1.9	1.9	2.02	2.14	2.19	2.17	1.6	1.9329	-0.2
1ey0	AA90G	AG	1.92	1.46	1.46	1.46	1.46	1.62	1.46	1.46	1.46	1.46	1.63	1.68	1.72	1.72	1.72	1.6	-0.4429	-0.4
1ey0	AA90S	AS	2.24	1.71	1.71	1.71	1.71	-0.27	1.71	1.71	1.71	1.71	1.66	1.66	0.9	0.68	0.91	1.6	1.879	-0.6
1ey0	AA90V	AV	-0.04	2.99	2.99	2.99	2.99	4.81	2.99	2.99	2.99	2.99	2.81	2.76	3.57	2.54	2.06	1.6	-7.3574	-0.2
1ey0	AA94G	AG	2.54	1.74	1.74	1.74	1.74	1.74	1.74	1.72	1.72	1.72	1.72	1.75	1.75	1.75	1.75	1.6	1.4322	-0.1
1ey0	AA94V	AV	1.13	-2.22	-2.22	-2.22	-2.22	-2.22	-2.22	-2.01	-2.01	-2.01	-2	-2.03	-2.02	-1.65	-2.24	1.6	-3.4807	-0.1
1ey0	DA19A	DA	0.09	-0.34	-0.34	-0.35	-0.34	-0.37	-0.35	-0.42	-0.42	-0.84	-0.84	-0.6	-0.53	-0.5	-0.52	1.6	-4.0477	0.3
1ey0	DA19G	DG	0.42	-0.94	-0.94	-0.96	-0.94	-1.05	-0.96	-1.02	-1.02	-1.36	-1.36	-1.07	-1.13	-1.08	-1.12	1.6	-8.0061	0.3
1ey0	DA19K	DK	0.41	0.8	0.8	0.79	0.8	0.49	0.79	0.13	0.13	-0.71	-0.71	-0.61	-0.3	-0.48	-0.55	1.6	-6.6685	0.3
1ey0	DA19N	DN	-0.07	-1.74	-1.74	-1.76	-1.74	-2.11	-1.76	-1.71	-1.71	-2.2	-2.2	-2.17	-2.05	-1.92	-1.93	1.6	-1.0982	-0.1
1ey0	DA21A	DA	-0.83	0.37	0.37	0.32	0.37	-0.14	0.32	0.29	0.29	0.36	0.36	0.41	0.68	0.53	0.49	1.6	-1.8374	-0.6
1ey0	DA21G	DG	-0.46	0.88	0.88	0.85	0.88	0.42	0.85	0.8	0.8	0.98	0.98	1.07	1.3	1.15	1.13	1.6	-2.3134	-1.5
1ey0	DA21K	DK	-1	1.42	1.42	1.39	1.42	-0.21	1.39	1.23	1.23	1.36	1.36	1.32	1.75	1.14	1.04	1.7	-4.7423	-0.5
1ey0	DA21N	DN	-1.43	-1.88	-1.88	-1.91	-1.88	-1.83	-1.91	-1.96	-1.96	-1.98	-1.98	-2	-1.91	-1.97	-2	1.6	-2.9134	-0.9
1ey0	DA40A	DA	-0.41	-0.18	-0.18	-0.16	-0.18	-0.16	-0.16	0.01	0.01	0.01	0.02	-0.04	-0.09	-0.07	-0.12	1.6	-7.4971	0.9
1ey0	DA40G	DG	0.38	0.5	0.5	0.52	0.5	0.51	0.52	0.68	0.68	0.68	0.7	0.51	0.55	0.53	0.52	1.6	-2.6968	0.6
1ey0	DA77A	DA	2.39	3.98	3.98	3.85	3.98	2.95	3.85	3.85	3.85	3.8	3.81	4.14	3.98	3.95	3.94	1.6	7.3177	-0.6
1ey0	DA77G	DG	1.81	3.86	3.86	3.73	3.86	2.71	3.73	3.59	3.59	3.67	3.68	4.02	3.83	3.82	3.81	1.6	4.4855	-0.2
1ey0	DA77N	DN	2.69	4.34	4.34	4.2	4.34	4.35	4.2	4.3	4.3	6.48	6.45	6.44	6.5	5.91	5.12	1.6	1.752	0.1
1ey0	DA83A	DA	3.76	2.9	2.9	2.9	2.9	2.46	2.9	2.95	2.95	3.31	3.26	3.49	3.24	3.23	3.19	1.6	-3.7078	-0.6
1ey0	DA83F	DF	5.2	2.35	2.35	2.35	2.35	2.24	2.35	2.1	2.1	2.37	2.47	2.83	2.67	3.35	3.41	1.7	7.4221	-0.3
1ey0	DA83G	DG	2.64	2.48	2.48	2.48	2.48	2.61	2.48	2.56	2.56	2.88	2.83	3.39	3.25	3.17	3.16	1.6	-2.3034	-0.3
1ey0	DA95A	DA	3.5	1.57	1.57	1.68	1.57	1.3	1.68	1.83	1.83	2.08	2.08	2.27	2.66	2.63	2.62	1.6	1.5105	-0.5
1ey0	DA95F	DF	5.3	1.46	1.46	1.57	1.46	0.96	1.57	1.51	1.51	1.76	1.5	2.08	1.7	2.73	2.9	1.7	0.9234	-0.4
1ey0	DA95G	DG	2.93	1.58	1.58	1.68	1.58	1.36	1.68	1.8	1.8	2.05	2.05	2.42	2.76	2.66	2.67	1.6	3.8536	-0.2
1ey0	EA101A	EA	1.36	0.7	1.06	0.65	0.7	0.7	0.65	0.43	0.43	0.36	0.37	0.46	0.51	1.21	0.83	1.6	-0.2138	0
1ey0	EA101F	EF	2.74	-0.18	-0.18	-0.87	-0.18	-0.95	-0.87	-0.14	-0.14	-0.14	-0.9	-0.55	0.51	-0.18	-0.37	1.6	-1.5816	-0.1
1ey0	EA101G	EG	2.47	1.88	1.39	1.8	1.88	1.83	1.8	1.34	1.34	1.33	1.34	1.52	1.51	1.82	1.32	1.6	0.5566	-0.2
1ey0	EA10A	EA	1.34	1.63	1.63	1.64	1.63	1.66	1.64	1.62	1.62	1.48	1.55	1.19	1.9	1.82	1.8	1.6	-1.3029	-0.4
1ey0	EA10G	EG	1.86	2.21	2.21	2.15	2.21	2.05	2.15	2.59	2.59	2.45	2.05	1.63	2.26	2.17	2.14	1.6	-2.491	0.7
1ey0	EA10K	EK	1.98	1.28	1.28	1.26	1.28	1.25	1.26	1.48	1.48	1.54	1.62	0.92	1.55	1.61	1.6	1.6	-6.1756	-0.1
1ey0	EA10Q	EQ	0.97	0.91	0.91	0.91	0.91	1.37	0.91	1.44	1.44	1.23	1.3	1.52	1.89	1.76	1.76	1.6	-1.9938	0.3
1ey0	EA122A	EA	0.27	0.68	0.68	0.4	0.68	0.43	0.4	0.24	0.24	0.22	0.25	0.26	0.29	0.22	0.21	1.6	3.2941	0
1ey0	EA122F	EF	0.44	-0.72	-0.72	-0.91	-0.72	-0.95	-0.91	-0.96	-0.96	-0.91	-0.79	-0.69	-0.5	-0.63	-0.6	1.6	1.1111	-0.3
1ey0	EA122G	EG	1.99	1.41	1.41	1.13	1.41	1.13	1.13	1.18	1.18	1.24	1.27	0.8	0.78	0.75	0.74	1.6	4.4058	0.3
1ey0	EA122K	EK	2.53	-0.08	-0.08	-0.48	-0.08	-0.47	-0.48	-0.57	-0.57	-0.56	-0.54	-0.66	-0.62	-0.64	-0.64	1.6	3.1994	-0.7
1ey0	EA122Q	EQ	1.52	-0.05	-0.05	-0.35	-0.05	-0.34	-0.35	-0.35	-0.35	-0.27	-0.27	-0.24	-0.25	-0.31	-0.31	1.6	1.1389	-0.3
1ey0	EA129A	EA	2.2	1.15	1.15	1.1	1.15	0.68	1.1	1.27	1.26	1.2	1.21	1.27	1.28	1.25	1.24	1.6	-1.8597	-0.4
1ey0	EA129F	EF	3.88	8.52	8.52	8.59	8.52	8.86	8.59	6.84	6.88	6.84	6.79	6.87	7.97	5.99	6.29	1.6	-0.8655	-2.8
1ey0	EA129G	EG	3.72	2.76	2.76	2.68	2.76	2.4	2.68	3	3.02	2.91	2.91	2.97	3.04	3.01	3	1.6	-0.3407	-0.6
1ey0	EA135A	EA	0.73	-1.02	-1.02	-0.24	-1.02	0.47	-0.24	0.19	0.19	0.05	0.05	0.08	0.01	0.29	0.08	1.6	-1.3435	-0.2
1ey0	EA135F	EF	1.1	-1.23	-0.16	-0.3	-1.23	-0.79	-0.3	-0.46	-0.46	-0.52	-0.36	-0.28	-0.29	0.01	-0.28	1.6	2.8136	0.1
1ey0	EA135G	EG	1.64	-0.68	0.33	-0.02	-0.68	0.26	-0.02	0.22	0.22	-0.22	-0.22	-0.17	0.75	0.99	0.9	1.6	-1.3612	0.1
1ey0	EA135K	EK	1.17	-0.72	0.23	-0.6	-0.72	-0.36	-0.6	-0.41	-0.41	-0.41	-0.41	-0.38	-0.26	-0.3	-0.3	1.6	4.7786	-0.1
1ey0	EA135Q	EQ	0.71	-0.68	0.17	-0.02	-0.68	0.03	-0.02	-0.02	-0.02	0.01	0.01	-0.06	0.08	0.1	0.08	1.6	-1.1259	-0.3
1ey0	EA52A	EA	0.05	-0.69	-0.69	-0.69	-0.69	-1.09	-0.69	-0.73	-0.73	-1.04	-1.04	-0.99	-0.37	-0.29	-0.32	1.6	0.1157	-0.5
1ey0	EA52F	EF	0.51	-0.49	-0.49	-0.49	-0.49	-0.6	-0.49	-0.42	-0.42	-0.98	-0.23	-0.31	-0.1	-0.43	-0.5	1.6	1.724	-0.8
1ey0	EA52G	EG	0.27	-0.44	-0.44	-0.44	-0.44	-0.81	-0.44	-0.54	-0.54	-0.8	-0.81	-0.74	-0.14	-0.31	-0.09	1.6	-3.829	-1.2
1ey0	EA57A	EA	0.1	0.19	0.19	0.25	0.19	0.27	0.25	0.36	0.36	0.35	0.35	0.51	0.43	0.44	0.42	1.6	1.709	-0.9
1ey0	EA57C	EC	0.64	0.69	0.69	0.75	0.69	0.71	0.75	0.84	0.84	0.84	0.84	0.9	0.88	0.91	0.91	1.6	1.4244	-2.3
1ey0	EA57F	EF	0.79	-0.53	-0.53	-0.49	-0.53	-0.53	-0.49	-0.68	-0.68	-0.68	-0.5	-0.36	-0.36	-0.23	-0.23	1.6	2.3437	-1.4
1ey0	EA57G	EG	1.41	1.31	1.31	1.37	1.31	1.42	1.37	1.46	1.46	1.47	1.47	1.56	1.54	1.55	1.54	1.6	6.245	-2.2
1ey0	EA57K	EK	-0.01	-1.05	-1.05	-0.93	-1.05	-0.89	-0.93	-0.83	-0.83	-0.78	-0.8	-0.82	-0.83	-0.79	-0.79	1.6	-1.1549	-0.8
1ey0	EA57Q	EQ	0.14	-0.43	-0.43	-0.38	-0.43	-0.47	-0.38	-0.28	-0.28	-0.26	-0.26	-0.23	-0.44	-0.41	-0.43	1.6	1.6713	-0.1
1ey0	EA67A	EA	1.05	0.03	0.03	0.25	0.03	0.04	0.25	0.29	0.29	0.27	0.27	0.36	0.47	0.31	0.29	1.6	0.6206	-0.1
1ey0	EA67F	EF	1.33	-1.49	-1.49	-1.22	-1.49	-1.25	-1.22	-0.93	-0.93	-0.97	-0.73	-0.89	-0.93	-0.8	-0.82	1.6	-1.2828	-0.1
1ey0	EA67G	EG	1	0.81	0.81	1.05	0.81	1.45	1.05	1.6	1.6	1.62	1.62	1.54	1.57	1.49	1.5	1.6	-4.4292	0.1
1ey0	EA67Q	EQ	0.57	-0.21	-0.21	-0.34	-0.21	-0.25	-0.34	0.15	0.15	0	0	-0.1	-0.1	-0.12	-0.11	1.6	-3.6581	-0.2
1ey0	EA73A	EA	1.46	-0.1	-0.1	-0.11	-0.1	-0.05	-0.11	0.15	0.15	-0.01	0.01	0.02	0.21	0.06	0.04	1.6	-2.2215	-0.4
1ey0	EA73F	EF	0.88	-2.5	-2.5	-2.52	-2.5	-2.47	-2.52	-2.34	-2.34	-2.44	-1.96	-1.97	-2.04	-2.03	-2.03	1.6	-3.3545	-0.1
1ey0	EA73G	EG	2.76	0.75	0.75	0.73	0.75	0.78	0.73	1	1	0.91	0.91	0.83	1	0.86	0.84	1.6	-4.9986	-0.2
1ey0	EA73K	EK	2.06	-1.25	-1.25	-1.27	-1.25	-1.52	-1.27	-1.18	-1.18	-1.33	-1.31	-1.32	-1.46	-1.41	-1.47	1.6	-3.6415	-0.2
1ey0	EA73Q	EQ	0.64	-0.53	-0.53	-0.56	-0.53	-0.49	-0.56	-0.44	-0.44	-0.36	-0.49	-0.45	-0.43	-0.54	-0.6	1.6	-5.9252	-0.2
1ey0	EA75A	EA	1.69	1.76	1.76	1.64	1.76	1.16	1.64	1.67	1.67	1.46	1.52	1.58	1.19	1.21	1.18	1.6	-2.0966	0.2
1ey0	EA75G	EG	3.43	3.03	3.03	2.9	3.03	2.48	2.9	2.93	2.93	2.71	2.74	2.9	2.7	2.6	2.54	1.6	2.9579	-0.1
1ey0	EA75K	EK	2.22	1.04	1.04	0.85	1.04	0.09	0.85	0.59	0.59	0.65	0.33	0.2	-0.31	-0.16	-0.25	1.6	0.9557	-0.1
1ey0	EA75Q	EQ	0.61	0.81	0.81	0.66	0.81	0.33	0.66	0.66	0.66	1.07	1.06	1.05	0.28	0.58	0.41	1.6	-0.895	-0.3
1ey0	EA75V	EV	2.31	0.92	0.92	0.78	0.92	0.29	0.78	0.78	0.78	0.7	0.63	0.33	0.11	-0.3	-0.54	1.6	-0.5905	-0.1
1ey0	FA34A	FA	3.8	4.22	4.22	4.22	4.22	4.08	4.22	4.13	4.13	4.13	3.86	3.93	3.7	3.88	3.87	1.6	3.8021	-0.1
1ey0	FA34G	FG	6.2	5.97	5.97	5.97	5.97	5.84	5.97	5.87	5.87	5.87	5.59	5.69	5.45	5.65	5.63	1.7	5.8311	0.2
1ey0	FA61A	FA	2.34	2.57	2.57	2.57	2.57	2.44	2.57	2.54	2.54	2.52	2.26	1.64	1.61	1.71	1.64	1.6	2.0449	-0.4
1ey0	FA61G	FG	4.76	3.69	3.69	3.69	3.69	3.58	3.69	3.67	3.67	3.64	3.39	2.77	2.76	2.88	2.81	1.6	1.8827	-0.9
1ey0	FA76A	FA	4.1	3.23	3.23	3.06	3.23	2.54	3.06	3.59	3.59	3.47	3.43	3.34	3.48	3.53	3.5	1.6	5.9918	-0.2
1ey0	FA76G	FG	4.73	3.64	3.64	3.47	3.64	2.89	3.47	4.01	4.01	3.89	3.85	3.78	3.8	3.87	3.85	1.6	4.1066	-0.6
1ey0	GA107A	GA	4.41	7.46	7.46	7.46	7.46	7.17	7.46	7.59	7.66	7.67	7.59	7.61	7.26	7.3	7.29	1.6	0.0664	-1.5
1ey0	KA116G	KG	-1	0.8	0.8	0.82	0.8	0.8	0.82	0.69	0.69	0.4	0.4	0.58	0.58	0.57	0.55	1.8	-1.1752	-0.1
1ey0	GA20A	GA	0.12	0.61	0.61	0.61	0.61	0.6	0.61	0.61	0.61	0.61	0.6	0.57	0.56	0.56	0.56	1.6	0.3876	-0.7
1ey0	GA29V	GV	3	4.74	4.74	4.74	4.74	4.73	4.74	4.73	4.73	4.73	4.73	4.7	4.68	4.68	4.68	1.7	-3.5228	-0.2
1ey0	GA86F	GF	2	3.61	3.61	3.61	3.61	3.54	3.61	3.57	3.57	3.53	3.58	3.55	3.51	3.54	3.54	1.7	2.5928	0
1ey0	GA96F	GF	3	3.63	3.63	3.63	3.63	3.83	3.63	3.6	3.6	3.56	3.56	3.58	3.59	3.61	3.6	1.7	0.7178	0
1ey0	GA96V	GV	3.7	4.59	4.59	4.59	4.59	4.59	4.59	4.59	4.59	4.56	4.56	4.54	4.52	4.52	4.52	1.7	1.6543	0
1ey0	HA121A	HA	2.92	1.96	1.96	1.96	1.96	1.78	1.96	1.85	1.85	1.83	1.87	1.9	1.8	1.83	1.81	1.6	-3.1734	-0.2
1ey0	HA121G	HG	4.09	2.14	2.14	2.08	2.14	1.87	2.08	1.98	1.98	1.99	2.08	2.14	2.04	2.06	2.04	1.6	0.8023	0.2
1ey0	HA124A	HA	-0.57	-0.42	-0.41	-0.42	-0.42	-0.41	-0.42	-0.31	-0.31	-0.32	-0.32	-0.39	-0.36	-0.24	-0.36	1.6	1.7389	-0.2
1ey0	HA124E	HE	-0.33	-1.47	-1.47	-0.64	-1.47	-0.6	-0.64	-0.56	-0.56	-0.57	-0.57	-0.69	-0.69	-0.56	-0.66	1.6	1.4375	-0.6
1ey0	HA124F	HF	-0.51	-1.3	-1.3	-1.28	-1.3	-1.26	-1.28	-1.53	-1.53	-1.48	-1.33	-1.31	-1.29	-1.18	-1.3	1.6	-0.6423	-0.2
1ey0	HA124G	HG	0.52	0.29	0.29	0.29	0.29	0.31	0.29	0.4	0.4	0.45	0.45	0.37	0.38	0.51	0.38	1.6	0.729	-0.3
1ey0	HA124L	HL	-1.31	-1.6	-1.6	-1.6	-1.6	-1.61	-1.6	-1.5	-1.5	-1.5	-1.52	-1.55	-1.55	-1.53	-1.55	1.6	-7.2824	-0.4
1ey0	HA124Q	HQ	-0.69	-0.76	-0.76	-0.76	-0.76	-0.86	-0.76	-0.63	-0.63	-0.74	-0.74	-0.88	-0.89	-0.81	-0.89	1.6	-0.9285	-0.6
1ey0	HA8A	HA	0.48	-0.19	-0.19	-0.19	-0.19	0.03	-0.19	-0.07	-0.07	0.04	0.03	0.06	0.18	0.09	0.11	1.6	-5.1479	0
1ey0	HA8G	HG	0.85	-0.22	-0.22	-0.22	-0.22	-0.02	-0.22	-0.15	-0.15	-0.03	-0.03	-0.04	0.03	0	-0.01	1.6	-3.9563	-0.2
1ey0	IA139A	IA	3.29	1.03	1.03	1.03	1.03	0.78	1.03	1.09	1.13	1.16	1.14	1.15	0.99	1.04	0.99	1.6	2.4781	-1.9
1ey0	IA139G	IG	4.22	2.55	2.55	2.55	2.55	2.21	2.55	2.59	2.67	2.66	2.61	2.6	2.68	2.64	2.68	1.6	4.5743	-1.8
1ey0	IA139L	IL	0.1	-0.74	-0.74	-0.74	-0.74	-0.78	-0.74	-0.67	-0.64	-0.64	-0.62	-0.68	-0.77	-0.73	-0.75	1.7	-4.6786	-0.6
1ey0	IA139M	IM	0.39	0.02	0.02	0.02	0.02	0.12	0.02	0.38	0.43	0.43	0.42	0.39	0.53	0.44	0.44	1.6	-5.1185	-0.4
1ey0	IA139V	IV	1.37	0.73	0.73	0.73	0.73	0.62	0.73	0.79	0.79	0.79	0.77	0.85	0.92	0.86	0.92	1.6	-0.1385	-0.2
1ey0	IA15A	IA	2.73	2.4	2.4	2.4	2.4	2.41	2.4	2.41	2.41	2.57	2.57	2.54	2.47	2.42	2.39	1.6	6.9189	0.2
1ey0	IA15G	IG	3.43	2.88	2.88	2.88	2.88	2.84	2.88	2.93	2.93	3.08	3.09	3.05	2.99	2.96	2.95	1.6	10.1022	-0.6
1ey0	IA15L	IL	0.62	-0.58	-0.58	-0.58	-0.58	-0.61	-0.58	-0.38	-0.38	-0.39	-0.39	-0.44	-0.5	-0.53	-0.53	1.6	-0.3685	-0.9
1ey0	IA15M	IM	0.15	0.24	0.24	0.24	0.24	0.37	0.24	0.68	0.68	0.67	0.67	0.72	0.65	0.57	0.54	1.6	0.6761	-0.1
1ey0	IA15V	IV	0.88	0.73	0.73	0.73	0.73	0.53	0.73	0.48	0.48	0.61	0.61	0.61	0.8	0.75	0.76	1.6	2.7161	-0.8
1ey0	IA18A	IA	2.65	1.34	1.34	1.34	1.34	1.64	1.34	1.46	1.46	1.44	1.44	1.4	1.74	1.78	1.73	1.6	1.8438	0.2
1ey0	IA18G	IG	2.63	1.72	1.72	1.72	1.72	1.92	1.72	1.84	1.84	1.81	1.81	1.79	1.88	2	1.98	1.6	-4.5816	-0.2
1ey0	IA18L	IL	0.14	-0.73	-0.73	-0.73	-0.73	-0.79	-0.73	-0.8	-0.8	-0.8	-0.8	-0.82	-0.83	-0.77	-0.84	1.6	-0.1461	0.1
1ey0	IA18M	IM	0.68	1.15	1.15	1.15	1.15	0.97	1.15	1.49	1.49	1.46	1.46	1.45	1.33	1.43	1.4	1.6	-2.1153	0.1
1ey0	IA18V	IV	0.96	0.54	0.54	0.54	0.54	0.59	0.54	0.5	0.5	0.41	0.41	0.39	0.54	0.59	0.53	1.6	-0.3339	-0.4
1ey0	IA72A	IA	5.1	3.65	3.65	3.65	3.65	3.6	3.65	3.7	3.7	3.58	3.64	3.69	3.93	3.93	3.93	1.7	4.2342	-0.4
1ey0	IA72G	IG	6.5	4.95	4.95	4.95	4.95	4.67	4.95	5.01	5.01	4.89	4.94	4.99	5.18	5.19	5.18	1.7	-3.5813	0.4
1ey0	IA72M	IM	1.88	-0.11	-0.11	-0.11	-0.11	-0.13	-0.11	0.18	0.18	0.34	0.38	0.33	0.29	0.36	0.34	1.6	-0.6321	-0.3
1ey0	IA72V	IV	1.2	1.24	1.24	1.24	1.24	1.2	1.24	1.29	1.29	1.24	1.24	1.44	1.46	1.46	1.46	1.6	4.7201	0.1
1ey0	IA92A	IA	4.12	4.11	4.11	4.11	4.11	4.21	4.11	4.13	4.13	4.12	4.31	4.39	4.46	4.45	4.44	1.6	1.3642	-0.5
1ey0	IA92G	IG	6.6	5.88	5.88	5.88	5.88	5.99	5.88	5.92	5.92	5.92	6.07	6.16	6.21	6.22	6.21	1.7	2.7584	0.2
1ey0	IA92L	IL	0.6	-0.22	-0.22	-0.22	-0.22	-0.2	-0.22	0.02	0.02	0.03	0.1	0.06	0.12	0.12	0.11	1.6	-1.5976	-0.8
1ey0	IA92M	IM	1.75	-0.39	-0.39	-0.39	-0.39	-0.38	-0.39	0.13	0.13	0.13	0.27	0.09	0.17	0.17	0.17	1.6	-0.662	-0.6
1ey0	IA92V	IV	0.46	1.01	1.01	1.01	1.01	1.08	1.01	1.01	1.01	1.01	1.16	1.2	1.24	1.23	1.23	1.6	-0.0229	-0.2
1ey0	KA110A	KA	1.13	1.45	1.45	1.4	1.45	1.31	1.4	1.32	1.52	1.52	1.49	1.53	1.19	1.3	1.3	1.6	-2.1709	0.7
1ey0	KA110G	KG	2.59	1.87	1.87	1.82	1.87	1.74	1.82	1.76	1.95	1.95	1.91	1.93	1.62	1.65	1.63	1.6	-4.7932	-0.2
1ey0	KA116A	KA	-0.69	0.32	0.32	0.34	0.32	0.3	0.34	0.27	0.27	0.09	0.1	0.2	0.24	0.22	0.2	1.6	1.0092	-0.1
1ey0	KA116F	KF	-0.21	0.22	0.22	0.28	0.22	0.2	0.28	-0.14	-0.14	-0.28	-0.09	0.13	0.14	0.13	0.13	1.6	-0.0212	-0.2
1ey0	KA127A	KA	-0.24	-0.14	-0.14	-0.11	-0.14	-0.08	-0.11	-0.1	-0.1	-0.1	-0.1	-0.23	-0.21	-0.14	-0.19	1.6	-1.9982	-0.3
1ey0	KA127E	KE	-0.13	-0.03	-0.03	0.08	-0.03	0.09	0.08	-0.05	-0.05	-0.05	-0.05	-0.07	-0.11	-0.07	-0.07	1.6	-3.7726	-0.3
1ey0	KA127F	KF	0.22	0.13	0.13	0.17	0.13	0.15	0.17	0	0	0	0.14	-0.04	-0.04	0.01	-0.01	1.6	-3.1801	-0.4
1ey0	KA127G	KG	0.79	0.52	0.52	0.56	0.52	0.57	0.56	0.57	0.57	0.62	0.63	0.49	0.49	0.54	0.51	1.6	-3.4255	-0.1
1ey0	KA127Q	KQ	-0.06	-0.19	-0.19	-0.14	-0.19	-0.14	-0.14	-0.13	-0.13	-0.27	-0.27	-0.36	-0.19	-0.16	-0.18	1.6	-0.0643	-0.2
1ey0	KA133A	KA	1.32	0.7	0.7	0.6	0.7	0.31	0.6	0.42	1.14	1.13	1.19	1.19	0.22	0.37	0.31	1.6	-3.1178	-0.1
1ey0	KA133F	KF	1.26	0.36	0.36	0.2	0.36	0.23	0.2	-0.07	-0.1	-0.09	0.1	0.14	-0.2	0.07	-0.18	1.6	-2.5837	-0.7
1ey0	KA133G	KG	3.22	1.38	1.38	1.28	1.38	1.16	1.28	1.21	2.21	2.2	1.23	1.35	1.05	0.98	0.96	1.6	-0.9396	-0.5
1ey0	KA133Q	KQ	0.44	0.86	0.86	0.76	0.86	0.29	0.76	0.7	0.7	0.7	0.67	0.63	0.18	0.35	0.22	1.6	-1.1762	-0.1
1ey0	KA134A	KA	-0.12	0.42	0.42	0.31	0.42	0.55	0.31	0.31	0.31	0.16	0.16	0.25	0.57	0.57	0.57	1.6	1.8166	-0.2
1ey0	KA134C	KC	0.7	0.79	0.79	0.67	0.79	0.65	0.67	0.67	0.67	0.48	0.48	0.57	0.79	0.79	0.79	1.6	0.6695	-0.9
1ey0	KA134F	KF	0.26	0.56	0.56	0.41	0.56	0.68	0.41	0.09	0.11	-0.04	0.14	0.35	0.73	0.73	0.72	1.6	-2.5354	-0.1
1ey0	KA134G	KG	0.79	1.17	1.17	1.06	1.17	1.29	1.06	1.04	1.04	0.88	0.9	0.94	1.24	1.25	1.24	1.6	-1.3215	-0.1
1ey0	KA136A	KA	0.75	1.79	1.79	1.17	1.79	1.12	1.17	1.17	1.17	1.14	1.17	1.26	1.15	1.16	1.15	1.6	-0.395	-0.4
1ey0	KA136F	KF	0.97	1.76	1.76	0.98	1.76	0.89	0.98	0.74	0.74	0.71	0.79	1.06	0.9	0.94	0.94	1.6	-1.7778	0.2
1ey0	KA136G	KG	0.02	1.65	1.65	1.03	1.65	0.97	1.03	1.03	1.03	0.99	1.02	1.11	0.96	0.97	0.96	1.6	1.7642	-0.3
1ey0	KA16A	KA	0.06	0.69	0.69	0.66	0.69	0.69	0.66	0.68	0.68	0.65	0.65	0.72	0.82	0.86	0.85	1.6	4.0069	-0.4
1ey0	KA16F	KF	0.38	0.14	0.14	0.12	0.14	0.2	0.12	-0.2	-0.2	-0.23	-0.1	0.28	0.32	0.35	0.31	1.6	-3.3342	0.2
1ey0	KA16G	KG	0.76	1.41	1.41	1.39	1.41	1.3	1.39	1.41	1.41	1.3	1.3	1.66	1.43	1.51	1.46	1.6	0.4337	0.1
1ey0	KA24A	KA	0.34	1.73	1.73	1.73	1.73	1.64	1.73	1.58	1.58	1.6	1.59	1.81	1.73	1.74	1.73	1.6	-0.9625	-0.4
1ey0	KA24F	KF	0.4	0.49	0.49	0.49	0.49	0.93	0.49	0.37	0.37	0.42	0.65	0.91	0.92	1.02	1.01	1.6	-2.5116	0.1
1ey0	KA24G	KG	1.6	2.72	2.72	2.69	2.72	2.55	2.69	2.47	2.47	2.59	2.58	2.93	2.82	2.89	2.81	1.6	2.975	0.2
1ey0	KA28A	KA	0.7	1.46	1.46	1.46	1.46	1.09	1.46	1.45	1.45	1.61	1.64	1.7	1.68	1.65	1.62	1.6	-3.3425	0.1
1ey0	KA28E	KE	0.79	1.18	1.18	1.18	1.18	1.41	1.18	1.16	1.16	1.31	1.25	1.23	1.17	1.18	1.15	1.6	-1.063	-0.4
1ey0	KA28F	KF	0.85	0.29	0.29	0.33	0.29	-0.21	0.33	-0.14	-0.14	-1.16	0.33	0.59	0.66	0.08	0.01	1.6	-3.5502	-0.3
1ey0	KA28G	KG	0.8	0.94	0.94	0.94	0.94	0.46	0.94	0.94	0.94	1.09	1.12	1.29	1.05	1.02	0.99	1.6	-4.8542	0.1
1ey0	KA28Q	KQ	0.28	0.27	0.27	0.27	0.27	0.23	0.27	0.26	0.26	-0.01	-0.03	-0.05	0.05	0.04	0.04	1.6	-4.2309	-0.7
1ey0	KA45A	KA	-0.19	0.42	0.42	0.42	0.42	0.4	0.42	0.47	0.47	0.6	0.6	0.64	0.69	0.66	0.65	1.6	-1.3176	-0.6
1ey0	KA45G	KG	-0.2	-0.49	-0.49	-0.49	-0.49	-0.46	-0.49	-0.26	-0.26	-0.26	-0.26	-0.47	-0.2	-0.2	-0.2	1.6	-0.2647	-0.3
1ey0	KA48A	KA	-0.09	0.36	0.36	0.36	0.36	0.36	0.36	0.43	0.43	0.42	0.42	0.39	0.4	0.41	0.41	1.6	2.6519	-0.6
1ey0	KA48E	KE	-0.1	0.25	0.25	0.25	0.25	0.26	0.25	0.26	0.26	0.25	0.25	0.29	0.28	0.19	0.19	1.6	1.4326	-0.6
1ey0	KA48F	KF	0.25	-0.24	-0.24	-0.24	-0.24	-0.15	-0.24	-0.37	-0.37	-0.37	-0.13	-0.21	-0.12	-0.16	-0.17	1.6	1.0822	0.1
1ey0	KA48G	KG	-0.24	0.41	0.41	0.41	0.41	0.41	0.41	0.5	0.5	0.45	0.45	0.32	0.34	0.37	0.35	1.6	2.2477	-0.3
1ey0	KA48Q	KQ	0.02	-0.3	-0.3	-0.3	-0.3	-0.31	-0.3	-0.22	-0.22	-0.25	-0.25	-0.38	-0.36	-0.33	-0.34	1.6	-0.3788	-0.2
1ey0	KA49A	KA	0.25	0.13	0.13	0.13	0.13	0.03	0.13	0.22	0.22	0.23	0.22	0.27	0.18	0.05	0.06	1.6	-1.6924	0.1
1ey0	KA49F	KF	-0.2	-0.47	-0.47	-0.47	-0.47	-0.23	-0.47	-0.66	-0.66	-0.67	-0.61	-0.63	-0.57	-0.51	-0.57	1.6	0.4208	-0.6
1ey0	KA49G	KG	0.1	0.71	0.71	0.71	0.71	0.07	0.71	0.79	0.79	0.79	0.79	0.7	0.65	0.56	0.48	1.6	-1.0895	-0.8
1ey0	KA53A	KA	0.17	0.41	0.41	0.41	0.41	0.39	0.41	0.47	0.47	0.46	0.48	0.45	0.41	0.42	0.42	1.6	-6.3654	-0.2
1ey0	KA53G	KG	0.08	0.73	0.73	0.73	0.73	0.73	0.73	0.8	0.8	0.85	0.87	0.85	0.8	0.81	0.81	1.6	-2.1272	-0.9
1ey0	KA63A	KA	0.32	0.42	0.42	0.39	0.42	0.38	0.39	0.43	0.43	0.43	0.44	0.41	0.39	0.33	0.3	1.6	1.0355	-0.2
1ey0	KA63E	KE	1.47	1.15	1.15	1.05	1.15	1.06	1.05	0.95	0.95	0.96	0.96	0.89	0.82	0.78	0.76	1.6	5.2915	-0.1
1ey0	KA63F	KF	1.83	1.26	1.26	1.23	1.26	4.11	1.23	1.4	1.4	1.4	1.51	1	1.77	1.32	1.33	1.6	-0.5651	-0.2
1ey0	KA63G	KG	1.57	1.6	1.6	1.57	1.6	1.56	1.57	1.6	1.6	1.6	1.6	1.59	1.58	1.52	1.5	1.6	0.8513	-0.5
1ey0	KA63Q	KQ	0.89	0.83	0.83	0.79	0.83	0.82	0.79	0.77	0.77	0.77	0.78	0.84	0.68	0.73	0.69	1.6	0.2912	0.2
1ey0	KA64A	KA	-0.16	0.31	0.31	0.24	0.31	0.29	0.24	0.27	0.27	0.29	0.28	0.24	0.22	0.22	0.22	1.6	-2.3692	-0.4
1ey0	KA64E	KE	1.68	0.32	0.32	0.1	0.32	0.37	0.1	0.1	0.1	-0.07	-0.08	-0.18	-0.3	-0.35	-0.42	1.6	-4.6112	-0.4
1ey0	KA64F	KF	0.09	-0.07	-0.07	-0.12	-0.07	-0.12	-0.12	-0.38	-0.38	-0.39	-0.22	-0.16	-0.14	-0.13	-0.15	1.6	-2.5999	-0.2
1ey0	KA64G	KG	0.51	1.03	1.03	0.88	1.03	0.88	0.88	0.96	0.96	1	0.98	0.91	0.91	0.9	0.85	1.6	0.5924	-0.7
1ey0	KA64Q	KQ	0	0.34	0.34	0.13	0.34	0.28	0.13	0.13	0.13	0.03	0.02	-0.03	-0.14	-0.1	-0.12	1.6	-1.0662	0.1
1ey0	KA6A	KA	-0.19	0.6	0.6	0.6	0.6	0.64	0.6	0.6	0.6	0.58	0.58	0.69	0.74	0.74	0.74	1.6	-2.5426	0.2
1ey0	KA6G	KG	-0.25	0.52	0.52	0.52	0.52	0.57	0.52	0.52	0.52	0.51	0.5	0.62	0.67	0.67	0.67	1.6	4.7441	0.6
1ey0	KA70A	KA	0.16	0.49	0.49	0.45	0.49	0.32	0.45	0.56	0.56	0.53	0.53	0.72	0.48	0.52	0.49	1.6	-1.1025	-0.2
1ey0	KA70C	KC	0.48	0.8	0.8	0.76	0.8	0.59	0.76	0.82	0.82	0.89	0.89	1.17	1.06	1.01	0.99	1.6	-5.0361	-0.3
1ey0	KA70E	KE	0.35	0.49	0.49	0.46	0.49	0.44	0.46	0.66	0.66	0.68	0.68	0.7	0.56	0.61	0.59	1.6	-2.5752	-0.6
1ey0	KA70F	KF	0.03	0.63	0.63	0.59	0.63	0.53	0.59	0.32	0.32	0.41	0.51	0.77	0.65	0.77	0.76	1.6	-3.2816	-0.6
1ey0	KA70G	KG	0.6	0.96	0.96	0.92	0.96	0.73	0.92	0.98	0.98	0.92	0.92	1.02	1.01	1.06	1.04	1.6	-0.6121	0
1ey0	KA70Q	KQ	0.25	0.53	0.53	0.5	0.53	0.31	0.5	0.62	0.62	0.43	0.44	0.85	0.59	0.45	0.41	1.6	-1.02	-0.3
1ey0	KA70W	KW	0.4	0.94	0.94	0.91	0.94	0.88	0.91	0.45	0.35	0.4	0.53	0.66	0.53	0.59	0.56	1.6	-0.9126	-0.1
1ey0	KA71A	KA	0.55	0.99	0.99	0.96	0.99	0.91	0.96	1.03	1.03	1.35	1.35	1.4	1.38	1.4	1.39	1.6	-1.7623	-0.3
1ey0	KA71F	KF	-0.04	-0.45	-0.45	-0.47	-0.45	-0.55	-0.47	-0.75	-0.75	-0.56	-0.43	-0.28	-0.28	-0.21	-0.27	1.6	-1.5945	-0.2
1ey0	KA71G	KG	1.31	1.87	1.87	1.85	1.87	1.7	1.85	1.89	1.89	2.22	2.22	2.24	1.99	2.12	2.02	1.6	-2.7348	-0.6
1ey0	KA78A	KA	0.5	1.34	1.34	1.38	1.34	1.36	1.38	1.34	1.34	1.35	1.35	1.48	1.45	1.46	1.45	1.6	2.1695	0.1
1ey0	KA78C	KC	0.26	0.98	0.98	1.02	0.98	1.03	1.02	0.96	0.96	0.97	0.97	1.12	1.09	1.11	1.1	1.6	1.2819	-0.3
1ey0	KA78E	KE	0.69	1.35	1.35	1.44	1.35	1.49	1.44	1.41	1.41	1.18	1.18	1.43	1.45	1.47	1.45	1.6	-3.4063	-0.4
1ey0	KA78F	KF	-0.05	0.33	0.33	0.37	0.33	0.37	0.37	0.2	0.2	0.18	0.35	0.46	0.44	0.44	0.44	1.6	-4.187	-0.3
1ey0	KA78G	KG	1.07	1.54	1.54	1.58	1.54	1.55	1.58	1.53	1.53	1.43	1.44	1.61	1.61	1.6	1.61	1.6	-0.2732	0.1
1ey0	KA78Q	KQ	0.1	0.45	0.45	0.49	0.45	0.5	0.49	0.51	0.51	0.32	0.33	0.41	0.47	0.43	0.42	1.7	1.5813	-0.4
1ey0	KA84A	KA	-0.1	0.54	0.54	0.54	0.54	0.63	0.54	0.59	0.59	0.59	0.57	0.56	0.53	0.64	0.62	1.6	0.146	0.3
1ey0	KA84E	KE	0	0.12	0.12	0.12	0.12	0.18	0.12	0.19	0.19	0.05	0	0.02	-0.1	-0.01	-0.03	1.6	3.6471	-0.3
1ey0	KA84F	KF	0.75	0.66	0.66	0.66	0.66	0.63	0.66	0.62	0.62	0.62	0.64	0.55	0.54	0.66	0.63	1.6	-1.1299	-0.1
1ey0	KA84G	KG	0.39	0.75	0.75	0.75	0.75	0.9	0.75	0.82	0.82	0.83	0.77	0.73	0.72	0.83	0.81	1.6	2.1875	-0.3
1ey0	KA84Q	KQ	0.15	0.19	0.19	0.19	0.19	0.13	0.19	0.29	0.29	0.29	0.26	0.18	0.16	0.25	0.21	1.6	-2.548	-0.1
1ey0	KA97A	KA	0.22	1.17	1.17	1.24	1.17	1.28	1.24	1.18	1.18	1.17	1.18	1.3	1.35	1.29	1.35	1.6	-0.6185	-0.3
1ey0	KA97E	KE	0.47	0.99	0.99	1.11	0.99	1.14	1.11	1.01	1.01	0.9	0.92	0.97	1.02	0.96	1.01	1.6	-2.4664	-0.2
1ey0	KA97F	KF	0.58	-0.12	-0.12	-0.05	-0.12	-0.04	-0.05	-0.58	-0.58	-0.46	-0.36	-0.25	-0.23	-0.19	-0.23	1.6	-2.6027	-0.1
1ey0	KA97G	KG	1.85	2.14	2.14	2.21	2.14	2.25	2.21	2.14	2.14	2.13	2.11	2.16	2.22	2.18	2.23	1.6	2.2047	-0.2
1ey0	KA97Q	KQ	0.3	-0.12	-0.12	-0.05	-0.12	-0.03	-0.05	-0.03	-0.03	-0.11	-0.11	-0.05	0	0.01	0	1.6	-3.2089	-0.2
1ey0	KA9A	KA	1.38	0.91	0.91	0.94	0.91	0.85	0.94	1.05	1.05	1.09	1.02	1.02	1.1	0.96	0.91	1.6	0.0051	-0.1
1ey0	KA9F	KF	1.03	1.42	1.42	1.45	1.42	1.61	1.45	1.11	1.11	1.14	1.13	1.35	1.29	0.78	0.7	1.6	1.9841	0
1ey0	KA9G	KG	1.88	1.53	1.53	1.56	1.53	1.46	1.56	1.68	1.68	1.7	1.65	1.65	1.71	1.57	1.52	1.6	1.6872	0.2
1ey0	LA103A	LA	4.6	3.35	3.35	3.35	3.35	3.29	3.35	3.35	3.35	3.35	3.35	3.44	3.48	3.25	3.18	1.6	1.3384	-0.1
1ey0	LA103G	LG	6.6	5.11	5.11	5.11	5.11	5.07	5.11	5.11	5.11	5.11	5.12	5.23	5.19	5.06	5.02	1.7	2.4143	-0.2
1ey0	LA103I	LI	1.11	2.02	2.02	2.02	2.02	1.85	2.02	2.02	2.02	1.96	1.96	1.98	1.9	1.94	1.92	1.6	1.8349	-0.1
1ey0	LA103V	LV	2.05	2.81	2.81	2.81	2.81	2.79	2.81	2.81	2.81	2.81	2.84	2.88	2.96	2.93	2.87	1.6	-0.2638	-0.2
1ey0	LA108A	LA	5.8	3.18	3.18	3.2	3.18	3.32	3.2	3.32	3.32	3.41	3.17	3.09	3.15	3.22	3.22	1.7	5.6176	-1.5
1ey0	LA108G	LG	7.2	4.2	4.2	4.22	4.2	4.36	4.22	4.47	4.47	4.48	4.25	4.15	4.08	4.12	4.11	1.7	11.187	-0.5
1ey0	LA108I	LI	3.34	3.62	3.62	3.62	3.62	3.68	3.62	3.62	3.62	3.66	3.59	3.54	3.71	3.87	3.75	1.6	-5.6845	-1
1ey0	LA108V	LV	3.81	3.88	3.88	3.9	3.88	3.85	3.9	3.91	3.91	4.25	4.23	3.77	3.84	3.94	3.73	1.6	3.0915	-1.4
1ey0	LA125A	LA	4.78	3.43	3.43	3.43	3.43	3.47	3.43	3.34	3.34	3.35	3.39	3.5	3.53	3.5	3.51	1.6	1.8538	0
1ey0	LA125G	LG	7	5.33	5.33	5.33	5.33	5.32	5.33	5.25	5.25	5.26	5.27	5.44	5.2	5.16	5.18	1.7	5.8891	0.1
1ey0	LA125I	LI	0.96	0.19	0.19	0.19	0.19	0.09	0.19	0.18	0.18	0.19	0.2	0.2	0.11	0.2	0.17	1.6	6.1606	-0.1
1ey0	LA125V	LV	2.3	1.27	1.27	1.27	1.27	1.26	1.27	1.22	1.22	1.23	1.27	1.31	1.28	1.29	1.27	1.6	4.0987	0.3
1ey0	LA137A	LA	2.18	1.2	1.2	1.2	1.2	0.86	1.2	1.1	1.1	1.27	1.24	1.27	1.36	1.4	1.37	1.6	-0.3947	-0.3
1ey0	LA137G	LG	4.43	2.27	2.27	2.27	2.27	1.92	2.27	2.13	2.13	2.3	2.3	2.31	2.4	2.45	2.41	1.6	7.0633	-2.9
1ey0	LA137I	LI	0.76	0.13	0.13	0.13	0.13	0.21	0.13	0.14	0.14	0.14	0.14	0.12	0.17	0.1	0.09	1.6	-5.8366	-0.9
1ey0	LA137V	LV	1.42	0.87	0.87	0.87	0.87	0.81	0.87	0.85	0.85	1.02	1.02	1.08	0.95	0.98	0.96	1.6	-1.2944	-0.9
1ey0	LA14A	LA	2.38	3.18	3.18	3.18	3.18	3	3.18	2.92	2.92	2.61	2.61	2.95	3.24	3.19	3.15	1.6	2.7275	0
1ey0	LA14G	LG	3.84	4.03	4.03	4.03	4.03	4.14	4.03	3.77	3.77	3.71	3.71	4.1	4.28	4.22	4.2	1.6	2.619	-0.3
1ey0	LA14I	LI	1.6	1.41	1.41	1.43	1.41	1.38	1.43	1.12	1.12	1.12	1.12	1.28	1.3	1.11	0.99	1.6	1.3273	-0.4
1ey0	LA14V	LV	1.56	2.82	2.82	2.83	2.82	2.57	2.83	2.52	2.52	2.5	2.5	2.73	2.75	2.75	2.75	1.6	0.0693	-0.1
1ey0	LA25A	LA	2.77	4.62	4.62	4.62	4.62	4.78	4.62	4.69	4.69	4.66	4.83	4.97	5.04	5.04	5.04	1.6	2.2497	-0.1
1ey0	LA25G	LG	4.58	6.08	6.08	6.08	6.08	6.11	6.08	6.14	6.14	6.09	6.27	6.43	6.42	6.42	6.42	1.6	3.6195	-0.2
1ey0	LA25V	LV	1.85	3.37	3.37	3.37	3.37	3.54	3.37	3.44	3.44	3.47	3.53	3.61	3.76	3.76	3.76	1.6	-2.5842	0
1ey0	LA36A	LA	3.66	3.63	3.63	3.63	3.63	3.63	3.63	3.63	3.63	3.66	3.64	3.72	3.75	3.76	3.75	1.6	-2.7936	0.2
1ey0	LA36G	LG	5.4	5.07	5.07	5.07	5.07	5.05	5.07	5.07	5.07	5.11	5.12	5.21	5.2	5.21	5.21	1.7	5.9647	-0.6
1ey0	LA36I	LI	3.09	3.52	3.52	3.52	3.52	3.51	3.52	3.52	3.52	3.52	3.5	3.52	3.5	3.08	2.99	1.6	-0.7193	-0.1
1ey0	LA36V	LV	3.58	1.95	1.95	1.95	1.95	1.96	1.95	1.95	1.95	1.95	1.95	2	2.02	2.06	2.03	1.6	-0.3037	0
1ey0	LA37A	LA	1.65	2.25	2.25	2.25	2.25	2.24	2.25	2.28	2.28	2.23	2.34	2.4	2.38	2.36	2.36	1.6	-3.8087	0.2
1ey0	LA37G	LG	3.79	3.81	3.81	3.81	3.81	3.77	3.81	3.85	3.85	3.81	3.9	3.96	3.95	3.91	3.9	1.6	0.7926	0.4
1ey0	LA37I	LI	1.82	1.05	1.05	1.05	1.05	1.06	1.05	1.05	1.05	1.03	1.02	1.02	1.05	1.17	1.15	1.6	-0.7483	0
1ey0	LA37V	LV	2.78	1.57	1.57	1.57	1.57	1.37	1.57	1.59	1.59	1.54	1.58	1.62	1.6	1.71	1.7	1.6	-4.3407	0.3
1ey0	LA38A	LA	1.51	3.24	3.24	3.24	3.24	3.1	3.24	3.15	3.15	3.05	3.13	3.22	3.19	3.19	3.19	1.6	2.0614	-0.1
1ey0	LA38G	LG	0.28	1.85	1.85	1.87	1.85	1.73	1.87	1.79	1.79	1.65	1.57	1.71	1.73	1.71	1.7	1.6	0.0217	-0.2
1ey0	LA38I	LI	2.06	3.16	3.16	3.16	3.16	3.17	3.16	3.16	3.16	3.17	3.17	3.19	3.22	3.22	3.22	1.6	-1.3744	-0.1
1ey0	LA38V	LV	0.14	3.82	3.82	3.82	3.82	3.76	3.82	3.71	3.71	3.66	3.65	3.68	3.75	3.75	3.74	1.6	2.9696	0.1
1ey0	LA7A	LA	1.35	1.95	1.95	1.95	1.95	1.6	1.95	2.16	2.16	1.95	2.05	2.09	1.9	1.89	1.89	1.6	-1.1962	-1.8
1ey0	LA7G	LG	1.26	2.37	2.37	2.37	2.37	2.25	2.37	2.59	2.59	2.47	2.55	2.55	2.54	2.54	2.53	1.6	-1.3894	-1.4
1ey0	LA7I	LI	0.77	0.86	0.86	0.86	0.86	0.77	0.86	0.83	0.83	0.83	0.83	0.89	0.9	1.04	1.01	1.6	-3.2908	-0.7
1ey0	LA7V	LV	1.15	1.4	1.4	1.4	1.4	1.44	1.4	1.64	1.64	1.64	1.7	1.76	1.75	1.78	1.77	1.6	-0.7046	-0.2
1ey0	LA89A	LA	2.6	2.5	2.5	2.5	2.5	2.67	2.5	2.55	2.55	2.53	2.62	2.63	2.75	2.62	2.54	1.6	1.1501	0.2
1ey0	LA89F	LF	1.2	0.57	0.57	0.57	0.57	0.43	0.57	0.74	0.74	0.74	0.9	0.93	0.75	1.13	0.82	1.6	1.3344	-0.1
1ey0	LA89G	LG	3.18	3.47	3.47	3.47	3.47	3.43	3.47	3.51	3.51	3.46	3.55	3.59	3.76	3.63	3.55	1.6	1.2521	-0.3
1ey0	LA89I	LI	1.04	0.3	0.3	0.3	0.3	0.31	0.3	0.15	0.15	0.15	0.2	0.21	0.34	0.28	0.27	1.6	0.0648	-0.1
1ey0	LA89V	LV	1.42	2.17	2.17	2.17	2.17	2.25	2.17	2.25	2.25	2.45	2.47	2.45	2.32	1.86	1.74	1.6	-2.9199	0
1ey0	MA26A	MA	1.61	2.1	2.1	2.1	2.1	2.21	2.1	1.8	1.8	1.8	1.79	1.98	1.99	1.98	1.98	1.6	2.4311	-0.1
1ey0	MA26G	MG	1.95	3.25	3.25	3.25	3.25	3.34	3.25	2.98	2.98	2.96	2.94	3.1	3.13	3.15	3.15	1.6	3.2992	-0.4
1ey0	MA26I	MI	0.84	0.2	0.2	0.2	0.2	0.27	0.2	-0.32	-0.32	-0.32	-0.33	-0.2	-0.23	-0.23	-0.23	1.6	-2.2214	-0.2
1ey0	MA26L	ML	0.31	0.12	0.12	0.12	0.12	0.13	0.12	-0.34	-0.34	-0.34	-0.34	-0.21	-0.31	-0.31	-0.31	1.6	-0.7756	-0.1
1ey0	MA32A	MA	1.81	2.03	2.03	2.03	2.03	2.13	2.03	1.84	1.84	1.92	1.97	1.95	1.95	1.96	1.96	1.6	-5.7536	-0.2
1ey0	MA32G	MG	2.54	3.09	3.09	3.09	3.09	3.15	3.09	2.91	2.91	2.91	2.94	2.93	2.95	2.96	2.96	1.6	-3.6671	-0.2
1ey0	MA32I	MI	0.56	0.15	0.15	0.15	0.15	0.05	0.15	-0.22	-0.22	-0.28	-0.24	-0.25	-0.29	-0.26	-0.27	1.6	0.2244	-0.1
1ey0	MA32L	ML	0.76	0.38	0.38	0.38	0.38	0.46	0.38	-0.06	-0.06	-0.05	-0.02	0	0.14	0.13	0.13	1.6	1.0248	-0.3
1ey0	MA65A	MA	2.06	2.64	2.64	2.64	2.64	2.67	2.64	2.37	2.37	2.37	2.36	2.41	2.44	2.46	2.45	1.6	3.539	-0.1
1ey0	MA65F	MF	1.62	0.6	0.6	0.59	0.6	0.6	0.59	-0.41	-0.41	-0.41	-0.08	-0.03	0.09	0.08	0.06	1.6	-2.3852	-0.2
1ey0	MA65G	MG	4.66	4.36	4.36	4.35	4.36	4.41	4.35	4.09	4.09	4.08	4.04	4.1	3.96	3.99	3.98	1.6	3.5856	-0.2
1ey0	MA65I	MI	1.43	1.48	1.48	1.46	1.48	1.57	1.46	1.05	1.05	1	1.02	1.08	1.16	1.17	1.17	1.6	-3.0595	0
1ey0	MA65L	ML	0.73	0.44	0.44	0.44	0.44	0.49	0.44	-0.02	-0.02	-0.04	-0.03	0.02	0.07	0.07	0.07	1.6	0.0306	-0.1
1ey0	MA98A	MA	4.43	2.49	2.49	2.49	2.49	2.42	2.49	1.96	1.96	1.98	2.13	2.21	2.23	2.2	2.21	1.6	-0.0474	0.2
1ey0	MA98G	MG	4.44	3.29	3.29	3.29	3.29	3.17	3.29	2.75	2.75	2.74	2.88	2.97	2.95	2.96	2.96	1.6	4.5098	0.2
1ey0	MA98I	MI	4.39	2.03	2.03	2.03	2.03	2.49	2.03	1.48	1.48	1.47	3.69	3.68	3.6	2.05	1.62	1.6	0.8759	-0.2
1ey0	MA98L	ML	2.3	0.71	0.71	0.71	0.71	0.78	0.71	0.18	0.18	0.18	0.21	0.23	0.21	0.23	0.22	1.6	-2.0746	0
1ey0	NA100A	NA	5.2	1.16	1.16	1.16	1.16	1.15	1.16	1.07	1.07	1.52	1.55	1.61	1.61	1.63	1.61	1.7	-4.8808	-0.1
1ey0	NA100G	NG	4.98	3.16	3.16	3.12	3.16	3.09	3.12	2.97	2.97	3.42	3.47	3.34	3.31	3.32	3.31	1.6	3.4797	-0.2
1ey0	NA118A	NA	1.88	0.44	0.44	0.44	0.44	0.45	0.44	0.44	0.44	0.41	0.42	0.51	0.55	0.55	0.55	1.6	0.1573	0.2
1ey0	NA118D	ND	2.34	2.51	2.51	2.56	2.51	2.56	2.56	2.55	2.55	1.93	1.92	2	1.94	1.91	1.9	1.6	-3.4212	-0.6
1ey0	NA118G	NG	1.61	1.41	1.41	1.41	1.41	1.41	1.41	1.43	1.43	1.14	1.16	1.24	1.26	1.26	1.26	1.6	-1.3384	0.2
1ey0	NA119A	NA	1.03	-0.01	-0.01	0.05	-0.01	0.21	0.05	0.09	0.09	-0.14	-0.16	0.25	0.13	0.19	0.17	1.6	1.7386	-0.4
1ey0	NA119G	NG	0.97	-0.24	-0.24	-0.21	-0.24	-0.23	-0.21	-0.22	-0.22	-0.51	-0.5	-0.12	-0.12	-0.12	-0.12	1.6	0.5647	-0.1
1ey0	NA138A	NA	0.97	1.92	1.92	1.92	1.92	1.95	1.92	1.91	1.91	1.91	1.93	1.99	1.92	1.94	1.93	1.6	-4.4594	0.1
1ey0	NA138G	NG	-0.59	1.09	1.09	1.09	1.09	1.17	1.09	1.09	1.09	1.13	1	1.01	0.93	0.95	0.94	1.6	-2.1017	-0.5
1ey0	NA68A	NA	0.38	0.81	0.81	0.74	0.81	0.76	0.74	0.76	0.76	0.97	0.97	1	0.96	0.95	0.95	1.6	-1.4439	-0.3
1ey0	NA68G	NG	0.35	0.34	0.34	0.28	0.34	0.29	0.28	0.29	0.29	0.5	0.5	0.51	0.45	0.44	0.44	1.6	-4.1935	-0.4
1ey0	PA117A	PA	-0.8	2.67	2.67	2.67	2.67	2.5	2.67	2.71	2.71	2.32	2.33	2.21	2.15	2.19	2.2	1.7	1.3566	-0.6
1ey0	PA117F	PF	-0.3	1.51	1.51	1.53	1.51	1.4	1.53	1.47	1.47	1.28	1.27	1.24	1.2	1.3	1.29	1.7	2.8604	-0.2
1ey0	PA117G	PG	-0.9	1.35	1.35	1.32	1.35	1.45	1.32	1.34	1.34	0.96	0.95	0.61	0.56	0.61	0.59	1.7	0.6598	0.1
1ey0	PA117L	PL	-0.2	1.69	1.69	1.69	1.69	1.61	1.69	1.71	1.71	1.81	1.81	1.5	1.47	1.57	1.54	1.7	2.8994	-0.2
1ey0	PA117T	PT	-1.1	2.82	2.82	2.83	2.82	2.76	2.83	3.63	3.63	3.58	3.59	2.51	2.45	2.54	2.52	1.8	4.4744	-0.1
1ey0	PA11A	PA	0.4	1.01	1.01	1.01	1.01	1.04	1.01	1.02	1.02	1.01	0.99	0.98	1.04	1.04	1.04	1.7	1.5883	-0.2
1ey0	PA11F	PF	0.6	0.37	0.37	0.37	0.37	0.13	0.37	-0.03	-0.03	0.16	0.21	0.17	0.18	0.2	0.18	1.7	1.2681	-0.2
1ey0	PA11G	PG	1	0.7	0.7	0.7	0.7	0.77	0.7	0.71	0.71	0.7	0.69	0.66	0.74	0.74	0.74	1.7	-1.2092	-0.1
1ey0	PA31A	PA	0.5	1.56	1.56	1.56	1.56	1.69	1.56	1.55	1.55	1.69	1.69	1.47	1.46	1.46	1.46	1.7	1.7628	-0.2
1ey0	PA31G	PG	1.6	2.85	2.85	2.85	2.85	3.16	2.85	2.79	2.79	2.89	2.89	2.79	2.95	2.95	2.95	1.7	5.6347	-0.4
1ey0	PA42A	PA	-0.1	2.05	2.05	2.05	2.05	2.07	2.05	1.85	1.85	1.85	1.85	2.04	2.05	2.04	2.04	1.7	0.7913	-1.1
1ey0	PA42G	PG	0.4	3	3	3	3	2.99	3	2.8	2.8	2.8	2.82	2.99	2.96	2.95	2.95	1.7	4.3049	-0.8
1ey0	PA47A	PA	0.6	1.21	1.21	1.21	1.21	1.08	1.21	1.37	1.37	1.36	1.36	1.01	1.19	1.18	1.18	1.7	0.7512	-0.6
1ey0	PA47F	PF	0.3	1.75	1.75	1.75	1.75	1.61	1.75	1.52	1.52	1.77	1.81	1.49	1.54	1.52	1.52	1.7	0.2065	-1
1ey0	PA47G	PG	0.1	1.35	1.35	1.35	1.35	1.23	1.35	1.53	1.53	1.73	1.73	1.37	1.56	1.35	1.24	1.7	0.9531	-0.2
1ey0	PA56A	PA	0	2.26	2.26	2.26	2.26	2.25	2.26	2.44	2.44	2.46	2.48	2.21	2.19	2.19	2.19	1.7	-0.4549	-0.4
1ey0	PA56G	PG	1	2.93	2.93	2.93	2.93	2.92	2.93	3.12	3.12	3.14	3.16	2.86	2.85	2.85	2.85	1.7	-0.5796	-0.8
1ey0	QA106A	QA	-0.25	0.42	0.42	0.42	0.42	0.41	0.42	0.42	0.42	0.4	0.42	0.48	0.49	0.48	0.47	1.6	1.2313	0
1ey0	QA106G	QG	1.5	0.7	0.69	0.7	0.7	0.69	0.7	0.71	0.71	0.68	0.69	0.65	0.68	0.7	0.68	1.6	-1.9695	-0.6
1ey0	QA123A	QA	0.1	0.3	0.3	0.23	0.3	0.21	0.23	0.22	0.22	0.26	0.27	0.34	0.37	0.36	0.35	1.6	-2.1184	-0.3
1ey0	QA123F	QF	0.51	0.21	0.21	0.26	0.21	0.16	0.26	0.11	0.11	0.09	0.25	0.47	0.49	0.43	0.43	1.6	3.8732	0.2
1ey0	QA123G	QG	0.44	0.91	0.91	0.8	0.91	0.69	0.8	0.81	0.81	0.92	0.92	0.89	0.87	0.83	0.79	1.6	0.7627	0.1
1ey0	QA131A	QA	0.1	-0.33	0.8	0.05	-0.33	-0.37	0.05	0.05	0.05	0.22	0.22	0.27	-0.2	-0.14	-0.26	1.6	0.5419	-0.8
1ey0	QA131F	QF	0.55	-0.83	0.15	-0.48	-0.83	-0.89	-0.48	-0.32	-0.32	-0.28	-0.21	-0.11	-0.48	-0.43	-0.46	1.6	3.7878	-0.1
1ey0	QA131G	QG	2.26	0.63	1.72	1.03	0.63	0.61	1.03	0.87	0.87	1.17	1.18	1.07	0.7	1.04	0.89	1.6	-2.1819	0.3
1ey0	QA30A	QA	0.25	1.05	1.05	1.05	1.05	1.01	1.05	0.9	0.9	1.02	1.02	1.09	1.19	1.15	1.15	1.6	0.1713	0
1ey0	QA30G	QG	0.93	1.56	1.56	1.56	1.56	1.58	1.56	1.38	1.38	1.5	1.5	1.67	1.78	1.74	1.73	1.6	-6.7746	-0.4
1ey0	QA80A	QA	0.02	-0.09	-0.09	-0.09	-0.09	-0.09	-0.09	-0.09	-0.09	-0.1	-0.1	-0.01	-0.02	-0.09	-0.02	1.6	-2.4641	-0.2
1ey0	QA80F	QF	0.58	0.09	0.09	0.09	0.09	0.09	0.09	0.02	0.02	0.01	0.09	0.23	0.23	0.22	0.22	1.6	-1.747	-0.4
1ey0	QA80G	QG	1.25	0.51	0.51	0.51	0.51	0.49	0.51	0.51	0.51	0.5	0.5	0.56	0.55	0.48	0.55	1.6	2.4261	-0.4
1ey0	RA105A	RA	1.32	0.55	1.44	0.53	0.55	0.5	0.53	0.69	0.69	0.85	0.84	0.96	0.68	0.42	0.29	1.6	0.9566	-0.4
1ey0	RA105C	RC	2.55	1.42	2.3	1.44	1.42	1.44	1.44	1.5	1.5	1.71	1.71	1.66	1.92	1.99	1.84	1.6	-1.0373	-0.2
1ey0	RA105F	RF	2.84	0.69	1.74	0.48	0.69	0.49	0.48	0.21	0.21	0.17	0.25	0.26	0.37	0.31	0.25	1.6	0.605	-0.1
1ey0	RA105G	RG	2.4	1.66	2.54	1.64	1.66	1.61	1.64	1.8	1.8	1.94	1.94	1.62	1.78	1.59	1.59	1.6	0.2758	-0.2
1ey0	RA126A	RA	1.64	0.66	0.66	0.68	0.66	0.56	0.68	0.78	0.78	0.74	0.74	0.86	0.82	0.79	0.78	1.6	1.3355	0.1
1ey0	RA126G	RG	2.86	1.81	1.81	1.82	1.81	1.65	1.82	1.87	1.87	1.87	1.87	1.97	1.95	1.85	1.83	1.6	-0.7479	-0.3
1ey0	RA35A	RA	1.38	2.59	2.59	2.64	2.59	2.64	2.64	2.77	2.77	3.51	3.52	3.49	3.4	3.3	3.25	1.6	-1.0642	-0.1
1ey0	RA35G	RG	2.26	3.71	3.71	3.76	3.71	3.45	3.76	3.85	3.85	4.65	4.67	4.65	4.61	4.35	4.32	1.6	7.308	-0.5
1ey0	RA81A	RA	1.1	1.37	1.37	1.37	1.37	1	1.37	2.5	2.5	2.5	2.39	2.34	2.42	2.36	2.33	1.6	-3.865	-0.2
1ey0	RA81G	RG	2.06	2.08	2.08	2.08	2.08	1.59	2.08	2.86	2.86	2.81	2.87	2.92	2.86	2.86	2.82	1.6	-1.0729	0.1
1ey0	RA87A	RA	0.79	2.03	2.03	2.03	2.03	1.65	2.03	2.07	2.07	2.66	2.64	2.71	2.29	2.61	2.34	1.6	4.726	-0.5
1ey0	RA87G	RG	2.53	3.42	3.42	3.42	3.42	3.06	3.42	3.48	3.48	4.08	4.1	4.18	3.73	4.08	3.81	1.6	2.2482	-0.4
1ey0	SA128A	SA	-0.7	-0.55	-0.59	-0.35	-0.55	-0.6	-0.35	-0.26	-0.26	-0.45	-0.52	-0.57	-0.3	-0.45	-0.56	1.88	-4.3831	-0.1
1ey0	SA128F	SF	1	-2.61	-2.61	-2.37	-2.61	-0.59	-2.37	-0.74	-0.74	-3.6	-1.77	-1.73	-1.83	-1.34	-1.62	1.6	-0.2625	-0.2
1ey0	SA128G	SG	1.52	0.95	0.95	1.16	0.95	1.06	1.16	1.26	1.26	1.08	1	0.91	1.24	1.08	0.98	1.6	-1.6257	0.4
1ey0	SA141A	SA	0.27	0.11	0.11	0.11	0.11	0.11	0.11	0.11	0.11	0.21	0.2	0.25	0.33	0.35	0.34	1.6	1.4941	-0.5
1ey0	SA141G	SG	0.82	0.43	0.43	0.43	0.43	0.39	0.43	0.42	0.42	0.52	0.52	0.56	0.62	0.63	0.63	1.6	-0.1371	-0.2
1ey0	SA59A	SA	-0.5	-0.29	-0.29	-0.29	-0.29	-0.29	-0.29	-0.29	-0.29	-0.29	-0.29	-0.26	-0.26	-0.26	-0.26	1.6	-1.1119	0.1
1ey0	SA59F	SF	-0.56	-0.95	-0.95	-0.96	-0.95	-1.08	-0.96	-1.12	-1.12	-1.08	-0.91	-0.8	-0.94	-0.86	-0.86	1.6	-1.7852	0.1
1ey0	SA59G	SG	1.03	0.91	0.91	0.91	0.91	0.91	0.91	0.91	0.91	0.91	0.91	0.94	0.94	0.93	0.93	1.6	-2.2937	-0.9
1ey0	TA120A	TA	1.08	0.74	0.74	0.74	0.74	0.73	0.74	0.76	0.76	1.04	1.04	1.15	1.12	1.1	1.09	1.6	1.7554	0.1
1ey0	TA120G	TG	1.87	2.09	2.09	2.09	2.09	2.08	2.09	2.03	2.03	2.26	2.3	2.53	2.48	2.43	2.42	1.6	0.9488	-0.3
1ey0	TA120I	TI	1.54	0.19	0.19	0.19	0.19	0.42	0.19	-0.03	-0.03	0.19	0.19	0.27	0.35	0.42	0.34	1.6	1.4444	-0.2
1ey0	TA13A	TA	0.73	0.52	0.52	0.52	0.52	0.5	0.52	0.55	0.55	0.5	0.5	0.54	0.54	0.54	0.54	1.6	-2.9841	-0.3
1ey0	TA13C	TC	1.2	0.41	0.41	0.41	0.41	0.41	0.41	0.44	0.44	0.44	0.44	0.5	0.5	0.47	0.47	1.6	-0.7731	0.3
1ey0	TA13G	TG	1.16	1.06	1.06	1.06	1.06	0.81	1.06	1.07	1.07	0.74	0.75	0.75	0.96	0.96	0.96	1.6	-1.4307	0
1ey0	TA13I	TI	0.05	-0.31	-0.31	-0.31	-0.31	-0.29	-0.31	-0.29	-0.29	-0.25	-0.26	-0.19	-0.15	-0.16	-0.18	1.6	-1.3103	-0.2
1ey0	TA13S	TS	0.35	0.48	0.48	0.48	0.48	0.46	0.48	0.49	0.49	0.4	0.4	0.41	0.41	0.4	0.4	1.6	-1.8663	-0.4
1ey0	TA13V	TV	0.26	-0.01	-0.01	-0.01	-0.01	-0.02	-0.01	0	0	0.01	0.01	0	0	0	0	1.6	-2.7723	-0.5
1ey0	TA22A	TA	1.69	1.8	1.8	1.8	1.8	1.67	1.8	1.81	1.81	1.84	1.87	1.91	2.39	2.13	2.05	1.6	-2.8923	-0.1
1ey0	TA22G	TG	2.54	3.32	3.32	3.32	3.32	3.36	3.32	3.35	3.35	3.33	3.34	3.38	3.86	3.51	3.43	1.6	3.1829	0.2
1ey0	TA22I	TI	0.61	0.37	0.37	0.37	0.37	1.31	0.37	0.2	0.2	0.29	0.29	0.33	0.61	0.35	0.28	1.6	-4.9484	-0.6
1ey0	TA22S	TS	0.74	1.17	1.17	1.17	1.17	1.28	1.17	1.18	1.18	1.36	1.38	1.39	1.44	1.43	1.43	1.6	-1.0302	-0.1
1ey0	TA22V	TV	0.87	0.32	0.32	0.32	0.32	0.77	0.32	0.31	0.31	0.35	0.35	0.36	1.41	0.95	0.85	1.6	-4.4694	-0.4
1ey0	TA33A	TA	1.52	1.32	1.32	1.32	1.32	0.8	1.32	1.34	1.34	1.34	1.35	1.41	1.2	1.18	1.18	1.6	-2.7654	0.1
1ey0	TA33C	TC	1.04	0.47	0.47	0.47	0.47	0.38	0.47	0.42	0.42	0.47	0.47	0.58	0.72	0.74	0.73	1.6	-5.7429	-0.8
1ey0	TA33G	TG	2.62	1.94	1.94	1.94	1.94	2.16	1.94	1.93	1.93	1.92	1.92	2	2.27	2.21	2.17	1.6	1.4544	-0.4
1ey0	TA33I	TI	-0.73	-0.67	-0.67	-0.67	-0.67	-0.73	-0.67	-0.92	-0.92	-0.91	-0.91	-0.69	-0.54	-0.62	-0.62	1.6	-2.4359	-0.4
1ey0	TA33S	TS	1.35	1.24	1.24	1.24	1.24	1.35	1.24	1.25	1.25	1.29	1.31	1.29	1.54	1.52	1.5	1.6	0.8138	-0.4
1ey0	TA33V	TV	-0.4	-0.21	-0.21	-0.21	-0.21	-0.21	-0.21	-0.24	-0.24	-0.21	-0.21	0.02	0.07	-0.09	-0.12	1.7	-0.0189	-0.2
1ey0	TA41A	TA	-0.07	-0.31	-0.31	-0.31	-0.31	0.74	-0.31	-0.31	-0.31	-0.3	-0.31	-0.27	1.11	1.15	1.13	1.6	0.0968	-0.3
1ey0	TA41G	TG	1.79	0.7	0.7	0.7	0.7	0.81	0.7	0.7	0.7	0.7	0.72	0.79	2.45	2.48	2.47	1.6	4.097	-1.4
1ey0	TA41I	TI	-0.7	1.16	1.16	1.17	1.16	1.25	1.17	1.17	1.17	1.48	1.48	1.47	1.49	1.51	1.5	1.75	2.7566	-1.6
1ey0	TA44A	TA	0.23	0.92	0.92	0.92	0.92	0.92	0.92	0.76	0.76	0.72	0.72	0.9	0.9	0.84	0.82	1.6	-1.7543	0.1
1ey0	TA44C	TC	0.04	1.02	1.02	1.02	1.02	1.02	1.02	1.02	1.02	1.01	1.01	1.03	1.03	0.97	0.96	1.6	1.3098	-1.2
1ey0	TA44G	TG	0.37	1.44	1.44	1.44	1.44	1.45	1.44	1.32	1.32	0.76	0.76	0.98	1.01	1.01	1.01	1.6	2.7473	-0.3
1ey0	TA44I	TI	0.56	0.1	0.1	0.1	0.1	0.1	0.1	-0.09	-0.09	-0.15	-0.15	0.07	0.06	0.01	-0.01	1.6	1.488	-0.1
1ey0	TA44S	TS	-0.04	0.53	0.53	0.53	0.53	0.53	0.53	0.37	0.37	0.32	0.32	-0.02	0.5	0.45	0.43	1.6	-2.2489	0
1ey0	TA62A	TA	2.23	1.28	1.28	1.28	1.28	1.31	1.28	1.28	1.28	1.4	1.4	1.45	1.48	1.43	1.43	1.6	-0.5435	-0.8
1ey0	TA62C	TC	1.05	0.94	0.94	0.94	0.94	1	0.94	0.94	0.94	1.06	1.06	1.07	1.13	1.08	1.08	1.6	2.5815	0.1
1ey0	TA62G	TG	3.52	2.74	2.74	2.74	2.74	2.76	2.74	2.74	2.74	2.84	2.87	2.93	2.95	2.94	2.94	1.6	5.2223	-1.1
1ey0	TA62I	TI	1.17	0.41	0.41	0.41	0.41	0.34	0.41	0.42	0.42	0.53	0.51	0.46	1.02	0.23	-0.08	1.6	-3.4432	-1.5
1ey0	TA82A	TA	0.89	0.3	0.3	0.3	0.3	0.28	0.3	0.32	0.32	0.32	0.35	0.35	0.3	0.3	0.3	1.6	-2.1583	-0.4
1ey0	TA82C	TC	0.19	-0.17	-0.17	-0.17	-0.17	-0.18	-0.17	-0.08	-0.08	-0.08	-0.08	-0.08	-0.15	-0.16	-0.18	1.6	-4.4994	-0.8
1ey0	TA82G	TG	2.03	0.74	0.74	0.74	0.74	0.54	0.74	0.66	0.66	0.66	0.69	0.59	0.52	0.52	0.52	1.6	-6.1958	-0.5
1ey0	TA82I	TI	-0.51	-0.2	-0.2	-0.2	-0.2	-0.08	-0.2	-0.21	-0.21	-0.21	-0.2	-0.11	-0.02	-0.01	-0.02	1.6	-2.8868	-0.1
1ey0	TA82V	TV	-0.24	-0.26	-0.26	-0.26	-0.26	-0.09	-0.26	-0.33	-0.33	-0.33	-0.33	-0.25	-0.1	-0.1	-0.1	1.6	-2.0739	-0.2
1ey0	VA104A	VA	2.82	1.68	1.68	1.68	1.68	1.7	1.68	1.69	1.69	1.69	1.7	1.74	1.77	1.76	1.77	1.6	1.8377	0
1ey0	VA104I	VI	-0.27	0.33	0.33	0.33	0.33	0.35	0.33	0.33	0.32	0.32	0.3	0.28	0.32	0.3	0.29	1.6	-2.6574	-0.1
1ey0	VA104L	VL	0.76	0.28	0.28	0.28	0.28	0.41	0.28	0.28	0.28	0.27	0.18	0.12	0.37	0.31	0.3	1.6	0.8263	0
1ey0	VA104S	VS	4.86	2.3	2.3	2.3	2.3	2.33	2.3	2.32	2.32	2.35	2.35	2.38	2.42	2.4	2.4	1.6	-0.5313	0.2
1ey0	VA104T	VT	2.45	1.11	1.11	1.11	1.11	1.1	1.11	1.12	1.12	1.12	1.13	1.13	1.18	1.15	1.14	1.6	-3.5254	-0.2
1ey0	VA111A	VA	4.26	2.08	2.08	2.08	2.08	2.11	2.08	2.13	2.13	2.13	2.13	2.18	2.23	2.22	2.22	1.6	2.4068	-0.5
1ey0	VA111G	VG	4.82	3.6	3.6	3.6	3.6	3.51	3.6	3.66	3.66	3.65	3.66	3.73	3.74	3.73	3.73	1.6	5.8476	-0.2
1ey0	VA111I	VI	0.74	-0.56	-0.56	-0.56	-0.56	-0.5	-0.56	-0.57	-0.57	-0.57	-0.58	-0.62	-0.55	-0.54	-0.54	1.7	-4.2162	0
1ey0	VA111L	VL	0.88	0.96	0.96	0.96	0.96	0.98	0.96	0.67	0.67	0.72	0.69	0.66	0.41	0.25	0.26	1.6	0.8391	0.1
1ey0	VA111S	VS	4.71	2.39	2.39	2.4	2.39	2.06	2.4	2.54	2.54	2.36	2.36	3.39	2.65	2.27	2.15	1.6	1.0832	0.1
1ey0	VA111T	VT	2.36	0.72	0.72	0.72	0.72	-0.14	0.72	0.86	0.87	0.72	0.72	0.74	0.38	0.57	0.34	1.6	-2.8987	-0.6
1ey0	VA114A	VA	-0.14	0.45	0.45	0.45	0.45	0.48	0.45	0.55	0.55	0.55	0.6	0.45	0.56	0.56	0.56	1.6	-2.4522	0.2
1ey0	VA114G	VG	0.03	0.87	0.87	0.87	0.87	0.9	0.87	0.99	0.99	0.98	1.02	0.75	0.81	0.85	0.81	1.6	-3.9772	-0.4
1ey0	VA114I	VI	0.15	-0.29	-0.29	-0.29	-0.29	-0.31	-0.29	-0.39	-0.39	-0.44	-0.44	-0.88	-0.43	-0.46	-0.47	1.6	-2.3833	-0.6
1ey0	VA114L	VL	1.07	-1.02	-1.02	-1.02	-1.02	0.24	-1.02	-0.49	-0.49	-0.48	-0.49	-0.52	0.1	-0.42	-0.43	1.6	-0.236	-0.6
1ey0	VA114S	VS	0.04	0.58	0.58	0.57	0.58	0.69	0.57	0.67	0.67	0.71	0.73	0.66	0.97	0.99	0.99	1.6	-3.5252	-0.4
1ey0	VA114T	VT	0.31	-0.61	-0.61	-0.59	-0.61	-0.49	-0.59	0.17	0.17	0.17	0.19	0.14	0.02	-0.02	-0.03	1.6	-0.2453	-0.4
1ey0	VA23A	VA	2.7	3	3	3	3	3.02	3	3.02	3.02	3	3.03	3.08	3.13	3.13	3.13	1.6	1.9006	-0.2
1ey0	VA23F	VF	1.93	3.62	3.62	3.62	3.62	3.57	3.62	3.63	3.63	3.58	3.78	3.74	3.72	4.47	3.78	1.6	-1.9975	-1.2
1ey0	VA23G	VG	5.6	4.58	4.58	4.58	4.58	4.65	4.58	4.61	4.61	4.59	4.64	4.71	4.8	4.8	4.8	1.7	2.1087	-0.1
1ey0	VA23I	VI	-0.03	-1.01	-1.01	-1.01	-1.01	-1	-1.01	-1.01	-1.01	-1.02	-0.99	-1.05	-1.04	-0.97	-0.98	1.6	-0.1315	0.2
1ey0	VA23S	VS	4.76	3.47	3.47	3.47	3.47	3.5	3.47	3.49	3.49	3.51	3.55	3.57	3.62	3.62	3.62	1.6	3.6135	-0.4
1ey0	VA39A	VA	2.16	2.59	2.59	2.59	2.59	2.6	2.59	2.57	2.57	2.61	2.61	2.67	2.68	2.68	2.68	1.6	2.9676	0.2
1ey0	VA39G	VG	4.61	3.7	3.7	3.7	3.7	3.66	3.7	3.7	3.7	3.73	3.72	3.79	3.78	3.78	3.78	1.6	3.8919	-0.2
1ey0	VA39I	VI	-0.11	-0.81	-0.81	-0.81	-0.81	-0.8	-0.81	-0.81	-0.81	-0.82	-0.81	-0.84	-0.82	-0.84	-0.85	1.6	-2.2789	0.1
1ey0	VA39L	VL	0.9	-0.57	-0.57	-0.57	-0.57	-0.58	-0.57	-0.58	-0.58	-0.56	-0.57	-0.56	-0.62	-0.59	-0.61	1.6	-1.2456	0.3
1ey0	VA39S	VS	2.44	3.31	3.31	3.31	3.31	3.36	3.31	3.3	3.3	3.13	3.13	3.15	3.18	3.3	3.21	1.6	3.6316	-0.2
1ey0	VA39T	VT	1.55	2.18	2.18	2.18	2.18	2.18	2.18	2.18	2.18	2.19	2.2	2.22	2.22	2.23	2.23	1.6	2.8017	-0.4
1ey0	VA51A	VA	0.05	0.84	0.84	0.84	0.84	0.81	0.84	0.77	0.77	0.79	0.79	0.98	0.95	0.95	0.95	1.6	-6.6896	0.3
1ey0	VA51G	VG	0.17	0.81	0.81	0.81	0.81	0.77	0.81	0.76	0.76	0.76	0.76	0.9	0.88	0.88	0.88	1.6	0.5985	-0.4
1ey0	VA51I	VI	-0.09	-0.07	-0.07	-0.07	-0.07	-0.08	-0.07	-0.05	-0.05	-0.04	-0.04	0.01	0	0	0	1.6	-1.7594	-0.5
1ey0	VA51L	VL	0.1	-0.66	-0.66	-0.66	-0.66	-0.61	-0.66	-0.65	-0.65	-0.44	-0.44	-0.28	-0.22	-0.31	-0.34	1.6	-2.8029	-1
1ey0	VA51S	VS	-0.01	0.74	0.74	0.74	0.74	0.72	0.74	0.67	0.67	0.65	0.65	0.75	0.73	0.73	0.72	1.6	1.8117	-0.1
1ey0	VA51T	VT	-0.2	-0.05	-0.05	-0.05	-0.05	-0.05	-0.05	0.04	0.04	0.01	0.01	-0.04	-0.05	-0.05	-0.05	1.6	-2.5274	-0.6
1ey0	VA66A	VA	2.34	2.65	2.65	2.65	2.65	2.66	2.65	2.64	2.64	2.64	2.64	2.68	2.69	2.72	2.69	1.6	0.0212	0.4
1ey0	VA66G	VG	4.49	4.17	4.17	4.17	4.17	4.28	4.17	4.18	4.18	4.18	4.19	4.27	4.29	4.34	4.3	1.6	1.8912	-0.4
1ey0	VA66K	VK	5.2	2.16	2.16	2.2	2.16	2.23	2.2	2.41	2.41	2.41	2.41	2.3	2.31	2.25	2.24	1.7	11.9829	-5.8
1ey0	VA66M	VM	0.14	-2.03	-2.03	-2.03	-2.03	-2.03	-2.03	-1.19	-1.19	-1.18	-1.28	-1.38	-1.35	-1.17	-1.16	1.6	2.268	0.1
1ey0	VA66S	VS	3.09	3	3	3	3	3.01	3	3.02	3.02	3.04	3.04	3.08	3.12	3.14	3.14	1.6	4.391	-0.2
1ey0	VA66T	VT	1.34	1.97	1.97	1.97	1.97	1.99	1.97	1.98	1.98	2.06	2.06	2.08	2.03	2.05	2.04	1.6	1.5144	0
1ey0	VA74A	VA	3.23	2.84	2.84	2.84	2.84	2.83	2.84	2.85	2.85	2.85	2.97	3.05	3.06	3.06	3.06	1.6	1.5767	-0.6
1ey0	VA74G	VG	6.6	4.62	4.62	4.62	4.62	4.48	4.62	4.63	4.63	4.62	4.75	4.86	4.79	4.79	4.79	1.7	3.1422	0.2
1ey0	VA74I	VI	1.91	1.34	1.34	1.34	1.34	-0.83	1.34	1.34	1.34	1.34	1.2	1.18	-0.09	0.56	0.59	1.6	-6.3496	0.1
1ey0	VA74L	VL	1.12	0.55	0.55	0.57	0.55	-0.69	0.57	0.55	0.55	0.56	0.38	0.37	0.55	0.73	0.59	1.6	2.7011	-0.2
1ey0	VA74S	VS	5.4	4.19	4.19	4.19	4.19	4.08	4.19	4.17	4.17	4.17	4.21	4.27	4.23	4.22	4.22	1.7	4.5976	0.5
1ey0	VA74T	VT	3.88	2.51	2.51	2.51	2.51	2.45	2.51	2.52	2.52	2.52	2.54	2.57	2.55	2.55	2.55	1.6	3.1953	-0.1
1ey0	VA99A	VA	3.35	2.27	2.27	2.27	2.27	2.27	2.27	2.26	2.26	2.26	2.25	2.26	2.31	2.34	2.34	1.6	1.0541	-0.1
1ey0	VA99G	VG	5	4.24	4.24	4.24	4.24	4.25	4.24	4.02	4.02	4.02	4.02	4.09	4.19	4.09	4.07	1.7	1.3295	-0.1
1ey0	VA99I	VI	0.14	-0.35	-0.35	-0.35	-0.35	-0.36	-0.35	-0.34	-0.34	-0.34	-0.37	-0.41	-0.4	-0.42	-0.41	1.6	-1.1927	-0.2
1ey0	VA99L	VL	0.15	-1.4	-1.4	-1.4	-1.4	-1.13	-1.4	-1.36	-1.36	-1.36	-1.37	-1.43	-1.13	-1.2	-1.21	1.6	-6.3738	-0.2
1ey0	VA99S	VS	5.1	2.97	2.97	2.97	2.97	2.97	2.97	2.96	2.96	1.91	1.82	1.85	1.91	1.91	1.91	1.7	4.5892	0.1
1ey0	VA99T	VT	3.36	1.26	1.26	1.26	1.26	1.26	1.26	1.27	1.27	0.19	0.18	0.19	0.2	0.21	0.2	1.6	-2.0435	0.2
1ey0	WA140F	WF	0.6	-0.84	-0.84	-0.91	-0.84	-1.04	-0.91	-0.84	-0.09	-0.1	-0.23	-0.05	-0.31	-0.19	-0.23	1.7	-5.2492	-0.6
1ey0	WA140H	WH	0.4	2.22	2.22	2.25	2.22	2.08	2.25	2.33	3.08	3.05	2.74	2.82	2.35	2.47	2.47	1.7	1.3546	-0.6
1ey0	WA140L	WL	4.5	0.74	0.74	0.74	0.74	0.39	0.74	0.8	1.54	1.54	1.23	1.26	1.16	1.12	1.14	1.7	-0.0513	-2.5
1ey0	WA140Y	WY	1.1	-0.66	-0.66	-0.76	-0.66	-0.9	-0.76	-0.6	0.15	0.18	0.03	0.13	0.02	0.09	0.05	1.7	-3.9013	-1
1ey0	YA113A	YA	-0.06	0.02	0.02	-0.01	0.02	-0.02	-0.01	0.23	0.23	0.27	-0.05	-0.2	-0.07	-0.07	-0.08	1.6	-3.0757	-0.3
1ey0	YA113F	YF	-0.07	-0.1	-0.1	-0.04	-0.1	-0.07	-0.04	-0.11	-0.11	-0.11	-0.06	-0.09	-0.08	-0.09	-0.09	1.6	1.6556	-0.4
1ey0	YA113G	YG	0.2	0.41	0.41	0.38	0.41	0.36	0.38	0.62	0.62	0.66	0.5	0.27	0.18	0.18	0.18	1.6	-3.9199	0.4
1ey0	YA113L	YL	-0.2	-0.12	-0.12	-0.14	-0.12	-0.17	-0.14	-0.09	-0.09	-0.09	-0.18	-0.2	-0.18	-0.19	-0.19	1.6	-1.5408	-0.2
1ey0	YA115A	YA	0.25	0.54	0.54	0.52	0.54	0.48	0.52	0.7	0.7	0.71	0.52	0.58	0.79	0.68	0.71	1.6	0.2584	-0.1
1ey0	YA115F	YF	0.02	-0.09	-0.09	-0.04	-0.09	-0.04	-0.04	-0.13	-0.13	-0.13	-0.12	-0.39	-0.19	-0.21	-0.21	1.6	-1.2346	-0.2
1ey0	YA115G	YG	0.56	1.87	1.87	1.84	1.87	1.81	1.84	2.03	2.03	1.97	1.77	1.8	2.02	1.99	1.98	1.6	1.1707	-0.4
1ey0	YA115L	YL	0.22	0.69	0.69	0.69	0.69	0.22	0.69	0.32	0.32	0.25	0.09	0.28	0.47	0.36	0.39	1.6	0.4516	-0.4
1ey0	YA27A	YA	3.63	4.41	4.41	4.3	4.41	4.3	4.3	4.77	4.77	4.36	4.32	4.51	3.9	3.85	3.81	1.6	4.0958	0.2
1ey0	YA27C	YC	2.72	3.83	3.83	3.72	3.83	3.57	3.72	3.99	3.99	3.8	3.57	3.67	3.1	3.14	3.13	1.6	-0.8986	-0.2
1ey0	YA27D	YD	5.4	5.04	5.04	4.93	5.04	5.1	4.93	4.61	4.61	4.59	4.8	5.03	4.77	4.55	4.51	1.7	1.4229	-0.5
1ey0	YA27E	YE	5	4.6	4.6	4.46	4.6	4.82	4.46	4.24	4.24	4.09	3.78	4.54	4.35	4.22	4.14	1.7	3.2418	-0.1
1ey0	YA27F	YF	0.4	1.55	1.55	1.54	1.55	1.19	1.54	0.94	0.94	0.81	0.88	1.01	1.37	1.32	1.29	1.6	-1.2018	-0.2
1ey0	YA27G	YG	5.45	5.96	5.96	5.85	5.96	5.61	5.85	6.09	6.09	5.74	5.7	5.91	5.3	5.27	5.25	1.7	3.122	0.1
1ey0	YA27H	YH	1.86	3.6	3.6	3.46	3.6	4.31	3.46	3.3	3.3	3.28	3.44	2.94	3.36	3.26	3.18	1.6	3.8164	-0.2
1ey0	YA27I	YI	2.28	1.42	1.42	1.39	1.42	3.06	1.39	1.27	1.27	1.14	1.47	1.13	2.68	2.34	2.6	1.6	-1.9729	-0.2
1ey0	YA27K	YK	3.78	4.48	4.48	4.38	4.48	3.37	4.38	4.45	4.45	4.4	4.25	3.45	3.66	3.26	3.33	1.6	-0.5516	-0.2
1ey0	YA27L	YL	1.55	1.63	1.63	1.3	1.63	2.02	1.3	1.02	1.02	0.92	1.14	1.47	1.36	1.47	1.39	1.6	1.25	-0.5
1ey0	YA27M	YM	1.94	1.57	1.57	1.47	1.57	2.17	1.47	2.29	2.29	2.22	1.88	2.13	2.18	2.11	2.09	1.6	0.4669	0.3
1ey0	YA27N	YN	3.83	4.5	4.5	4.39	4.5	4.75	4.39	4.35	4.35	4.08	3.85	3.99	4.19	4.18	4.19	1.6	4.3926	0.1
1ey0	YA27P	YP	6.1	7.49	7.49	7.38	7.49	7.2	7.38	7.18	7.18	7.22	7.38	7.64	6.89	6.95	6.95	1.7	4.3581	-0.1
1ey0	YA27Q	YQ	3.31	3.89	3.89	3.79	3.89	3.97	3.79	4.11	4.11	3.8	3.59	3.66	2.73	2.95	2.9	1.6	3.1156	-0.3
1ey0	YA27R	YR	3.05	4.34	4.34	4.23	4.34	2.99	4.23	3.98	3.98	3.71	3.44	3.53	2.5	3.04	2.71	1.6	5.3689	-0.4
1ey0	YA27S	YS	3.21	5.07	5.07	4.96	5.07	5	4.96	5.36	5.36	5.13	4.93	4.93	4.63	4.53	4.52	1.6	0.3409	-0.2
1ey0	YA27T	YT	3.18	3.73	3.73	3.64	3.73	4.06	3.64	3.42	3.42	3.5	3.62	3.85	3.69	3.67	3.66	1.6	3.2764	-0.1
1ey0	YA27V	YV	2.65	1.71	1.71	1.58	1.71	2.49	1.58	1.34	1.34	1.15	1.2	1.35	2.14	2.09	2.09	1.6	5.2833	0.2
1ey0	YA27W	YW	0.72	0.91	0.91	0.78	0.91	2.51	0.78	0.61	-0.05	-0.06	0.19	0.4	1.5	1.17	1.11	1.6	-2.6774	-0.1
1ey0	YA54A	YA	1.97	1.31	1.31	1.31	1.31	1.23	1.31	1.27	1.27	1.35	1.19	1.16	1.04	1.05	1.04	1.6	-0.0615	-1.3
1ey0	YA54F	YF	0.38	-0.2	-0.2	-0.2	-0.2	-0.21	-0.2	-0.18	-0.18	-0.03	-0.01	0.01	0.11	0.12	0.12	1.6	-7.2988	-0.5
1ey0	YA54G	YG	1.72	-1.48	-1.48	-1.46	-1.48	-1.75	-1.46	-1.84	-1.84	-1.78	-1.92	-1.83	-1.93	-1.91	-1.92	1.6	-5.3222	-0.9
1ey0	YA54L	YL	3.31	-0.69	-0.69	-0.66	-0.69	-0.76	-0.66	-0.76	-0.76	-0.65	-0.73	-0.78	-0.77	-0.79	-0.79	1.6	-0.4174	-0.5
1ey0	YA85A	YA	0.41	0.64	0.64	0.64	0.64	0.13	0.64	0.85	0.85	0.85	0.77	0.74	0.29	0.29	0.27	1.6	-4.8617	-0.4
1ey0	YA85F	YF	0.07	-0.12	-0.12	-0.12	-0.12	-0.04	-0.12	-0.16	-0.16	-0.16	-0.14	-0.1	-0.13	-0.13	-0.13	1.6	0.2029	-0.1
1ey0	YA85G	YG	1.05	1.28	1.28	1.28	1.28	0.54	1.28	1.5	1.5	1.35	1.27	1.19	0.66	0.66	0.66	1.6	-7.5929	-0.1
1ey0	YA85L	YL	0.15	-0.23	-0.23	-0.23	-0.23	-0.58	-0.23	-0.07	-0.07	-0.07	-0.18	-0.14	-0.11	-0.16	-0.14	1.6	-5.1294	-0.2
1ey0	YA91A	YA	5.3	6.35	6.35	6.35	6.35	5.74	6.35	6.06	6.06	6.44	6.27	6.42	6.09	6.04	6.04	1.7	3.7558	0.6
1ey0	YA91F	YF	2.27	0.66	0.66	0.66	0.66	0.71	0.66	0.64	0.64	1.47	1.46	1.48	1.45	1.45	1.44	1.6	0.1937	0
1ey0	YA91G	YG	6.7	8.13	8.13	8.06	8.13	7.48	8.06	7.73	7.73	8.14	8	8.17	7.89	7.84	7.84	1.7	8.4294	0.3
1ey0	YA91L	YL	3.83	3.23	3.23	3.23	3.23	3.41	3.23	3.26	3.26	3.51	3.29	3.36	3.31	3.19	3.14	1.6	3.8383	0.1
1ey0	YA91S	YS	5.3	7.93	7.93	7.93	7.93	6.85	7.93	7.61	7.61	7.54	7.33	7.71	7.21	7.17	7.14	1.7	8.3424	0.7
1ey0	YA93A	YA	6.5	4.26	4.26	4.05	4.26	4.02	4.05	3.97	3.97	3.88	3.74	3.71	3.75	3.66	3.65	1.7	1.1608	-0.4
1ey0	YA93F	YF	1.81	0.83	0.83	0.82	0.83	0.68	0.82	0.8	0.8	0.81	0.83	0.84	0.85	0.88	0.85	1.6	-3.5436	-0.2
1ey0	YA93G	YG	7.5	5.62	5.62	5.39	5.62	5.35	5.39	5.3	5.3	5.21	5.07	5.73	5.08	5.07	5.08	1.7	4.7844	0.2
1ey0	YA93L	YL	4.53	2.26	2.26	2.19	2.26	1.87	2.19	2.12	2.12	2.17	2.02	1.99	1.74	1.82	1.74	1.6	2.0118	0.2
1fkj	EA60A	EA	1.71	0.02	0.02	0.01	0.02	-0.01	0.01	0.04	0.04	0.02	0.01	0.05	0.56	0.57	0.53	1.7	-4.52157	-0.2
1fkj	EA60G	EG	2.62	0.92	0.92	0.91	0.92	1	0.91	0.92	0.92	0.9	0.99	1.04	1.56	1.6	1.57	1.7	-3.5398	-0.2
1fkj	EA61A	EA	0.73	0.36	0.36	0.39	0.36	0.84	0.39	0.46	0.46	0.46	0.47	0.51	0.55	0.67	0.59	1.7	1.2212	-0.1
1fkj	EA61G	EG	2.2	1.56	1.56	1.59	1.56	2.18	1.59	1.65	1.65	1.65	1.65	1.68	1.86	1.99	1.92	1.7	2.1824	0
1fkj	FA36A	FA	3.07	4.65	4.65	4.65	4.65	4.49	4.65	4.35	4.35	4.34	4.04	4.14	3.76	3.79	3.77	1.7	3.8788	-0.7
1fkj	IA56A	IA	2.04	1.91	1.91	2.01	1.91	1.94	2.01	1.77	1.82	1.81	1.88	2.06	2.11	2.13	2.12	1.7	-4.28058	-0.4
1fkj	IA56D	ID	2.88	-0.9	-0.9	0.94	-0.9	1.02	0.94	0.23	0.23	0.12	0.03	0.18	0.3	0.32	0.31	1.7	-0.4904	-0.5
1fkj	IA56T	IT	1.95	1.68	1.68	1.78	1.68	1.77	1.78	1.6	1.62	1.13	1.12	1.2	1.32	1.32	1.32	1.7	1.8186	-0.2
1fkj	IA76A	IA	3.36	4.43	4.43	4.38	4.43	4.37	4.38	4.39	4.43	4.4	4.44	4.66	4.6	4.61	4.61	1.7	1.4053	-0.2
1fkj	IA76V	IV	0.33	1.34	1.34	1.29	1.34	1.26	1.29	1.3	1.33	1.35	1.49	1.54	1.53	1.53	1.53	1.7	-1.9643	-0.1
1fkj	IA7V	IV	0.9	1.14	1.12	1.14	1.14	1.14	1.12	1.13	1.13	1.11	1.11	1.08	1.13	1.12	1.14	1.7	-1.3859	-0.1
1fkj	IA91A	IA	1.33	4.45	4.45	4.43	4.45	4.29	4.43	4.13	4.13	4.13	4.23	4.43	4.24	4.18	4.17	1.7	1.5345	-0.8
1fkj	IA91V	IV	0.1	1.08	1.08	1.08	1.08	1	1.08	1.17	1.17	1.16	1.15	1.21	1.06	1.04	1.04	1.7	-3.0184	-0.2
1fkj	LA106A	LA	2.08	3.48	3.48	3.48	3.48	3.51	3.48	3.48	3.48	3.48	3.5	3.61	3.67	3.67	3.66	1.7	0.7668	-0.2
1fkj	LA50A	LA	2.22	2.27	2.27	2.27	2.27	2.25	2.27	2.46	2.46	2.46	2.47	2.58	2.62	2.63	2.63	1.7	-0.04	-0.1
1fkj	LA97A	LA	3.01	4.33	4.33	4.3	4.33	4.17	4.3	3.73	3.73	3.73	3.63	3.88	3.91	3.91	3.9	1.7	1.2355	-0.2
1fkj	RA57A	RA	0.55	0.26	0.26	0.46	0.26	0.46	0.46	1.35	1.35	1.05	0.99	0.66	0.87	0.86	0.84	1.7	3.806	0
1fkj	RA57G	RG	1.89	1.01	1.01	1.21	1.01	1.37	1.21	2.12	2.12	1.86	1.88	1.51	1.67	1.7	1.66	1.7	1.3379	0.1
1fkj	TA21A	TA	1.24	0.23	0.23	0.23	0.23	0.08	0.23	0.33	0.33	0.32	0.33	0.42	0.3	0.28	0.3	1.7	-4.14815	0
1fkj	TA21S	TS	1.06	1.39	1.39	1.39	1.39	1.08	1.39	1.29	1.29	1.28	1.29	1.35	1.2	1.18	1.17	1.7	1.7891	-0.1
1fkj	TA21V	TV	-0.56	-1.34	-1.34	-1.34	-1.34	-1.12	-1.34	-1.26	-1.26	-1.19	-1.11	-1.08	-0.65	-0.69	-0.72	1.7	-0.8617	0
1fkj	TA27A	TA	1.71	2.52	2.52	2.52	2.52	1.55	2.52	2.49	2.49	2.65	2.67	2.68	2.36	2.22	2.16	1.7	-2.8953	-0.1
1fkj	TA27S	TS	1.07	1.52	1.52	1.52	1.52	1.72	1.52	1.49	1.49	1.72	1.76	1.76	1.7	1.54	1.52	1.7	5.2502	-0.2
1fkj	TA27V	TV	-0.58	0.75	0.75	0.75	0.75	-0.23	0.75	0.75	0.75	1.01	1	0.98	0.36	0.29	0.24	1.7	-4.33682	0
1fkj	TA75A	TA	2.27	0.61	0.61	0.61	0.61	0.44	0.61	0.71	0.71	0.71	0.71	0.68	0.65	0.65	0.65	1.7	2.1485	-0.2
1fkj	TA75V	TV	0.7	-1.35	-1.35	-1.35	-1.35	-1.3	-1.35	-1.2	-1.2	-1.2	-1.2	-1.21	-1.46	-1.46	-1.46	1.7	-3.5767	0
1fkj	VA101A	VA	2.39	3.86	3.86	3.86	3.86	3.83	3.86	3.82	3.92	3.91	4	4.1	4.04	4.04	4.03	1.7	3.5515	-0.2
1fkj	VA23A	VA	2.62	2.51	2.51	2.51	2.51	2.42	2.51	2.19	2.19	2.19	2.19	2.7	2.33	2.31	2.34	1.7	2.1431	0
1fkj	VA24A	VA	3.04	2.95	2.95	2.95	2.95	3.09	2.95	2.94	2.99	2.99	2.65	2.95	3.22	3.16	3.15	1.7	-3.6557	-0.2
1fkj	VA2A	VA	2.18	2.17	2.17	2.17	2.17	2.11	2.17	2.17	2.17	2.06	2.07	2.11	2.17	2.17	2.16	1.7	1.771	-0.2
1fkj	VA4A	VA	2.26	1.87	1.87	1.87	1.87	1.92	1.87	1.81	1.81	1.87	1.86	1.96	1.99	1.96	1.96	1.7	-0.1183	-0.2
1fkj	VA55A	VA	1.78	2.08	2.08	2.08	2.08	2.05	2.08	2.08	2.11	2.11	1.89	2.05	2.11	2.07	2.06	1.7	-4.0684	-0.4
1fkj	VA63A	VA	2.56	2.49	2.49	2.49	2.49	2.52	2.49	2.39	2.45	2.45	2.46	2.55	2.54	2.52	2.52	1.7	1.4004	-0.2
1fkj	VA98A	VA	1.99	1.94	1.94	1.94	1.94	1.99	1.94	1.93	1.93	1.92	1.97	1.8	2.11	2.1	2.11	1.7	2.8216	-0.2
1fkj	WA59F	WF	2.72	2.98	2.98	3.18	2.98	3.18	3.18	2.26	3.09	3.08	2.77	2.75	2.83	2.86	2.84	1.7	-4.09683	-0.2
1fkj	WA59L	WL	2.35	3.56	3.56	3.58	3.56	3.56	3.58	2.75	3.59	3.59	2.84	3.06	3.02	3.17	3.15	1.7	-0.6346	-0.2
1flq	AA117G	AG	-0.8	-0.9	-0.9	-0.9	-0.9	-0.9	-0.9	-0.9	-0.9	-0.91	-0.9	-0.9	-0.9	-0.89	-0.89	1.801	-2.9894	0
1flu	AA67G	AG	-0.5	-1.74	-1.74	-1.74	-1.74	-1.78	-1.74	-1.49	-1.49	-1.49	-1.49	-1.5	-1.82	-1.8	-1.79	1.785	0.7812	0
1flv	AA101V	AV	0.32	1.68	1.68	1.68	1.68	1.92	1.68	1.68	1.68	1.67	1.6	1.51	1.72	2.02	1.78	2	3.4386	0
1flv	FA7L	FL	0.04	3.03	3.03	2.91	3.03	3.28	2.91	2.77	2.76	2.76	2.51	2.55	3.51	2.9	2.65	2	3.051	-0.4
1flv	GA87A	GA	0.13	0.4	0.4	0.41	0.4	0.46	0.41	0.41	0.41	0.61	0.51	0.47	0.55	0.99	0.77	2	6.5477	0
1flv	HA34A	HA	0.83	1.56	1.56	1.57	1.56	1.47	1.57	1.61	1.61	1.64	1.75	1.82	2.96	2.96	2.94	2	9.8965	0
1flv	VA18I	VI	-1.03	-0.16	-0.16	-0.18	-0.16	-0.26	-0.18	0.08	0.08	0.14	0.15	-0.28	-0.33	-0.31	-0.34	2	12.6431	0
1flv	VA18L	VL	-0.6	0.45	0.45	0.43	0.45	0.57	0.43	-1.09	-1.09	-0.98	-0.93	0.5	0.49	0.58	0.55	2	7.6108	0
1flv	VA83I	VI	-0.13	-0.67	-0.67	-0.67	-0.67	-0.66	-0.67	-0.67	-0.67	-0.66	-0.73	-0.76	-0.79	-0.77	-0.78	2	11.3151	0
1flv	YA47F	YF	0.59	0.42	0.42	0.43	0.42	-0.17	0.43	-0.23	-0.23	0.65	0.62	0.62	0.49	0.49	0.48	2	0.3128	0
1fn5	AA49G	AG	-0.7	-2.66	-2.66	-2.66	-2.66	-2.68	-2.66	-2.64	-2.64	-2.64	-2.64	-2.67	-2.54	-2.55	-2.56	1.78	-4.5354	0
1fna	AA13G	AG	1.18	0.57	0.57	0.57	0.57	0.52	0.57	0.54	0.54	0.49	0.45	0.5	0.48	0.46	0.45	1.8	-1.52932	0.1
1fna	AA57G	AG	2.49	1.27	1.27	1.27	1.27	1.26	1.27	1.27	1.27	1.27	1.27	1.19	1.33	1.32	1.31	1.8	1.2275	0.3
1fna	AA74G	AG	1.56	1.73	1.73	1.73	1.73	1.52	1.73	1.73	1.73	1.61	1.6	1.67	1.51	1.51	1.51	1.8	6.5833	-1.1
1fna	FA48A	FA	1.98	3.34	3.34	3.27	3.34	2.84	3.27	3.22	3.22	3.23	2.99	2.91	2.72	2.72	2.72	1.8	4.7898	-0.6
1fna	IA20A	IA	0.65	4.12	4.12	4.12	4.12	4.12	4.12	3.9	3.91	3.91	4.09	4.2	4.16	4.15	4.15	1.8	0.2426	0.4
1fna	IA20V	IV	0.18	1.48	1.48	1.48	1.48	1.44	1.48	1.48	1.48	1.48	1.58	1.63	1.62	1.62	1.62	1.8	-4.46803	0.3
1fna	IA34A	IA	4.86	4.63	4.63	4.65	4.63	4.59	4.65	4.5	4.52	4.54	4.46	4.59	4.8	4.8	4.8	1.8	5.1595	-0.5
1fna	IA34V	IV	0.11	1.07	1.07	1.07	1.07	1.05	1.07	1.07	1.08	1.08	1.21	1.1	1.29	1.29	1.29	1.8	-0.1157	-0.1
1fna	IA59A	IA	3.33	4.79	4.79	4.79	4.79	4.57	4.79	4.55	4.55	4.55	4.33	4.34	4.45	4.45	4.45	1.8	2.808	0.7
1fna	IA59V	IV	0.72	1.56	1.56	1.59	1.56	1.59	1.59	1.56	1.56	1.56	1.62	1.35	1.38	1.38	1.36	1.8	3.5527	-0.1
1fna	IA70A	IA	4.11	4.55	4.55	4.54	4.55	4.55	4.54	4.61	4.61	4.51	4.6	4.67	4.73	4.72	4.72	1.8	1.5101	-0.7
1fna	IA70V	IV	1.28	1.1	1.1	1.1	1.1	1.2	1.1	1.15	1.15	1.19	1.2	1.23	1.36	1.34	1.33	1.8	1.8413	-0.4
1fna	IA88A	IA	0.67	2.95	2.95	2.95	2.95	2.59	2.95	2.94	2.95	2.86	2.94	2.99	2.61	2.61	2.61	1.8	3.4279	-0.2
1fna	IA88V	IV	0.33	0.48	0.48	0.48	0.48	0.6	0.48	0.48	0.48	0.48	0.55	0.58	0.7	0.69	0.71	1.8	1.1186	-0.4
1fna	IA90A	IA	0.69	2.34	2.34	2.34	2.34	2.34	2.34	2.3	2.3	2.24	2.19	2.32	2.31	2.33	2.32	1.8	3.7454	0.3
1fna	IA90V	IV	0.4	1.45	1.45	1.45	1.45	1.49	1.45	1.41	1.41	1.52	1.52	1.58	1.61	1.62	1.61	1.8	0.7597	0.5
1fna	LA18A	LA	0.99	3.89	3.89	3.89	3.89	3.89	3.89	3.43	3.43	3.5	3.31	3.42	3.49	3.46	3.44	1.8	-0.36765	-0.7
1fna	LA62A	LA	2.88	3.16	3.16	3.16	3.16	3.18	3.16	3.19	3.19	3.16	3.17	3.06	3.17	3.15	3.15	1.8	2.677	0.4
1fna	LA8A	LA	1.81	4.34	4.34	4.34	4.34	4.06	4.34	4.38	4.39	4.53	4.67	4.67	4.37	4.36	4.36	1.8	2.7851	-0.4
1fna	SA85A	SA	-0.13	0.64	0.64	0.64	0.64	0.56	0.64	0.65	0.65	0.59	0.59	0.64	0.84	0.84	0.84	1.8	-3.01665	-0.3
1fna	VA10A	VA	1.17	2.96	2.96	2.96	2.96	2.84	2.96	2.96	2.96	2.73	2.57	2.57	2.71	2.7	2.7	1.8	1.1816	-0.8
1fna	VA29A	VA	1.37	2.83	2.83	2.83	2.83	2.44	2.83	2.87	2.87	2.68	2.65	2.75	2.78	2.8	2.79	1.8	-1.86808	-0.9
1fna	VA50A	VA	2.85	2.52	2.52	2.52	2.52	2.25	2.52	2.38	2.38	2.38	2.37	2.43	2.32	2.32	2.31	1.8	1.6173	0.3
1fna	VA66A	VA	0.91	1.64	1.64	1.64	1.64	1.53	1.64	1.62	1.62	1.63	1.58	1.58	1.49	1.37	1.34	1.8	-2.71302	0.1
1fna	VA72A	VA	3.17	3.19	3.19	3.19	3.19	3.21	3.19	3.19	3.22	3.22	3.45	3.51	3.38	3.39	3.38	1.8	-0.0283	1.4
1fna	WA22F	WF	1.97	1.86	1.86	1.86	1.86	1.82	1.86	1.05	1.99	1.99	2.06	2.11	2.09	2.11	2.09	1.8	-2.27925	0.4
1fna	YA32A	YA	4.23	4.88	4.88	4.88	4.88	4.89	4.88	4.47	4.54	4.54	4.35	4.51	4.46	4.45	4.45	1.8	3.5998	1.4
1fna	YA32F	YF	0.54	0.44	0.44	0.44	0.44	0.45	0.44	0.31	0.31	0.31	0.28	0.3	0.39	0.41	0.41	1.8	-3.05708	0.3
1fna	YA32L	YL	2.74	2.56	2.56	2.56	2.56	1.85	2.56	2.16	2.16	2.16	1.93	1.99	1.23	1.08	0.97	1.8	0.9503	0
1fna	YA36A	YA	1.49	3.19	3.19	3.12	3.19	3.07	3.12	2.85	2.85	2.83	2.23	2.3	2.53	2.73	2.7	1.8	-1.54944	0.7
1fna	YA68A	YA	1.88	5.6	5.6	5.6	5.6	5.61	5.6	5.18	5.18	5.17	4.8	4.89	4.92	4.94	4.93	1.8	-0.1147	-0.1
1fna	YA68F	YF	2.14	0.42	0.42	0.42	0.42	0.46	0.42	0.45	0.45	0.34	0.38	0.39	0.54	0.55	0.55	1.8	-0.058	-0.1
1fna	YA92A	YA	1.11	2.1	2.1	2.1	2.1	2.07	2.1	2.17	2.17	2.1	1.91	2	2.02	2.1	2	1.8	4.01	0.2
1fna	YA92F	YF	-0.13	-0.62	-0.62	-0.62	-0.62	-0.65	-0.62	-0.53	-0.53	-0.63	-0.58	-0.53	-0.52	-0.53	-0.53	1.8	-4.21382	-0.4
1fnf	LA1408P	LP	0.02	0.1	0.1	0.1	0.1	-0.09	0.1	0.11	0.11	0.15	0.15	0.52	0.31	0.33	0.32	2	5.8181	0.3
1ftg	AA101V	AV	-0.22	0.48	0.48	0.48	0.48	0.4	0.48	0.48	0.48	0.48	0.42	0.37	0.28	0.28	0.28	2	6.1051	0
1ftg	AA84G	AG	1.8	1.27	1.27	1.27	1.27	1.15	1.27	1.27	1.3	1.35	1.68	1.72	1.59	1.59	1.59	2	2.1906	0
1ftg	DA126K	DK	-0.91	-0.31	-0.31	-0.31	-0.31	-0.25	-0.31	-0.3	-0.3	-0.28	-0.32	-0.32	-0.42	-0.38	-0.4	2	-1.1296	0
1ftg	DA150K	DK	0.24	-1.24	-1.24	-1.39	-1.24	-0.96	-1.39	-1.33	-1.33	-1.57	-1.57	-1.29	-0.77	-0.92	-1.03	2	-3.9689	0
1ftg	DA43A	DA	-0.08	0.18	0.18	-0.38	0.18	-0.65	-0.38	-0.41	-0.41	-0.5	0.11	0.16	-0.12	-0.12	-0.12	2	-4.7686	-0.2
1ftg	DA65K	DK	0.18	2.64	2.64	1.47	2.64	1.9	1.47	0.33	0.33	0.28	0.29	0.31	1.44	1.64	1.46	2	2.4905	-0.2
1ftg	DA75K	DK	-0.89	-0.71	-0.71	-0.84	-0.71	-0.73	-0.84	-0.92	-0.92	-0.92	-0.92	-1.01	-0.89	-0.9	-0.9	2	-2.6517	-0.1
1ftg	EA107A	EA	-0.23	-0.07	-0.07	-0.08	-0.07	0.05	-0.08	0.05	0.05	0.07	0.06	0.02	0.23	0.24	0.24	2	4.7014	0
1ftg	EA20K	EK	-1.33	-0.49	0.12	-0.55	-0.49	-0.01	0.08	-0.02	-0.02	0.13	0.13	0.18	0.23	-0.05	-0.06	2	-3.8189	-0.1
1ftg	EA40K	EK	-1.45	1.09	1.09	-0.68	1.09	-0.72	-0.68	-0.93	-0.93	-0.66	-0.65	-0.62	-0.56	-0.61	-0.6	2	-0.0236	0
1ftg	EA61K	EK	-0.69	-0.67	-0.67	-0.85	-0.67	-0.76	-0.85	-0.85	-0.85	-0.84	-0.82	-1.02	-0.8	-0.86	-0.91	2	1.983	0
1ftg	EA72K	EK	-1.16	-0.64	-0.64	-1.2	-0.64	-0.98	-1.2	-0.97	-0.97	-0.97	-0.97	-1.38	-1.25	-1.09	-1.16	2	3.6255	0
1ftg	GA68A	GA	-0.45	-0.58	-0.58	-0.58	-0.58	-0.48	-0.58	-0.58	-0.58	-0.54	-0.53	-0.51	-0.51	-0.51	-0.51	2	0.7637	-0.1
1ftg	IA104V	IV	0.62	0.78	0.78	0.78	0.78	0.73	0.78	0.91	0.91	0.91	0.82	0.92	0.72	0.72	0.72	2	3.3797	0
1ftg	IA156V	IV	3.6	1.48	1.48	1.48	1.48	1.41	1.48	1.5	1.5	1.51	1.51	1.57	1.5	1.49	1.49	2	3.7606	0
1ftg	IA21A	IA	0.02	1.13	1.13	1.13	1.13	0.99	1.13	1.25	1.25	1.25	1.25	1.2	0.85	0.85	0.85	2	2.0323	0
1ftg	IA21G	IG	-0.01	2.49	2.49	2.49	2.49	2.19	2.49	2.4	2.4	2.39	2.4	2.33	2.06	2.06	2.06	2	5.6856	0
1ftg	IA22A	IA	1.7	3.99	3.99	3.99	3.99	3.93	3.99	3.99	4.02	4.02	4.17	4.29	4.11	4.1	4.11	2	4.499	-0.1
1ftg	IA22V	IV	1.37	1.43	1.43	1.43	1.43	1.4	1.43	1.42	1.44	1.44	1.51	1.56	1.59	1.59	1.59	2	1.625	0
1ftg	IA51V	IV	1.83	0.77	0.77	0.77	0.77	0.77	0.77	0.77	0.78	0.78	1.07	1.11	1.11	1.13	1.11	2	-0.7802	0
1ftg	IA52V	IV	1.4	1.29	1.29	1.29	1.29	1.26	1.29	1.29	1.31	1.31	1.35	1.18	1.11	1.13	1.12	2	6.2622	0
1ftg	LA143A	LA	0.1	4.13	4.13	4.13	4.13	3.93	4.13	4.12	4.12	4.14	4.25	4.33	3.88	3.96	3.94	2	4.3338	0.1
1ftg	LA50A	LA	2.69	3.68	3.68	3.71	3.68	3.65	3.71	3.47	3.47	3.48	3.46	3.55	3.45	3.15	3.38	2	16.5853	-0.2
1ftg	LA6A	LA	2.94	4.55	4.55	4.55	4.55	4.59	4.55	4.58	4.58	4.56	4.82	4.93	5	5.01	5	2	5.5183	0
1ftg	NA97A	NA	0.7	1.3	1.3	1.3	1.3	1.2	1.3	1.3	1.3	1.31	1.31	1.35	1.31	1.3	1.29	2	-0.7419	0
1ftg	QA111G	QG	-0.1	1.08	1.08	1.08	1.08	1.03	1.08	1.08	1.08	1.16	1.15	1.09	1.09	1.09	1.09	2	1.3088	-0.1
1ftg	QA99A	QA	-1.28	0.35	0.35	0.35	0.35	-0.05	0.35	0.35	0.35	0.58	0.71	0.76	0.8	0.81	0.8	2	0.2929	0
1ftg	SA110A	SA	1.38	-0.29	-0.29	-0.29	-0.29	-0.3	-0.29	-0.29	-0.29	-0.31	-0.27	-0.24	-0.24	-0.25	-0.25	2	4.9729	0
1ftg	SA71A	SA	0.64	0.41	0.41	0.41	0.41	0.42	0.41	0.41	0.41	0.34	0.34	0.41	0.45	0.45	0.45	2	2.3324	0
1ftg	TA122S	TS	0.17	0.75	0.75	0.75	0.75	0.51	0.75	0.75	0.75	0.72	0.7	0.74	0.75	0.75	0.75	2	1.9056	-0.1
1ftg	VA117A	VA	2.03	1.74	1.74	1.74	1.74	0.86	1.74	1.75	1.75	1.78	1.94	1.95	1.58	1.57	1.55	2	0.3898	0
1ftg	VA139A	VA	0.87	1.07	1.07	1.07	1.07	1.07	1.07	1.06	1.06	1.08	0.93	0.97	1.23	1.22	1.23	2	3.071	0
1ftg	VA160A	VA	1.88	1.95	1.95	1.96	1.95	1.96	1.96	1.96	1.97	1.97	2.08	2.12	2.2	2.19	2.19	2	1.9761	0.1
1ftg	VA18I	VI	-0.27	-0.63	-0.63	-0.63	-0.63	-0.84	-0.63	-0.63	-0.63	-0.64	-0.67	-0.67	-0.88	-0.87	-0.88	2	8.4161	0
1ftg	VA31A	VA	1.72	2.49	2.49	2.49	2.49	2.75	2.49	2.49	2.49	2.67	2.94	3.01	3.15	3.14	3.14	2	10.3273	0.3
1ftg	VA83I	VI	-0.06	-0.29	-0.29	-0.29	-0.29	-0.36	-0.29	-0.28	-0.28	-0.3	-0.35	-0.39	-0.44	-0.19	-0.35	2	2.9756	0
1fvk	CA30S	CS	1.79	1.85	1.85	1.85	1.79	1.81	1.79	2.21	2.21	2.5	2.51	2.24	2.2	2.34	2.34	1.7	-0.5115	0.7
1fvk	CA33S	CS	1.15	2.59	2.59	2.59	2.59	2.62	2.59	2.6	2.6	1.48	1.56	1.61	1.62	1.6	1.6	1.7	-10.085	0.8
1g4i	FA106A	FA	1.23	4.19	4.19	4.23	4.19	4.23	4.23	4.05	4.05	4.04	3.82	3.93	3.92	3.94	3.93	0.97	2.08465	-0.4
1g4i	HA48A	HA	1.93	1.87	1.87	1.88	1.87	1.87	1.88	1.88	1.88	1.99	2.01	1.62	1.67	1.65	1.65	0.97	13.3831	-4.2
1g4i	HA48N	HN	2.44	2.84	2.84	2.85	2.84	2.84	2.85	2.78	2.78	2.88	2.75	2.75	2.75	2.7	2.71	0.97	13.6437	-2.3
1g4i	HA48Q	HQ	0.49	1.27	1.27	1.27	1.27	1.27	1.27	1.27	1.27	1.41	1.39	1.38	1.39	1.32	1.31	0.97	3.95164	0.1
1g6n	SA128A	SA	0.24	-0.27	-0.27	-0.27	-0.27	-0.28	-0.27	-0.18	-0.18	-0.19	-0.19	-0.4	-0.38	-0.38	-0.38	2.1	1.7989	-0.1
1h7m	DA12A	DA	-0.24	-0.52	-0.52	-0.1	-0.52	-0.12	-0.1	0	0	0	0	-0.01	-0.14	-0.07	-0.11	1.96	4.49384	1.2
1h7m	DA2A	DA	0.53	4.72	4.72	2.81	4.71	2.75	2.8	2.74	2.74	2.79	2.91	2.97	3.02	3.03	3	1.96	-0.01857	1
1h7m	DA44A	DA	-0.05	0.25	1.73	0.29	0.25	0.79	0.96	0.59	0.59	1.16	1.16	1.31	1.29	1.18	1.22	1.96	-0.30867	1.2
1h7m	DA48A	DA	-0.36	-0.19	-0.19	-0.4	-0.19	-0.37	-0.4	-0.3	-0.3	-0.35	-0.25	-0.16	-0.12	-0.12	-0.12	1.96	-2.69974	1.1
1h7m	DA87A	DA	1.36	0.66	0.66	0.77	0.66	0.69	0.77	0.76	0.76	0.43	0.43	0.52	0.69	0.69	0.69	1.96	0.63854	1.1
1h7m	EA47A	EA	0.05	0.32	0.32	0	0.32	0.01	0	-0.01	-0.01	-0.01	-0.01	-0.1	-0.07	-0.06	-0.06	1.96	-1.71434	1
1h7m	EA50A	EA	-0.57	0.33	0.33	0.3	0.33	0.27	0.3	0.29	0.29	0.29	0.29	0.32	0.28	0.27	0.28	1.96	-2.31794	1.2
1h7m	EA62A	EA	1.29	0.79	0.79	0.68	0.78	0.73	0.67	0.61	0.61	0.61	0.06	0.66	0.7	0.53	0.51	1.96	0.64102	1.1
1h7m	EA64A	EA	0.26	-0.67	-0.67	-0.72	-0.7	-0.62	-0.75	-0.37	-0.37	-0.32	-0.34	-0.35	-0.3	-0.3	-0.31	1.96	-1.20594	1
1h7m	EA69A	EA	0.74	1.02	1.02	0.72	1.87	1.5	1.56	1.55	1.55	1.75	1.75	1.74	1.89	1.89	1.88	1.96	0.61986	1.2
1h7m	EA6A	EA	0.77	1.05	1.05	1	1.05	0.48	1	1.3	1.3	1.14	0.91	1.24	0.95	1.06	1.04	1.96	-3.83984	0.8
1h7m	EA90A	EA	0.41	0.39	0.39	0.51	0.39	0.34	0.51	0.23	0.23	0.21	0.46	0.45	0.3	0.3	0.3	1.96	1.48398	1.3
1h7m	HA78A	HA	0.5	0.98	0.98	1.08	0.98	0.79	1.08	1.06	1.06	1.34	1.34	1.33	1.06	0.96	0.96	1.96	-2.85574	1
1h7m	KA15A	KA	0.91	1.47	1.47	1.43	1.47	1.33	1.43	1.3	1.3	0.94	0.94	1.02	0.86	0.87	0.86	1.96	0.65684	1.3
1h7m	KA22A	KA	-0.43	0.59	0.59	0.65	0.59	0.56	0.65	0.5	0.5	0.45	0.45	0.53	0.66	0.66	0.65	1.96	-1.74314	1.2
1h7m	KA28A	KA	1.2	0.79	0.79	0.82	0.79	0.7	0.82	0.45	0.45	0.59	0.4	0.66	0.73	0.74	0.74	1.96	-2.47354	1.1
1h7m	KA33A	KA	-0.12	1.49	1.49	1.45	1.49	1.35	1.45	1.46	1.46	1.04	1.04	1.21	1.23	1.27	1.26	1.96	3.06596	1.3
1h7m	KA46A	KA	1.1	1.65	1.65	1.79	1.66	1.94	1.8	1.88	1.88	1.94	1.94	2.02	2.2	1.87	1.8	1.96	2.41863	1.1
1h7m	KA9A	KA	0.29	1.33	1.33	1.34	1.33	1.09	1.34	1.14	1.14	1.1	1.2	1.22	1.12	1.09	1.07	1.96	-1.09584	1.2
1h7m	RA21A	RA	-0.07	-0.23	-0.23	0.05	-0.23	0.05	0.05	0.12	0.12	0.12	0.13	0.18	0.23	0.24	0.24	1.96	0.16298	1.2
1h7m	RA39A	RA	0.07	-0.23	-0.23	-0.14	-0.2	-0.42	-0.11	0.5	0.5	0.51	0.48	0.4	0.39	0.47	0.46	1.96	-1.20164	1.1
1h7m	RA42A	RA	-0.33	-1.32	0.16	-0.74	-1.32	0.55	0.72	0.48	0.48	0.28	0.28	0.33	0.3	0.87	0.69	1.96	1.32671	1.1
1h7m	RA54A	RA	0.26	0.45	0.45	0.38	0.45	0.37	0.38	0.41	0.41	0.35	0.34	0.44	0.43	0.44	0.44	1.96	-0.38865	1.1
1h7m	RA76A	RA	-0.19	1.02	1.02	0.97	1.02	0.97	0.97	1.01	1.01	1.31	1.31	1.46	1.53	1.51	1.5	1.96	-1.24464	1.1
1h7m	RA8A	RA	0.77	1.2	1.2	0.86	1.22	0.88	0.87	0.89	0.89	0.57	0.66	0.71	0.98	1.11	0.98	1.96	-0.20116	1.2
1h7m	RA92A	RA	0.31	1.53	1.53	1.64	1.53	1.47	1.64	1.31	1.31	1.34	1.31	1.44	1.65	1.65	1.64	1.96	1.89603	1.1
1hmk	AA30I	AI	-1.47	-0.29	-0.29	-0.32	-0.29	-0.25	-0.32	-0.27	-0.28	-0.29	-0.07	-0.35	-0.15	-0.32	-0.25	2	3.0075	-0.2
1hmk	AA30T	AT	-0.48	0.83	0.83	0.8	0.83	0.89	0.8	0.82	0.81	0.82	1.12	0.74	0.74	0.72	0.69	2	0.2793	0
1hmk	IA55V	IV	2.72	1.67	1.67	1.67	1.67	1.61	1.67	1.67	1.66	1.66	1.67	1.7	1.68	1.62	1.61	2	9.4022	0
1hmk	IA89V	IV	0.86	0.99	0.99	0.99	0.99	0.96	0.99	1	1	0.98	1.02	1.17	1.17	1.17	1.17	2	3.3677	-0.1
1hmk	IA95V	IV	1.72	0.9	0.9	0.9	0.9	0.84	0.9	0.9	0.93	0.94	1.13	1.12	1.17	1.17	1.16	2	3.8863	-0.1
1hmk	KA93A	KA	1.72	1.02	1.02	1.02	1.02	1.11	1.02	0.88	0.88	0.87	0.91	1.03	1.08	1.07	1.07	2	3.2246	-0.9
1hmk	LA105A	LA	0.28	2.28	2.28	2.28	2.28	2.26	2.28	2.48	2.48	2.48	2.49	2.56	2.62	2.6	2.6	2	2.6973	0
1hmk	LA110A	LA	0.35	1.16	1.16	1.15	1.16	1.17	1.15	1.29	1.29	1.24	1.11	1.09	1.07	1.08	1.08	2	1.171	0.1
1hmk	LA12A	LA	2.73	3.88	3.88	3.88	3.88	3.79	3.88	3.6	3.62	3.61	3.63	3.79	3.64	3.69	3.64	2	4.2792	-0.2
1hmk	LA52A	LA	3.22	3.15	3.15	3.18	3.15	3.54	3.18	3.18	3.18	3.23	2.87	2.82	3.29	3.23	3.24	2	7.9433	-0.2
1hmk	LA96A	LA	1.75	2.8	2.8	2.8	2.8	2.76	2.8	2.82	2.93	2.93	2.95	3.01	3.03	3.03	3.02	2	0.6165	0
1hmk	TA29I	TI	-3.55	-1.82	-1.82	-1.82	-1.82	-1.86	-1.82	-1.45	-1.45	-1.37	-1.41	-1.82	-1.48	-1.84	-1.89	2	1.4148	0.2
1hmk	TA29V	TV	-2.26	-1.89	-1.89	-1.89	-1.89	-1.82	-1.89	-1.66	-1.68	-1.62	-1.61	-1.63	-1.64	-1.65	-1.65	2	-2.1648	0.2
1hmk	TA33I	TI	0.64	0.18	0.18	0.18	0.18	0.18	0.18	0.17	0.15	0.47	0.38	0.3	0.54	0.58	0.54	2	2.3697	-0.1
1hmk	TA38A	TA	1.3	-0.38	-0.38	-0.38	-0.38	-0.37	-0.38	-0.84	-0.84	-0.83	-0.85	-0.84	-0.56	-0.56	-0.56	2	0.3391	0
1hmk	VA27A	VA	1.24	1.98	1.98	1.98	1.98	1.86	1.98	1.98	1.99	1.96	2.06	2.15	2.01	2.02	2.01	2	5.7503	-0.2
1hmk	VA8A	VA	0.83	2.24	2.24	2.22	2.24	2.17	2.22	1.8	1.8	1.79	1.9	1.7	1.73	1.74	1.74	2	5.6296	0
1hmk	VA90A	VA	-0.9	-0.06	-0.06	-0.06	-0.06	-0.35	-0.06	0.01	0.01	0.01	0.01	-0.01	-0.36	-0.36	-0.36	2	-2.1608	0
1hmk	WA104F	WF	1.96	2.36	2.36	2.51	2.36	2.52	2.51	1.96	2.9	2.97	2.64	2.81	2.82	2.82	2.81	2	6.2677	0
1hmk	WA118F	WF	0.31	0.13	0.13	0.16	0.13	0.28	0.16	-0.8	-0.23	-0.19	-0.4	-0.47	0.3	0.77	0.38	2	8.2583	-0.2
1hmk	WA26F	WF	2.11	2.42	2.42	2.47	2.42	2.43	2.47	2.16	3.08	2.61	2.59	2.57	2.7	2.66	2.63	2	7.7336	-0.1
1hmk	WA60A	WA	2.01	5.16	5.16	5.15	5.16	4.48	5.15	4.93	5.86	5.68	5.56	5.68	5.81	5.77	5.8	2	11.8778	-0.1
1hmk	WA60F	WF	0.68	1.83	1.83	1.86	1.83	1.68	1.86	1.54	2.48	2.4	2.37	2.43	2.56	2.7	2.7	2	9.4996	0.2
1hmk	YA103F	YF	2.13	1.22	1.22	1.22	1.22	1.35	1.22	1.1	1.11	1.33	1.25	1.27	1.39	1.39	1.39	2	1.5181	0
1hms	EA72S	ES	3.67	2.12	2.12	2.12	2.12	2.33	2.12	2.08	2.08	3.75	3.94	3.92	3.98	3.74	3.7	1.4	4.0081	0
1hms	FA16S	FS	3.98	2.61	2.61	3.63	2.61	3.29	3.63	4.57	4.57	3.93	3.79	3.74	3.9	4.12	4	1.4	4.0553	0
1hms	FA4S	FS	3.67	3.88	3.88	3.88	3.88	3.85	3.88	3.76	3.75	3.78	3.5	3.57	3.49	3.42	3.41	1.4	7.6813	-0.7
1hms	FA57S	FS	2.43	2.74	2.74	2.74	2.74	2.83	2.74	2.92	2.92	2.43	2.29	2.33	2.25	2.25	2.24	1.4	5.4868	0.1
1hms	FA64S	FS	3.82	5.28	5.28	5.25	5.28	5.06	5.25	4.7	4.7	4.56	4.29	4.45	4.48	4.45	4.44	1.4	7.5999	0
1hms	GA67S	GS	1.22	2.92	2.92	2.92	2.92	2.89	2.92	2.89	2.89	2.89	2.89	2.9	2.87	2.86	2.87	1.4	7.7579	0.1
1hms	KA21I	KI	0	-0.33	-0.33	-0.27	-0.33	-0.06	-0.27	-0.26	-0.26	-0.28	-0.28	-0.14	0.05	0.05	0.05	1.4	3.5302	0
1hms	LA66G	LG	3.67	3.28	3.28	3.28	3.28	3.01	3.28	3.04	3.04	3.03	2.93	3.09	3.18	3.19	3.19	1.4	5.0844	-0.3
1hms	RA106T	RT	2.84	1.27	1.27	1.27	1.27	1.19	1.27	0.85	0.85	0.89	0.46	1.08	1.04	1.59	1.11	1.4	2.0696	0.1
1hms	WA8E	WE	3.82	6.62	6.62	6.62	6.62	6.64	6.62	6.33	7.23	7.7	7.23	7.52	7.69	7.53	7.56	1.4	8.5144	-0.6
1hz6	AA13P	AP	0.05	-1.22	-1.22	-1.22	-1.22	-1.24	-1.22	-1.21	-1.21	-1.21	-1.28	-1.19	-1.2	-1.18	-1.19	1.7	2.5417	-0.1
1hz6	AA13V	AV	1.08	1.68	1.68	1.68	1.68	1.66	1.68	1.52	1.52	1.52	1.45	1.5	1.44	1.59	1.44	1.7	0.6725	-12.7
1hz6	AA20G	AG	2.15	1.19	1.19	1.19	1.19	1.19	1.19	1.2	1.2	1.16	1.3	1.3	1.31	1.31	1.31	1.7	11.5969	-10.1
1hz6	AA20V	AV	-1.12	-1.74	-1.74	-1.74	-1.74	-1.85	-1.74	-1.68	-1.68	-1.74	-1.5	-1.5	-1.6	-1.6	-1.6	1.7	24.1531	-15.8
1hz6	AA29G	AG	2.49	1.78	1.78	1.78	1.78	1.75	1.78	1.78	1.78	1.8	1.97	2.01	1.92	1.94	1.93	1.7	8.2858	-2.7
1hz6	AA33G	AG	3.34	2.33	2.33	2.3	2.33	2.32	2.3	2.33	2.31	2.33	2.34	2.14	2.13	2.15	2.14	1.7	-3.9852	-9.5
1hz6	AA35G	AG	1.22	0.86	0.86	0.88	0.86	0.87	0.88	0.9	0.9	0.9	0.85	0.85	0.9	0.9	0.9	1.7	10.7516	-14.9
1hz6	AA37G	AG	3.29	2.03	2.03	2.03	2.03	2.04	2.03	1.85	1.9	1.9	2.2	2.2	2.26	2.18	2.13	1.7	11.9384	-14.1
1hz6	AA52G	AG	0.57	0.17	0.17	0.17	0.17	0.17	0.17	0.17	0.17	0.17	0.17	0.17	0.14	0.15	0.14	1.7	-1.4023	-14.8
1hz6	AA8G	AG	2.35	1.53	1.53	1.53	1.53	1.51	1.53	1.52	1.52	1.49	1.71	1.74	1.71	1.71	1.71	1.7	182.592	2.3
1hz6	DA38A	DA	1.05	0.1	0.1	0.53	0.1	0.5	0.53	1.07	1.06	1.02	1.07	1.14	1.04	1.02	1	1.7	-20.4275	-15.6
1hz6	DA38G	DG	1.95	1.22	1.22	1.66	1.22	1.59	1.66	2.13	2.12	2.09	2.06	2.1	2.01	2	1.95	1.7	26.1183	0.9
1hz6	DA50A	DA	0.08	1.23	1.23	1.23	1.23	1.26	1.23	1.23	1.23	1.26	1.25	1.28	1.29	1.28	1.28	1.7	-2.2563	-15.6
1hz6	EA21A	EA	0.66	0.62	0.62	0.62	0.62	0.65	0.62	0.68	0.68	0.64	0.75	0.8	0.82	0.81	0.81	1.7	130.663	-3.8
1hz6	EA32G	EG	1.09	1.26	1.26	1.32	1.26	1.38	1.32	1.38	1.38	1.38	1.39	1.42	1.46	1.45	1.45	1.7	-27.8117	-2.4
1hz6	EA32I	EI	1.13	-1.07	-1.07	-0.99	-1.07	-1	-0.99	-0.95	-0.95	-0.95	-0.9	-0.89	-0.86	-0.86	-0.88	1.7	-5.995	-2.9
1hz6	EA46A	EA	0.16	0.64	0.64	0.69	0.64	0.65	0.69	0.71	0.71	0.72	0.69	0.69	0.76	0.76	0.76	1.7	124.825	-0.4
1hz6	FA12A	FA	2.91	2.23	2.23	2.23	2.23	2.26	2.23	2.18	2.18	2.18	2.02	2	2.17	2.17	2.17	1.7	25.1441	-14.5
1hz6	FA12L	FL	0.55	1.26	1.26	1.26	1.26	1.25	1.26	1.05	1.05	1.05	0.87	0.89	0.99	0.83	0.81	1.7	3.5212	-13.8
1hz6	FA22A	FA	5.25	3.47	3.47	3.39	3.47	3.36	3.39	3.28	3.28	3.15	3.18	3.24	3.29	3.28	3.27	1.7	72.5042	-3.3
1hz6	FA22L	FL	3.27	1.63	1.63	1.56	1.63	1.56	1.56	1.21	1.21	1.09	1.12	1.15	1.26	1.28	1.26	1.7	19.5813	-14.8
1hz6	FA26G	FG	3.15	2.06	2.06	1.93	2.06	1.8	1.93	1.87	1.87	1.92	1.7	1.68	1.76	1.77	1.77	1.7	4.8898	-14.1
1hz6	FA26L	FL	0.42	-0.26	-0.26	-0.44	-0.26	-0.48	-0.44	-0.73	-0.73	-0.6	-0.71	-0.7	-0.82	-0.76	-0.76	1.7	206.362	-0.5
1hz6	GA15A	GA	1.58	3.1	3.1	3.1	3.1	3.14	3.1	3.11	3.11	3.11	3.11	3.12	3.11	3.11	3.11	1.7	350.402	1.6
1hz6	GA15V	GV	2.7	4.67	4.67	4.67	4.67	4.8	4.67	4.66	4.66	4.66	4.67	4.64	4.66	4.66	4.66	1.7	-38.6449	-3.7
1hz6	GA24A	GA	1.94	2.02	2.02	2.02	2.02	1.92	2.02	2.04	2.04	2.05	2.05	1.93	1.93	1.91	1.9	1.7	37.7072	-16.4
1hz6	GA45A	GA	1.92	3.48	3.48	3.48	3.48	3.19	3.48	3.47	3.47	2.96	2.88	2.85	3.35	3.34	3.34	1.7	12.7333	-14.5
1hz6	GA55A	GA	2.12	3.41	3.41	3.27	3.41	3.51	3.27	3.16	3.16	3.15	3.14	3.17	3.55	3.45	3.41	1.7	-5.57	-10.3
1hz6	IA11A	IA	1.26	2.45	2.45	2.45	2.45	2.3	2.45	2.71	2.71	2.61	2.59	2.48	2.41	2.5	2.48	1.7	-3.8145	-9.5
1hz6	IA11V	IV	0.43	1.07	1.07	1.07	1.07	1.04	1.07	1.03	1.03	1.03	1.01	1.04	1	1.03	1.01	1.7	13.3234	-15.6
1hz6	IA6A	IA	4.5	4.36	4.36	4.26	4.36	4.22	4.26	3.83	3.83	3.86	4.71	4.7	4.95	4.54	4.35	1.7	65.6942	-12.2
1hz6	KA23A	KA	0.93	0.92	0.92	0.92	0.92	0.96	0.92	0.89	0.89	0.92	0.92	1.14	1.13	1.19	1.18	1.7	242.815	-1.9
1hz6	KA28G	KG	0.02	1.77	1.77	1.97	1.77	1.83	1.96	2.02	2.02	1.86	1.84	1.78	1.79	1.86	1.79	1.7	-5.1145	-14.1
1hz6	KA41A	KA	-0.4	0.75	0.75	0.46	0.75	0.35	0.46	0.39	0.44	0.4	0.62	0.71	0.77	0.8	0.8	1.7	-21.3851	-8.7
1hz6	KA42A	KA	-0.14	-0.04	-0.04	-0.08	-0.04	-0.02	-0.08	0.22	0.22	0.22	0.22	0.24	0.31	0.33	0.32	1.7	-13.6784	-15.5
1hz6	KA54A	KA	0.11	0.7	0.7	0.7	0.7	0.66	0.7	0.74	0.74	0.81	0.81	0.81	0.83	0.82	0.82	1.7	2.9849	-3.1
1hz6	KA7A	KA	0.9	1.29	1.29	1.29	1.29	1.11	1.29	1.4	1.4	1.35	1.58	1.67	1.51	1.5	1.51	1.7	22.9682	-1.5
1hz6	LA10A	LA	2.69	3.15	3.15	3.14	3.15	3.1	3.14	2.97	2.97	2.97	3.31	3.37	3.32	3.32	3.32	1.7	123.955	1.3
1hz6	LA40A	LA	2.25	2.45	2.45	2.43	2.45	2.46	2.43	2.3	2.3	2.34	2.14	2.34	2.28	2.22	2.19	1.7	71.8622	0.3
1hz6	NA14A	NA	1.72	1.29	1.29	1.29	1.29	1.31	1.29	1.28	1.28	1.28	1.31	1.37	1.12	1.07	1.05	1.7	133.748	-16.6
1hz6	NA44A	NA	0.36	0.78	0.78	0.79	0.78	0.76	0.79	0.84	0.84	1.18	1.19	1.24	1.26	1.27	1.27	1.7	108.445	-3.4
1hz6	NA9A	NA	1.75	1.39	1.39	1.39	1.39	1.41	1.39	1.57	1.57	1.56	1.57	1.96	1.44	1.41	1.41	1.7	17.2304	-13.8
1hz6	SA16A	SA	0.22	0.23	0.23	0.23	0.23	0.25	0.23	0.23	0.23	0.21	0.22	0.26	0.29	0.34	0.35	1.7	133.001	-0.9
1hz6	SA31A	SA	-0.34	0.67	0.67	0.67	0.67	0.46	0.67	0.3	0.3	0.3	0.3	0.42	0.29	0.28	0.27	1.7	54.1632	-15.2
1hz6	SA31G	SG	0.78	1.2	1.2	1.2	1.2	1	1.2	1.09	1.09	1.09	1.09	1.17	1	0.98	0.99	1.7	8.3593	-0.9
1hz6	TA17A	TA	1.17	0.29	0.29	0.29	0.29	0.31	0.29	0.38	0.38	1.17	1.15	1.23	0.71	0.71	0.71	1.7	216.269	1.9
1hz6	TA19A	TA	1.01	0.22	0.22	0.22	0.22	0.19	0.22	0.34	0.34	0.48	0.49	0.47	0.12	0.12	0.12	1.7	116.661	0.5
1hz6	TA25A	TA	1.1	1.2	1.2	1.2	1.2	1.21	1.2	1.19	1.19	0.84	0.84	0.74	0.79	0.85	0.8	1.7	20.8538	-14.2
1hz6	TA30A	TA	1.17	0.48	0.48	0.4	0.48	0.48	0.4	0.41	0.4	0.37	0.36	0.1	0.04	0.07	0.06	1.7	3.1389	-15.1
1hz6	TA39G	TG	0.23	0.2	0.2	0.2	0.2	0.26	0.2	0.09	0.09	0	0.15	0.14	0.19	0.19	0.19	1.7	-12.6798	-9.4
1hz6	TA48A	TA	1.25	0.63	0.63	0.63	0.63	0.56	0.63	0.66	0.66	0.66	0.66	0.64	0.59	0.58	0.59	1.7	-25.1584	-8.4
1hz6	TA5A	TA	1.76	0.65	0.65	0.65	0.65	0.62	0.65	0.54	0.54	0.42	0.57	0.65	0.64	0.68	0.66	1.7	218.621	-1.2
1hz6	VA49A	VA	0.91	1.57	1.57	1.57	1.57	1.59	1.57	1.61	1.63	1.69	1.39	1.32	1.26	1.25	1.24	1.7	47.2022	-2.4
1hz6	VA4A	VA	1.32	1.49	1.49	1.42	1.49	1.03	1.42	1.41	1.41	1.47	1.53	1.61	1.57	1.57	1.55	1.7	-7.2715	-8.9
1hz6	VA51A	VA	0.98	0.29	0.29	0.29	0.29	0.29	0.29	0.46	0.46	0.46	0.47	0.42	0.42	0.42	0.42	1.7	7.1267	-14.1
1hz6	YA34A	YA	2.81	2.81	2.81	2.81	2.81	2.81	2.81	2.4	2.49	2.51	2.17	2.23	2.22	2.22	2.21	1.7	-6.0363	-16.1
1hz6	YA36A	YA	2.49	2.4	2.4	2.36	2.4	2.2	2.36	2.24	2.24	2.18	2.05	1.79	1.81	1.83	1.81	1.7	-18.2012	-14.4
1hz6	YA56A	YA	1.51	1.16	1.16	1.02	1.16	1.01	1.02	1.2	1.2	1.4	0.88	0.82	0.89	0.9	0.89	1.7	59.7222	-1.8
1ifc	AA104C	AC	-1.32	-0.47	-0.47	-0.45	-0.47	-0.44	-0.45	-0.46	-0.49	-0.52	-0.56	-0.58	-0.58	-0.58	-0.58	1.19	-10.4288	0
1ifc	FA68A	FA	0.42	2.99	2.99	3.01	2.99	2.96	3.01	2.62	2.66	2.52	2.23	2.29	2.28	2.24	2.24	1.19	0.0956	-0.2
1ifc	FA93A	FA	2.37	4.3	4.3	4.3	4.3	4.26	4.3	3.98	4.09	3.92	3.66	3.76	3.66	3.68	3.68	1.19	-8.97109	-0.1
1ifc	WA6Y	WY	0.9	2.07	2.07	2.07	2.07	2.09	2.07	2.07	2.97	3.01	2.95	3.02	3.02	3.06	3.06	1.96	0.3809	0
1ifc	WA82Y	WY	0.15	1.51	1.51	1.66	1.51	1.6	1.66	0.93	1.73	1.76	1.81	1.84	1.53	1.43	1.48	1.96	-5.3695	0
1ifc	GA65A	GA	0.94	2.88	2.88	2.88	2.88	2.88	2.88	2.86	2.86	2.86	2.88	3	2.98	2.99	2.99	1.19	0.5381	-0.1
1ifc	IA23C	IC	-0.51	1.93	1.93	1.92	1.93	1.78	1.92	1.64	1.64	1.83	1.87	1.96	1.89	1.89	1.89	1.19	-5.99558	0
1ifc	LA64A	LA	1.68	2.52	2.52	2.52	2.52	2.47	2.52	2.6	2.6	2.6	2.67	2.89	2.65	2.67	2.67	1.19	-5.96837	-0.3
1ifc	LA64G	LG	2.26	3.42	3.42	3.42	3.42	3.65	3.42	3.37	3.37	2.85	2.96	3	3.8	3.79	3.8	1.19	1.1414	-0.3
1ifc	LA72C	LC	-0.02	2.73	2.73	2.73	2.73	2.64	2.73	2.61	2.61	2.66	2.69	2.43	2.65	2.5	2.43	1.19	-4.1516	-0.5
1ifc	LA89C	LC	1.25	3.39	3.39	3.39	3.39	3.46	3.39	3.37	3.38	3.38	3.52	3.67	3.52	3.53	3.53	1.19	-2.1245	-0.2
1ifc	SA53C	SC	-0.31	-0.37	-0.37	-0.35	-0.37	-0.44	-0.35	-0.35	-0.35	-0.65	-0.64	-0.62	-0.2	-0.56	-0.68	1.19	-1.3385	-0.2
1ifc	VA60C	VC	0.07	1.63	1.38	1.63	1.63	1.39	1.38	1.36	1.35	1.3	1.48	1.46	0.91	1.31	1.26	1.19	1.7196	0
1ifc	VA60N	VN	0.83	2.28	2.28	2.28	2.28	2.23	2.28	2.07	2.06	2.06	1.91	1.89	1.82	1.82	1.81	1.19	-2.5129	-0.3
1igv	DA19N	DN	-0.77	-0.37	-0.37	-0.37	-0.37	-0.32	-0.37	-0.43	-0.43	-0.54	-0.54	-0.57	-0.73	-0.71	-0.72	1.85	4.1532	0.2
1igv	EA17Q	EQ	-0.35	-0.99	-0.99	-0.66	-0.99	-0.7	-0.88	-0.85	-0.85	-0.62	-0.63	-0.63	-0.52	-0.61	-0.77	1.85	4.7365	-0.2
1igv	EA26Q	EQ	-0.03	0.57	0.57	-0.19	0.36	-0.02	-0.03	-0.04	-0.04	-0.09	-0.07	-0.05	0.02	-0.02	-0.07	1.85	-0.8386	-0.2
1igv	FA10A	FA	4.12	4	4	3.92	4	3.93	3.92	3.73	3.73	3.56	3.52	3.63	3.71	3.7	3.7	1.85	6.1002	-2.3
1igv	FA66A	FA	4.2	4.57	4.57	4.45	4.57	4.41	4.45	4.09	4.09	4.11	3.99	4.19	4.15	4.18	4.19	1.85	14.8198	-2.8
1igv	FA66W	FW	1.63	0.88	0.88	0.9	0.88	0.73	0.9	1.22	0.29	0.29	0.21	0.2	0.27	0.26	0.25	1.85	9.9559	-1.6
1igv	IA73V	IV	1.34	1.16	1.16	1.16	1.16	1.21	1.16	1.33	1.33	1.33	1.33	1.4	1.43	1.44	1.43	1.85	7.3455	-0.5
1igv	LA23A	LA	3.24	4.32	4.32	4.32	4.41	4.43	4.41	4.41	4.41	4.33	4.5	4.61	4.66	4.63	4.65	1.85	3.098	-0.7
1igv	LA23G	LG	3.95	6.48	6.48	6.48	6.6	6.64	6.6	6.6	6.6	6.45	6.61	6.75	6.81	6.78	6.81	1.85	4.5119	-1.8
1igv	LA28A	LA	2.2	4.16	4.16	4.16	4.16	4.07	4.16	4.19	4.19	4.18	4.27	4.38	4.38	4.38	4.38	1.85	-0.8724	0.1
1igv	LA6V	LV	1.72	1.43	1.43	1.47	1.43	1.37	1.47	1.47	1.47	1.48	1.6	1.57	1.77	1.68	1.62	1.85	2.8366	0.1
1igv	PA20G	PG	1.19	0.32	0.32	0.32	0.32	0.37	0.32	0.43	0.43	0.48	0.47	0.08	0.11	0.14	0.1	1.85	-1.8442	-0.6
1igv	VA61A	VA	2.93	2.73	2.73	2.79	2.8	2.79	2.8	2.8	2.8	2.73	2.77	2.81	2.76	2.72	2.72	1.85	11.1482	-2.5
1igv	VA61G	VG	3.6	4.01	4.01	4.04	4.05	3.96	4.05	4.05	4.05	3.91	3.98	4.03	3.99	3.99	4	1.85	4.5573	-0.4
1igv	VA70L	VL	0.66	-1.42	-1.42	-1.42	-1.42	-1.2	-1.42	-1.43	-1.43	-1.43	-1.47	-1.55	-1.13	-1.03	-1.11	1.85	7.033	-0.6
1igv	YA13F	YF	1.13	0.53	0.53	0.51	0.53	-0.41	0.51	-0.45	-0.45	-0.44	0.42	-0.35	0.36	0.36	0.36	1.85	-0.6775	-0.1
1ihb	FA37H	FH	0.95	1.33	1.33	1.33	1.33	1.89	1.33	1.4	1.4	1.41	1.23	1.2	1.85	1.68	1.66	1.95	40.8354	2.1
1ihb	FA71N	FN	-0.62	1.4	1.4	1.41	1.4	0.89	1.41	1.52	1.52	0.8	0.46	0.17	0.39	0.44	0.31	1.95	44.9424	2.5
1ihb	FA82Q	FQ	0.41	1.91	1.91	1.51	1.91	1.45	1.51	1.54	1.54	1.55	1.33	1.2	1.38	1.38	1.38	1.95	56.8094	3
1ihb	FA92N	FN	0.96	2.16	2.16	2.18	2.16	2.33	2.18	2.4	2.4	2.36	2.08	2.07	2.27	2.27	2.27	1.95	44.9354	1.5
1ihb	RA55V	RV	0.23	0.43	0.43	0.5	0.43	-0.11	0.5	0.15	0.15	0.4	0.4	0.42	0.35	0.25	0.19	1.95	31.9646	0.4
1io2	DA105A	DA	-1.58	-1.57	-1.57	-1.71	-1.57	-2.17	-1.71	-1.73	-1.73	-0.96	-0.95	-0.89	-1.1	-1.16	-1.17	2	-7.75275	1
1io2	DA135A	DA	-2.56	-1.81	-1.81	-1.9	-1.81	-2.06	-1.9	-1.86	-1.86	-1.93	-1.93	-1.88	-1.79	-1.78	-1.79	2	-10.0611	0.7
1io2	DA7N	DN	-1.67	-0.42	-0.42	-0.54	-0.42	-2.74	-0.54	-0.46	-0.46	-1.07	-1.04	-1.06	-2.19	-2.38	-2.47	2	-4.36395	0.9
1io2	EA8A	EA	-2.65	-1.49	-2.06	-1.38	-1.49	-1.66	-1.38	-1.98	-1.98	-3.01	-2.81	-2.8	-1.67	-1.57	-1.67	2	-5.50647	0.1
1io2	EA8Q	EQ	-0.6	-2.16	-3.11	-2.31	-2.17	-2.34	-3.18	-3.2	-3.2	-2.52	-2.62	-2.64	-2.33	-2.26	-2.37	2	-7.48473	0.1
1iob	CA8A	CA	2.52	0.39	0.39	0.39	0.39	0.42	0.39	-0.2	-0.2	-0.2	0.28	0.31	0.36	0.39	0.4	2	-4.5787	-0.2
1iob	CA8S	CS	4.8	1.77	1.77	1.77	1.77	1.38	1.77	1.24	1.24	1.24	1.67	1.69	1.36	1.36	1.36	2	-1.7146	-0.2
1iob	KA97G	KG	1.2	1.3	1.3	1.3	1.3	1.1	1.3	1.3	1.3	1.13	1.13	2.11	1.06	1.15	1.09	2	-0.7835	-0.2
1iob	KA97R	KR	0.5	-0.72	-0.72	-0.72	-0.72	-0.88	-0.72	-0.72	-0.72	-0.84	-0.87	-0.63	-0.94	-0.33	-0.44	2	-0.7321	-0.1
1iob	KA97V	KV	-0.8	1.01	1.01	1.01	1.01	0.76	1.01	0.89	0.89	0.69	0.77	1.34	0.64	0.72	0.67	2	-6.5247	0
1iob	LA10A	LA	5.1	3.73	3.73	3.73	3.73	3.47	3.73	3.6	3.6	3.6	3.81	3.92	3.66	3.66	3.65	2	7.7508	-0.1
1iob	LA6A	LA	3.1	2.21	2.21	2.21	2.21	2.2	2.21	2.23	2.23	2.23	2.24	2.26	2.26	2.29	2.28	2	2.1689	-0.3
1iob	NA7D	ND	-0.43	0.93	0.93	0.93	0.93	1.29	0.93	0.75	0.75	1.42	1.42	1.36	1.29	1.23	1.23	2	-1.2731	-0.2
1iob	NA7G	NG	2.6	1.22	1.22	1.22	1.22	1.25	1.22	1.22	1.22	1.79	1.79	1.73	1.89	1.91	1.88	2	2.2517	-0.4
1iob	RA4P	RP	0.4	-0.55	-0.55	-0.55	-0.55	-0.75	-0.55	0.77	0.77	0.76	0.81	1.02	1.2	1.17	1.16	2	-8.369	-0.2
1iob	RA4Q	RQ	1	-0.03	-0.03	-0.03	-0.03	-0.22	-0.03	1.42	1.42	1.41	1.46	1.47	1.6	1.49	1.42	2	-3.3548	0
1iob	TA9A	TA	0.8	0.84	0.84	0.84	0.84	0.88	0.84	0.84	0.84	1.2	1.19	1.23	1.21	1.25	1.22	2	-4.4463	-0.2
1iob	TA9G	TG	2.6	1.12	1.12	1.12	1.12	1.64	1.12	1.11	1.11	1.03	1.06	1.02	1.98	1.92	1.9	2	-4.2921	-0.2
1iob	TA9L	TL	0.7	-0.77	-0.77	-0.77	-0.77	-0.78	-0.77	-1.04	-1.04	-0.84	-0.87	-0.76	-0.83	-0.75	-0.84	2	-5.2243	-0.1
1iob	TA9Q	TQ	1.9	1.18	1.18	1.18	1.18	1	1.18	1.18	1.18	0.69	0.69	0.61	0.86	1.08	0.94	2	-2.613	-0.1
1ir7	MA78I	MI	-0.9	1.66	1.66	1.66	1.66	1.69	1.66	1.18	1.18	1.14	1.16	1.19	1.16	1.23	1.24	1.9	2.0698	0
1ir8	MA58I	MI	-1.2	2.28	2.28	2.28	2.28	1.98	2.28	1.7	1.7	1.69	1.78	1.8	1.73	1.68	1.65	1.63	0.4775	-0.1
1ir9	MA98I	MI	-0.9	0.07	0.07	0.07	0.07	0.05	0.07	-0.52	-0.48	-0.48	-0.33	-0.32	-0.32	-0.3	-0.31	1.9	-1.1537	0.5
1iro	IA33L	IL	-0.76	0.15	0.15	0.15	0.15	0.07	0.15	0.17	0.22	0.1	0.07	0.08	0.1	-0.02	-0.02	1.1	0.37922	-0.1
1iro	VA24I	VI	-0.36	-0.63	-0.63	-0.63	-0.63	-0.62	-0.63	-0.49	-0.51	-0.53	-0.57	-0.78	-0.75	-0.74	-0.74	1.1	0.63838	0.1
1jiw	DI10A	DA	0.7	0.3	0.3	0.28	0.3	0.27	0.28	0.26	0.26	0.36	0.35	0.32	0.42	0.42	0.42	1.74	-6.43	0.2
1jiw	WI15F	WF	2.3	1.96	1.96	1.96	1.96	1.68	1.96	1.23	2.15	3.06	2.9	2.98	2.92	2.87	2.91	1.74	20.145	-0.3
1ke4	YA150F	YF	2.05	-0.44	-0.44	-0.46	-0.44	-0.31	-0.46	-0.75	-0.75	-0.48	-0.05	-0.14	-0.67	-0.28	-0.46	1.72	1.44005	-0.1
1kfw	GA92P	GP	-0.53	-1.82	-1.82	-1.82	-1.82	-1.49	-1.82	-1.88	-1.94	-1.98	-1.97	-1.75	-1.51	-1.49	-1.49	1.74	3.26	0
1kfw	NA197K	NK	-0.82	-0.42	-0.42	-0.45	-0.42	-0.61	-0.45	-0.46	-0.46	-0.5	-0.5	-0.49	-0.52	-0.48	-0.5	1.74	5.62	0
1lni	DA17K	DK	1.1	-1.17	-1.17	-1.34	-1.17	-1.31	-1.34	-1.31	-1.31	-1.32	-1.35	-1.32	-1.3	-1.25	-1.27	1	8.8529	-1.9
1lni	DA25K	DK	-0.9	-1.87	-1.87	-0.65	-1.87	-0.64	-0.65	-0.72	-0.72	-0.63	-0.8	-0.89	-0.87	-0.78	-0.84	1	5.683	-0.3
1lni	DA79A	DA	-2.48	-0.84	-0.84	-0.8	-0.84	-0.87	-0.8	-0.83	-0.83	-0.67	-0.8	-0.64	-0.6	-0.76	-0.81	1	7.0617	-0.9
1lni	DA79E	DE	0.4	0.75	0.75	0.72	0.75	0.8	0.72	0.93	0.93	0.47	0.51	0.48	1	0.58	0.57	1	11.1013	-1.7
1lni	DA79F	DF	-2.73	-3.2	-3.2	-3.15	-3.2	-3.26	-3.15	-2.98	-2.98	-2.5	-2.83	-2.77	-2.8	0.09	0.18	1	5.4145	-1.2
1lni	DA79H	DH	-1.7	-0.77	-0.77	-0.73	-0.77	-1.01	-0.73	-0.56	-0.56	-0.62	-0.78	-0.72	-0.81	-0.83	-0.81	1	5.6461	-0.9
1lni	DA79I	DI	-2.85	-2.22	-2.22	-2.18	-2.22	-2.48	-2.18	-2.41	-2.41	-1.93	-2.12	-2.19	-2.19	-1.85	-2.43	1	4.0876	-0.3
1lni	DA79K	DK	-2.35	-2.34	-2.34	-2.2	-2.34	-2.25	-2.2	-2.05	-2.05	-1.97	-1.92	-1.96	-2.05	-2.09	-2.21	1	10.6801	-2
1lni	DA79L	DL	-2.65	-2.94	-2.94	-2.9	-2.94	-1.99	-2.9	-2.77	-2.77	-2.6	-1.57	-2.75	-1.4	-1.67	-2.1	1	6.9213	-2.2
1lni	DA79N	DN	-1.46	-0.29	-0.29	-0.25	-0.29	-0.31	-0.25	-0.21	-0.21	-0.23	-0.2	-0.15	-0.18	-0.19	-0.2	1	33.4583	-0.5
1lni	DA79R	DR	-2.7	-1.13	-1.13	-0.92	-1.13	-1.47	-0.92	-0.99	-0.99	-0.9	-0.91	-0.85	-1.15	-1.5	-1.61	1	2.0515	-1.3
1lni	DA79W	DW	-2.25	-1.42	-1.42	-1.38	-1.42	-1.31	-1.38	-0.65	-1.22	-1.97	-1.81	-1.67	-1.48	0.21	-1.1	1	1.9443	-1.5
1lni	DA79Y	DY	-2.9	-2.85	-2.85	-2.81	-2.85	-2.91	-2.81	-2.63	-2.63	-2.15	-2.57	-2.53	-2.58	-1.61	-2.45	1	1.5443	-0.4
1lni	EA41K	EK	1.11	-0.6	-0.6	-0.66	-0.6	-0.59	-0.66	-0.62	-0.62	-0.59	-0.54	-0.41	-0.33	-0.39	-0.4	1	0.386	-6.5
1lni	EA54Q	EQ	1.96	1.94	1.94	1.97	1.94	1.26	1.97	1.91	1.91	0.91	0.92	0.91	1.61	1.69	1.62	1	9.2874	-0.1
1lni	EA74K	EK	-0.84	-0.24	-0.24	-0.24	-0.24	-0.24	-0.24	-0.28	-0.28	-0.11	-0.16	-0.11	-0.09	-0.03	-0.07	1	7.4352	-7.5
1lni	HA85Q	HQ	0	-1.01	-1.01	-1.01	-1.01	-1.16	-1.01	-0.81	-0.81	-0.9	-0.71	-0.68	0.05	0.06	0.05	1	5.3171	-6.9
1lni	NA39A	NA	2.2	1.87	1.87	1.87	1.87	1.87	1.87	1.78	1.78	1.92	2.13	2.21	2.19	2.18	2.19	1	21.7298	-8.7
1lni	NA39D	ND	1.5	3.57	3.57	3.57	3.57	3.56	3.57	3.61	3.61	2.75	2.71	2.63	2.63	2.63	2.63	1	20.4323	0.1
1lni	NA39S	NS	2.3	3.16	3.16	3.16	3.16	3.13	3.16	3.07	3.07	3.2	3.29	3.35	3.32	3.31	3.32	1	9.4387	-0.1
1lni	QA38A	QA	-0.74	0.15	0.15	0.15	0.15	0.12	0.15	-0.01	-0.01	-0.01	0.25	0.28	0.39	0.44	0.43	1	5.5503	0.3
1lni	QA94K	QK	-0.56	-0.64	-0.64	-0.64	-0.64	-0.72	-0.64	-0.61	-0.61	-0.5	-0.48	-0.47	-0.62	-0.36	-0.45	1	12.5266	-1.3
1lni	RA65A	RA	1.13	3.37	3.37	3.43	3.37	0.13	3.43	2.53	2.53	2.62	2.74	2.77	3.38	3.86	3.65	1	14.3821	-5.9
1lni	TA16V	TV	-0.3	-0.01	-0.01	-0.01	-0.01	-0.56	-0.01	-0.18	-0.18	0.29	0.29	0.35	0.46	0.46	0.46	1	11.4193	-1.2
1lni	TA18V	TV	1.4	0.46	0.46	0.46	0.46	0.35	0.46	0.45	0.45	0.41	0.38	0.37	0.23	0.22	0.21	1	2.4663	0.1
1lni	TA56V	TV	1.9	3.39	3.39	3.39	3.39	2.62	3.39	3.4	3.4	3.45	3.39	3.34	3.27	3.2	3.17	1	3.3283	-1.7
1lni	TA59V	TV	1.7	-0.95	-0.95	-0.95	-0.95	-0.95	-0.95	-1.1	-1.1	-1.09	-1.08	-1.05	-0.63	-0.72	-0.75	1	13.8507	-1.2
1lni	TA5V	TV	0	-0.07	-0.07	-0.07	-0.07	-0.07	-0.07	-0.09	-0.09	-0.06	-0.06	-0.05	-0.05	-0.07	-0.05	1	11.5426	-0.5
1lni	TA67V	TV	0	-0.33	-0.33	-0.33	-0.33	-0.37	-0.33	-0.43	-0.43	-0.44	-0.43	-0.38	-0.51	-0.51	-0.51	1	21.023	-0.3
1lni	TA72V	TV	0.2	-0.67	-0.67	-0.67	-0.67	-0.49	-0.67	-0.47	-0.47	-0.5	-0.56	-0.56	-0.44	-0.45	-0.46	1	5.9397	-0.9
1lni	VA2T	VT	0.9	1.5	1.5	1.5	1.5	1.43	1.5	1.33	1.33	1.3	1.29	1.3	1.27	1.29	1.28	1	7.5104	-0.8
1lni	VA36T	VT	1.3	1.29	1.29	1.29	1.29	1.03	1.29	1.14	1.14	1.15	1.04	1.03	0.99	0.94	0.91	1	10.7654	-0.6
1lni	VA43T	VT	0.5	0.66	0.66	0.66	0.66	0.64	0.66	0.59	0.59	0.3	0.38	0.37	0.33	0.32	0.33	1	14.7635	-0.5
1lni	VA57T	VT	4.4	2.48	2.48	2.48	2.48	2.53	2.48	2.48	2.48	2.48	2.48	2.49	2.58	2.58	2.58	1	10.7648	-0.1
1lni	YA30F	YF	-0.4	-0.58	-0.58	-0.58	-0.58	-0.55	-0.58	-0.57	-0.57	-0.58	-0.56	-0.56	-0.51	-0.53	-0.54	1	7.7102	-0.4
1lni	YA49F	YF	0.2	-0.17	-0.17	-0.17	-0.17	-0.19	-0.17	-0.2	-0.2	-0.2	-0.18	-0.15	-0.15	-0.15	-0.15	1	5.805	-1.4
1lni	YA51F	YF	2.3	0.8	0.8	0.82	0.8	0.81	0.82	0.81	0.81	0.84	0.87	0.88	0.88	0.86	0.87	1	27.6937	-1.3
1lni	YA52F	YF	3.6	0.26	0.26	0.23	0.26	0.26	0.23	0.1	0.1	0.1	0.07	0.21	0.22	0.23	0.22	1	16.5095	0
1lni	YA55F	YF	0.6	-0.71	-0.71	-0.7	-0.71	-0.72	-0.7	-0.7	-0.7	-0.7	-0.67	-0.68	-0.65	-0.65	-0.65	1	4.1712	-0.4
1lni	YA80F	YF	1.5	1.01	1.01	0.98	1.01	0.84	0.98	0.97	0.97	1.04	1.09	1.1	1.09	1.11	1.11	1	6.6324	0
1lni	YA81F	YF	1.2	-0.53	-0.53	-0.53	-0.53	-0.73	-0.53	-0.69	-0.69	-0.71	-0.69	-0.64	-0.48	-0.46	-0.47	1	8.3355	0
1lni	YA86F	YF	0.3	0.76	0.76	0.81	0.76	0.45	0.81	0.83	0.83	0.77	0.78	0.84	1.38	1.44	1.37	1	18.7209	-0.2
1lve	IA106L	IL	0.51	1.2	1.2	1.2	1.2	0.47	1.2	0.74	0.74	0.75	0.75	0.91	0.44	0.38	0.36	1.95	-1.7042	0
1lye	VA59T	VT	-1.5	-0.73	-0.71	-0.73	-2.54	-2.52	-2.52	-2.52	-2.52	-2.98	-2.98	-2.99	-2.67	-2.68	-2.68	1.8	7.91285	-0.1
1lyf	SA59T	ST	-0.2	0.99	0.99	0.99	-0.06	-0.07	-0.06	-0.06	-0.06	-0.55	-0.55	-0.48	-0.37	-0.38	-0.39	1.8	-1.93879	0.1
1lyg	NA59T	NT	-1.1	0.56	0.58	0.56	-0.24	-0.12	-0.23	-0.23	-0.23	0.25	0.25	0.27	0.29	0.25	0.25	1.8	-3.61986	0
1lyh	GA59T	GT	-1.6	1.2	1.17	1.2	-0.03	0.25	0.05	0.05	0.05	0.14	0.14	0.1	-1.97	-1.98	-1.98	1.7	-1.54887	-0.2
1lyi	DA59T	DT	-1.2	2.17	2.2	1.23	0.28	-0.27	-0.64	-0.62	-0.62	-0.9	-0.89	-0.87	-0.52	-0.52	-0.53	2	-2.30169	0
1lyj	AA59T	AT	-1.5	0.54	0.54	0.52	-1.15	-1.11	-1.16	-1.1	-1.1	-2.17	-2.17	-2.22	-0.56	-0.66	-0.69	1.8	2.83245	0
1lz1	AA32S	AS	0.33	0.72	0.72	0.72	0.72	0.73	0.72	0.72	0.72	0.74	0.71	0.71	0.72	0.72	0.72	1.5	4.3025	0.1
1lz1	AA47P	AP	-0.1	-0.98	-0.98	-0.98	-0.98	-1.14	-0.98	-1.17	-1.17	-1.19	-1.01	-0.88	-1.24	-1.24	-1.26	1.8	-9.48939	0
1lz1	AA92S	AS	-0.81	0.52	0.52	0.52	0.52	0.48	0.52	0.52	0.52	0.52	0.52	0.5	0.44	0.44	0.44	1.5	-10.6556	0
1lz1	AA96S	AS	1	0.71	0.71	0.72	0.71	0.71	0.72	0.72	0.71	0.71	0.61	0.64	0.65	0.65	0.65	1.5	-5.3797	0
1lz1	AA9S	AS	0.02	0.82	0.82	0.82	0.82	0.81	0.82	0.82	0.82	0.82	0.82	0.82	0.82	0.82	0.82	1.5	-4.534	0.1
1lz1	CA77A	CA	4.6	3.76	3.76	3.76	3.76	4.97	3.76	3.76	3.8	3.76	3.73	3.77	5.13	5.12	5.12	1.5	-4.2948	0
1lz1	DA102N	DN	0.41	0.34	0.34	0.54	0.34	-0.12	0.54	0.55	0.56	0.6	0.61	0.61	0.32	0.3	0.29	1.5	-3.4359	0
1lz1	DA120N	DN	0.42	1.09	1.09	1.03	1.09	1.24	1.03	1.09	1.09	0.9	0.89	0.94	1.14	1.14	1.09	1.5	-2.6225	0
1lz1	DA18N	DN	1.49	0.96	0.96	0.79	0.96	1.56	0.79	0.77	0.77	0.37	0.36	0.1	1.13	1.13	1.13	1.5	-7.40085	0
1lz1	DA49N	DN	0.82	0.87	0.87	0.86	0.87	0.82	0.86	0.86	0.86	0.93	0.93	0.96	0.95	0.95	0.94	1.5	-0.3576	0
1lz1	DA67H	DH	3.73	4.6	4.6	4.6	4.6	3.49	4.6	4.37	4.37	4.18	4.18	4.36	4.99	4.87	4.88	1.5	1.9856	-0.1
1lz1	DA67N	DN	1.82	3.32	3.32	3.32	3.32	2.03	3.32	3.33	3.33	2.97	3	3.06	3.58	2.91	2.97	1.5	-0.86	0.1
1lz1	DA91P	DP	0.4	-0.97	-0.97	-1.52	-0.97	-1.64	-1.52	-1.58	-1.58	-1.32	-1.56	-1.38	-1.3	-1.31	-1.32	1.8	-4.1901	0
1lz1	EA35L	EL	0.53	-2.48	-2.48	-2.64	-2.48	-2.7	-2.64	-2.21	-2.21	-2.19	-2.13	-2.11	-2.19	-1.45	-1.36	1.5	-5.8921	0.1
1lz1	EA7Q	EQ	1.18	0.73	0.73	0.43	0.73	0.32	0.43	0.38	0.38	0.31	0.27	0.16	0.58	0.55	0.55	1.5	-3.0383	0
1lz1	GA16A	GA	1.39	2.67	2.67	2.68	2.67	2.64	2.68	2.88	2.88	2.9	2.89	2.7	2.63	2.64	2.63	1.5	-2.2947	0
1lz1	GA19A	GA	1.77	3.48	3.48	3.48	3.48	3.53	3.48	3.48	3.48	3.48	3.47	3.47	3.5	3.5	3.5	1.5	-1.1756	0.1
1lz1	GA22A	GA	1.79	2.67	2.67	2.67	2.67	2.7	2.67	2.67	2.67	2.67	2.65	2.66	2.69	2.69	2.69	1.5	-4.1598	0
1lz1	GA48A	GA	-0.45	-0.06	-0.06	-0.06	-0.06	-0.07	-0.06	-0.06	-0.06	-0.06	-0.06	-0.03	-0.04	-0.04	-0.04	1.5	-1.3432	0.1
1lz1	HA78A	HA	0.14	0.3	0.3	0.3	0.3	0.27	0.3	0.34	0.34	0.37	0.37	0.34	0.35	0.34	0.34	1.5	-4.8904	0.1
1lz1	HA78G	HG	0.21	0.03	0.03	0.03	0.03	-0.01	0.03	0.06	0.06	0.11	0.11	0.05	0.07	0.06	0.06	1.5	-7.23013	0
1lz1	IA106A	IA	0.91	3.45	3.45	3.45	3.45	3.52	3.45	3.22	3.43	3.47	3.65	3.78	3.87	3.86	3.86	1.5	-4.1694	-0.1
1lz1	IA106V	IV	0.71	1.57	1.57	1.57	1.57	1.53	1.57	1.57	1.64	1.69	1.87	1.94	1.93	1.93	1.93	1.5	-0.4095	0
1lz1	IA23A	IA	2.51	3.39	3.39	3.39	3.39	3.37	3.39	3.4	3.5	3.6	3.46	3.45	3.44	3.46	3.44	1.5	-2.9456	0
1lz1	IA23V	IV	0.39	1.39	1.39	1.39	1.39	1.38	1.39	1.39	1.44	1.49	1.63	1.62	1.56	1.6	1.59	1.5	-1.3124	0.1
1lz1	IA56A	IA	3.7	3.47	3.47	3.47	3.47	3.51	3.47	3.47	3.47	3.47	3.55	3.35	3.29	3.27	3.26	1.5	1.2638	0
1lz1	IA56L	IL	0.1	0.11	0.11	0.11	0.11	0.1	0.11	0.11	0.11	-0.08	-0.16	-0.13	-0.1	-0.15	-0.17	1.5	-4.3839	0
1lz1	IA56M	IM	1.77	-0.77	-0.77	-0.77	-0.77	-0.71	-0.77	-0.39	-0.39	-0.41	-0.41	-0.42	-0.37	-0.38	-0.38	1.5	-1.5775	0.1
1lz1	IA56T	IT	4.3	3.68	3.68	3.68	3.68	3.7	3.68	3.68	3.68	3.57	3.62	3.56	3.56	3.54	3.53	1.5	-2.1156	0.1
1lz1	IA56V	IV	1.2	1.37	1.37	1.37	1.37	1.38	1.37	1.37	1.37	1.38	1.48	1.54	1.55	1.54	1.54	1.5	-5.0208	0
1lz1	IA59A	IA	1.71	2.9	2.9	2.9	2.9	2.84	2.9	2.9	2.98	2.98	2.98	3.07	3.05	3.05	3.05	1.5	-3.3039	0
1lz1	IA59G	IG	3.81	4.35	4.35	4.35	4.35	4.26	4.35	4.35	4.44	4.43	4.42	4.3	4.29	4.29	4.29	1.5	1.8765	-0.1
1lz1	IA59L	IL	0	-0.67	-0.67	-0.67	-0.67	-0.71	-0.67	-0.67	-0.64	-0.65	-0.66	-0.68	-0.64	-0.52	-0.54	1.5	-4.8174	0.1
1lz1	IA59M	IM	1.29	-0.47	-0.47	-0.47	-0.47	-0.53	-0.47	-0.02	-0.01	0	-0.01	-0.09	0	-0.02	-0.04	1.5	0.4579	0.1
1lz1	IA59S	IS	3.59	4.1	4.1	4.1	4.1	4.03	4.1	4.08	4.14	3.9	3.87	3.89	3.92	3.92	3.92	1.5	-0.356	0
1lz1	IA59T	IT	2.22	3.13	3.13	3.13	3.13	3.1	3.13	3.13	3.15	3.15	3.12	3.17	3.24	3.22	3.2	1.5	-3.0165	0
1lz1	IA59V	IV	1.1	1.22	1.22	1.22	1.22	1.21	1.22	1.22	1.23	1.23	1.25	1.3	1.37	1.37	1.37	1.5	0.7665	0
1lz1	IA59Y	IY	3.78	10.81	10.81	10.95	10.81	11.34	10.95	11.99	11.93	11.69	11.15	11.12	11.37	11.87	11.23	1.5	-6.2342	0
1lz1	IA89A	IA	2.7	3.44	3.44	3.38	3.44	3.48	3.38	3.32	3.32	3.3	3.31	3.46	3.52	3.52	3.52	1.5	-2.6142	0
1lz1	IA89V	IV	0.49	1.71	1.71	1.68	1.71	1.62	1.68	1.62	1.62	1.61	1.65	1.76	1.75	1.74	1.73	1.5	0.4645	0.1
1lz1	KA1A	KA	0.6	0.78	0.78	0.81	0.78	0.7	0.81	0.79	0.79	0.85	0.88	0.8	0.9	0.9	0.9	1.5	-3.9337	-0.1
1lz1	KA1M	KM	0.12	-0.26	-0.26	-0.22	-0.26	-0.36	-0.22	-0.05	-0.05	-0.16	-0.14	-0.09	-0.12	0.01	0	1.5	-6.0728	-0.2
1lz1	LA8T	LT	3.73	4.97	4.97	4.97	4.97	4.9	4.97	4.97	4.97	4.9	5	5.08	5.02	4.99	4.97	1.5	6.5364	0
1lz1	NA118A	NA	-0.19	0.32	0.32	0.32	0.32	0.3	0.32	0.35	0.35	0.38	0.38	0.39	0.37	0.4	0.37	1.5	1.4793	0
1lz1	NA118G	NG	-0.05	-0.46	-0.46	-0.46	-0.46	-0.48	-0.46	-0.44	-0.44	-0.36	-0.36	-0.37	-0.38	-0.36	-0.38	1.5	-4.8595	0
1lz1	PA103G	PG	0.1	1.59	1.59	1.59	1.59	1.44	1.59	1.65	1.65	1.7	1.7	1.53	1.26	1.21	1.22	1.5	-4.7144	-0.2
1lz1	PA71G	PG	1.6	1.17	1.17	1.17	1.17	1.15	1.17	1.26	1.26	1.79	1.8	1.63	1.71	1.71	1.71	1.5	1.4633	0
1lz1	QA58A	QA	-0.91	0.99	0.99	0.97	0.99	0.77	0.97	0.92	0.91	0.43	0.43	0.46	0.5	0.5	0.5	1.5	-7.10528	0
1lz1	QA58G	QG	-1.91	0.09	0.09	0.08	0.09	-0.12	0.08	0.05	0.05	-0.39	-0.35	-0.3	0.25	0.24	0.24	1.5	-9.85751	-0.1
1lz1	RA21A	RA	-1.32	-0.31	-0.31	-0.43	-0.31	-0.25	-0.43	-0.35	-0.35	-0.14	0.02	-0.05	-0.02	0.13	0.11	1.5	-1.8426	0
1lz1	RA21G	RG	-1.15	0.38	0.38	0.26	0.38	0.39	0.26	0.33	0.33	0.55	0.71	0.66	0.24	0.73	0.66	1.5	-1.9927	0
1lz1	RA50A	RA	-0.43	0.96	0.96	0.96	0.96	0.9	0.96	0.74	0.74	1.09	1.1	1.22	1.32	1.32	1.32	1.5	-1.5716	0
1lz1	RA50G	RG	-0.32	-1.41	-1.41	-1.41	-1.41	-1.21	-1.41	-1.39	-1.39	-1.08	-1.05	-0.94	-0.84	-0.85	-0.85	1.5	-6.98182	0
1lz1	VA100A	VA	0.28	2.53	2.53	2.53	2.53	2.46	2.53	2.56	2.64	2.64	2.79	2.85	2.7	2.73	2.72	1.5	-1.724	0
1lz1	VA100T	VT	0.29	2.38	2.38	2.39	2.38	1.65	2.39	2.22	2.23	1.84	2.22	2.25	1.78	1.79	1.78	1.5	-1.5719	0.1
1lz1	VA110A	VA	-0.51	-0.35	-0.35	-0.35	-0.35	-0.32	-0.35	-0.31	-0.31	-0.31	-0.3	-0.29	-0.24	-0.24	-0.24	1.5	-3.1018	0
1lz1	VA110D	VD	-0.18	-0.75	-0.75	-0.1	-0.75	0.04	-0.1	-0.14	-0.14	-0.73	-0.73	-0.82	-0.71	-0.71	-0.71	1.5	-3.3055	0
1lz1	VA110F	VF	1.9	-0.46	-0.46	-0.39	-0.46	0.08	-0.39	-0.65	-0.65	-0.58	-0.51	-0.53	-0.56	-0.56	-0.56	1.5	-5.5974	0
1lz1	VA110G	VG	2.2	0.18	0.18	0.18	0.18	0.25	0.18	0.22	0.22	0.22	0.23	0.21	0.29	0.29	0.29	1.5	0.4527	0
1lz1	VA110I	VI	0.83	-0.12	-0.12	-0.12	-0.12	-0.09	-0.12	-0.16	-0.16	-0.24	-0.25	-0.22	-0.14	-0.12	-0.14	1.5	-1.8188	0
1lz1	VA110L	VL	-0.08	-0.46	-0.46	-0.48	-0.46	-0.39	-0.48	-0.47	-0.47	-0.52	-0.65	-0.6	-0.4	-0.4	-0.41	1.5	0.1629	0
1lz1	VA110M	VM	-0.46	-0.56	-0.56	-0.56	-0.56	-0.37	-0.56	-0.41	-0.41	-0.32	-0.32	-0.33	-0.04	-0.1	-0.1	1.5	-2.9392	0
1lz1	VA110N	VN	-0.08	0.02	0.02	0.02	0.02	0.09	0.02	0.02	0.02	-0.3	-0.29	-0.37	-0.25	-0.25	-0.25	1.5	-1.0643	0
1lz1	VA110P	VP	-0.5	-1.95	-1.95	-1.95	-1.95	-1.92	-1.95	-1.98	-1.99	-2.11	-2.1	-1.8	-1.67	-1.75	-1.67	1.5	-2.5245	0
1lz1	VA110R	VR	-0.89	-0.25	-0.25	-0.45	-0.25	-0.34	-0.45	-0.62	-0.62	-0.59	-0.57	-0.58	-0.76	-0.93	-0.76	1.5	-2.2657	0
1lz1	VA110Y	VY	0.12	-0.34	-0.34	-0.27	-0.34	0.14	-0.27	-0.8	-0.8	-0.68	-0.72	-0.71	-0.74	-0.73	-0.73	1.5	-2.6445	0
1lz1	VA121A	VA	1.41	1.3	1.3	1.3	1.31	1.33	1.31	1.31	1.31	1.33	1.32	1.33	1.36	1.39	1.39	1.5	-5.5665	0
1lz1	VA125A	VA	1.31	2.06	2.06	2.06	2.06	1.89	2.06	2.06	2.06	2.07	2.12	2.14	2	2.12	2.14	1.5	-0.7462	0
1lz1	VA130A	VA	0.81	1.58	1.58	1.57	1.58	1.59	1.57	1.57	1.57	1.72	1.72	1.87	1.76	1.65	1.63	1.5	-1.3293	-0.8
1lz1	VA2A	VA	1.5	0.55	0.55	0.55	0.55	0.54	0.55	0.62	0.62	0.61	0.61	0.59	0.58	0.58	0.58	1.5	-4.2558	0
1lz1	VA2D	VD	1.42	0.18	0.18	0.21	0.18	0.21	0.21	0.03	0.03	-0.05	-0.05	-0.25	-0.05	-0.04	-0.04	1.5	-3.1324	0
1lz1	VA2F	VF	0.83	-0.16	-0.16	-0.16	-0.16	-0.14	-0.16	-0.26	-0.26	-0.22	-0.13	-0.05	-0.04	0.18	0.1	1.5	-2.5129	0
1lz1	VA2G	VG	1.8	0.39	0.39	0.39	0.39	0.31	0.39	0.46	0.46	0.56	0.57	0.53	0.58	0.58	0.57	1.5	-2.2903	0
1lz1	VA2I	VI	-1.1	-0.28	-0.28	-0.28	-0.28	-0.28	-0.28	-0.25	-0.25	-0.25	-0.25	-0.18	-0.19	-0.19	-0.19	1.5	-6.0145	0
1lz1	VA2L	VL	-0.12	-0.22	-0.22	-0.22	-0.22	-0.2	-0.22	-0.21	-0.21	-0.23	-0.13	-0.09	-0.11	-0.16	-0.18	1.5	-4.9768	0
1lz1	VA2M	VM	0.25	0.11	0.11	0.11	0.11	0.12	0.11	0.32	0.32	0.34	0.34	0.42	0.41	0.39	0.41	1.5	-4.4829	0
1lz1	VA2N	VN	1.32	-0.24	-0.24	-0.24	-0.24	-0.2	-0.24	-0.16	-0.16	0.01	0.01	-0.05	-0.05	-0.75	-0.93	1.5	-1.8651	0
1lz1	VA2R	VR	0.39	-0.29	-0.29	-0.39	-0.29	-0.41	-0.39	-0.32	-0.32	-0.23	-0.21	-0.32	-0.33	-0.15	-0.2	1.5	-6.4356	0.1
1lz1	VA2S	VS	1.4	0.67	0.67	0.67	0.67	0.68	0.67	0.72	0.72	0.55	0.55	0.29	0.48	0.52	0.52	1.5	-2.4162	0
1lz1	VA2Y	VY	0.38	0	0	0.02	0	0.03	0.02	-0.06	-0.06	-0.02	0.06	0.16	0.15	0.25	0.19	1.5	-1.5411	0
1lz1	VA74A	VA	0.39	-0.49	-0.49	-0.49	-0.49	-0.13	-0.49	-0.29	-0.3	-0.31	-0.32	-0.38	0.06	0.06	0.06	1.5	-3.5936	0
1lz1	VA74D	VD	0.41	-0.55	-0.55	-0.6	-0.55	0.17	-0.6	-0.51	-0.52	-0.52	-0.53	-0.6	-0.14	-0.13	-0.13	1.5	-5.806	0
1lz1	VA74F	VF	0	-1.12	-1.12	-1.08	-1.12	-0.84	-1.08	-0.96	-0.96	-0.96	-0.82	-0.78	-1.17	-1.18	-1.18	1.5	-4.6241	0
1lz1	VA74G	VG	0.1	-0.05	-0.05	-0.05	-0.05	0.45	-0.05	0.17	0.16	0.15	0.13	0.06	0.5	0.49	0.49	1.5	-2.7406	0
1lz1	VA74I	VI	1.9	-0.42	-0.42	-0.42	-0.42	-0.37	-0.42	-0.44	-0.44	-0.44	-0.44	-0.44	-0.02	-0.01	-0.01	1.5	-6.2958	0
1lz1	VA74L	VL	0.4	-1.61	-1.61	-1.61	-1.61	-1.03	-1.61	-1.64	-1.64	-1.64	-1.64	-1.64	-0.62	-0.58	-0.61	1.5	-1.9624	0
1lz1	VA74M	VM	0.4	0.27	0.27	0.27	0.27	0.67	0.27	0.52	0.52	0.77	0.5	0.78	1.01	1.1	1.07	1.5	-4.53	0
1lz1	VA74N	VN	0.31	-0.4	-0.4	-0.4	-0.4	-0.36	-0.4	-0.27	-0.28	-0.28	-0.29	-0.37	0.08	0.08	0.08	1.5	-0.619	0.1
1lz1	VA74R	VR	0.08	-0.7	-0.7	-0.64	-0.7	-0.61	-0.64	-0.61	-0.61	-0.61	-0.63	-0.68	-0.56	-0.63	-0.66	1.5	-0.0596	0
1lz1	VA74S	VS	0.39	-0.11	-0.11	-0.11	-0.11	0.57	-0.11	0.08	0.07	0.06	0.05	-0.04	0.48	0.47	0.46	1.5	-3.6269	0.1
1lz1	VA74Y	VY	0.27	-1	-1	-0.98	-1	-0.75	-0.98	-0.84	-0.84	-0.84	-0.73	-0.71	-1.18	-1.2	-1.19	1.5	-1.4453	0
1lz1	VA93A	VA	0.71	2.02	2.02	1.89	2.02	1.88	1.89	1.82	1.82	1.82	1.85	1.9	1.91	1.91	1.91	1.5	2.0274	0.1
1lz1	VA93T	VT	0.67	0.91	0.91	0.88	0.91	0.85	0.88	0.86	0.86	0.93	0.92	0.93	0.91	0.91	0.91	1.5	0.3389	0.1
1lz1	VA99A	VA	1	2.27	2.27	2.27	2.27	2.1	2.27	2.27	2.45	2.46	2.48	2.54	2.43	2.43	2.43	1.5	-4.4173	0
1lz1	VA99T	VT	0.5	1.23	1.23	1.23	1.23	1.1	1.23	1.23	1.31	1.39	1.36	1.36	1.23	1.23	1.23	1.5	-5.1532	0
1lz1	YA124F	YF	0.39	0.25	0.25	0.27	0.25	0.23	0.27	0.29	0.3	0.6	0.6	0.67	0.66	0.65	0.64	1.5	-7.18171	0
1lz1	YA20F	YF	0.5	0.5	0.5	0.5	0.5	0.38	0.5	0.52	0.52	0.57	0.48	0.58	0.12	0.09	0.13	1.5	-3.1543	0
1lz1	YA38A	YA	2.49	3.68	3.68	3.64	3.68	3.7	3.64	3.37	3.37	3.07	2.86	3.53	3.63	3.63	3.63	1.5	-6.4094	0
1lz1	YA38F	YF	0.2	-0.49	-0.49	-0.51	-0.49	-0.57	-0.51	-0.67	-0.67	-0.95	-1.12	-1.04	-0.83	-1	-1.07	1.5	-3.4926	0.1
1lz1	YA38G	YG	2.32	2.4	2.4	2.36	2.4	2.43	2.36	2.11	2.11	1.79	1.63	2.32	2.43	2.43	2.43	1.5	-4.0998	0.1
1lz1	YA45F	YF	-0.09	-0.79	-0.79	-0.79	-0.79	-0.8	-0.79	-0.79	-0.79	-0.67	-0.44	-0.61	-0.4	-0.47	-0.45	1.5	-6.4431	0.1
1lz1	YA54F	YF	0.99	0.79	0.79	0.79	0.79	0.75	0.79	0.85	0.85	0.59	0.64	0.59	0.73	0.7	0.69	1.5	-1.6236	0
1lz1	YA63F	YF	0.22	-0.03	-0.03	-0.03	-0.03	-0.35	-0.03	0.05	0.04	0.04	0.04	0.02	-0.28	-0.13	-0.14	1.5	-2.9185	0.1
1mgr	YA11F	YF	0.6	-0.6	-0.6	-0.6	-0.6	-0.49	-0.6	-0.61	-0.61	-0.61	-0.5	-0.64	-0.1	-0.08	-0.08	1.7	2.1362	-0.1
1mgr	YA33F	YF	-0.5	-0.42	-0.42	-0.42	-0.42	-0.43	-0.42	-0.41	-0.41	-0.41	-0.41	-0.4	-0.48	-0.42	-0.45	1.7	-2.7462	0
1mgr	YA54F	YF	2.6	1.34	1.34	1.4	1.34	1.4	1.4	0.97	0.97	1.19	1.09	1.02	1.08	1.03	0.93	1.7	2.3653	-0.2
1mgr	YA55F	YF	2.1	-0.09	-0.09	0.03	-0.09	0.04	0.03	-0.06	-0.06	0.04	0.12	-0.09	-0.02	0.05	-0.01	1.7	-0.4142	-0.1
1mgr	YA58F	YF	0.7	-0.57	-0.57	-0.57	-0.57	-0.48	-0.57	-0.54	-0.54	-0.54	-0.52	-0.52	-0.46	-0.5	-0.51	1.7	3.7578	-0.1
1mgr	YA83F	YF	1.5	1.89	1.89	1.87	1.89	1.99	1.87	1.51	1.51	1.28	1.29	1.33	2.11	1.92	1.86	1.7	0.2297	0.1
1mgr	YA84F	YF	1	-0.33	-0.33	-0.33	-0.33	-0.24	-0.33	-0.34	-0.34	0.15	0.14	0.13	0.45	0.41	0.37	1.7	-1.5957	0
1mjc	FA18L	FL	1	0.57	0.57	0.47	0.57	0.57	0.47	0.22	0.22	0.22	0.28	-0.03	0.12	0.06	0.05	2	-0.2972	0.1
1mjc	FA18S	FS	1.54	1.3	1.3	1.2	1.3	1.53	1.2	0.76	0.77	0.98	1.02	0.95	1.06	1.01	1.05	2	-0.4621	-1.1
1mjc	FA20L	FL	0.31	0.7	0.7	0.69	0.7	0.57	0.69	0.08	0.07	0.05	-0.04	-0.09	0.11	0.13	0.12	2	0.8256	0.2
1mjc	FA20S	FS	1.16	3.38	3.38	3.33	3.38	3.27	3.33	2.89	2.98	2.99	2.85	2.02	2.64	2.66	2.66	2	3.3875	0.5
1mjc	FA31L	FL	0.66	0.3	0.3	0.19	0.3	0.1	0.19	-0.04	-0.04	0.13	0.1	-0.1	0.09	0	-0.03	2	-0.3147	0
1mjc	FA31S	FS	1.03	2.46	2.46	2.35	2.46	2.15	2.35	2.22	2.2	2.17	1.85	1.76	2.18	2.11	2.08	2	1.699	0.4
1mjc	TA68W	TW	-0.7	-0.35	-0.35	-0.35	-0.35	-0.38	-0.35	-0.69	-0.86	-0.85	-0.6	-0.55	-0.5	-0.57	-0.58	2	2.0287	0
1mjc	YA42W	YW	-0.15	-0.28	-0.28	-0.28	-0.28	-0.26	-0.28	-0.37	-0.83	-1.14	-1.18	-0.9	-0.67	-0.6	-0.64	2	-1.0552	-1.9
1msi	DA36A	DA	-0.3	0.85	0.85	0.85	0.85	0.83	0.85	0.93	0.93	0.8	0.75	0.86	1.33	1.04	0.96	1.25	-1.19934	-0.2
1msi	DA58N	DN	0.13	0.14	0.14	0.14	0.14	0.08	0.14	0.14	0.14	-0.06	-0.03	-0.11	-0.49	-0.58	-0.49	1.25	2.54669	0.1
1msi	EA25A	EA	0.05	0.18	0.18	0.18	0.18	0.18	0.18	0.31	0.31	0.38	0.38	0.32	0.38	0.35	0.32	1.25	-2.57919	0
1msi	RA23A	RA	0.89	1.26	1.26	1.26	1.26	1.33	1.26	1.39	1.39	1.3	1.3	1.32	1.49	1.4	1.35	1.25	-0.95527	-0.1
1msi	RA39A	RA	0.8	-0.02	-0.02	-0.02	-0.02	-0.02	-0.02	0.35	0.35	0.34	0.34	0.26	0.3	0.27	0.26	1.25	-0.3772	-0.3
1msi	RA47A	RA	0.65	1.43	1.43	1.43	1.43	1.45	1.43	1.16	1.16	1.12	1.12	1.43	1.41	1.28	1.25	1.25	6.46069	-0.1
1mx2	NA71F	NF	0.7	1.53	1.53	1.53	1.53	1.55	1.53	-1.13	-1.13	-0.95	-0.88	-0.05	1.49	0.65	0.45	2.25	-4.0187	-2.7
1mx4	QA82F	QF	-0.4	0	0	-0.02	0	-0.11	-0.02	-0.03	-0.03	-0.12	-0.03	0.02	0.06	0.28	0.05	2	-22.1683	-2.7
1mx6	NA92F	NF	-1.1	-1.23	-1.23	-1.31	-1.23	-0.06	-1.31	-1.33	-1.33	-1.34	-0.88	-1.13	-0.13	-0.42	-0.13	2	-44.4498	-2.4
1oh0	YA32F	YF	-0.2	0.46	0.46	0.46	0.46	0.45	0.46	0.48	0.48	0.47	0.48	0.48	0.49	0.48	0.48	1.1	-2.8235	0
1oh0	YA57F	YF	1.21	2.01	2.01	2	2.01	2.01	2	2.09	2.09	1.98	2.03	2.05	2.07	2.07	2.07	1.1	-6.0186	0
1oh0	YA57S	YS	4.53	6.5	6.5	6.33	6.5	6.33	6.33	6.5	6.5	6.47	4.77	4.66	4.79	4.77	4.75	1.1	2.182	-0.2
1onc	FA28A	FA	5	4.11	4.11	4.11	4.11	3.99	4.11	4.15	4.15	4.13	3.92	4.03	4.08	4	4.03	1.7	5.67863	-2.2
1onc	FA28T	FT	5.31	6.41	6.41	6.4	6.41	6.4	6.4	6.47	6.47	6.44	6.24	6.32	6.43	6.33	6.3	1.7	9.23853	-0.8
1onc	FA36Y	FY	4.67	-0.14	-0.14	-0.11	-0.14	-0.11	-0.11	-0.13	-0.13	-0.17	-0.25	-0.25	-0.22	-0.16	-0.15	1.7	6.9126	0
1onc	MA23L	ML	0.22	-0.16	-0.16	-0.16	-0.16	-0.24	-0.16	-0.76	-0.76	-0.6	-0.53	-0.52	-0.69	-0.7	-0.7	1.7	2.16685	-0.1
1opy	VA29A	VA	1.2	0.75	0.75	0.71	0.75	0.53	0.71	0.74	0.74	0.93	1.02	1	1.06	1.06	1.06	1.9	7.63637	-0.1
1opy	YA16F	YF	0.2	0.6	0.6	0.6	0.6	0.39	0.6	0.65	0.65	0.55	0.53	0.55	0.46	0.47	0.47	2.15	2.24993	0.1
1pdo	WA12F	WF	-1.79	-0.04	-0.04	-0.04	-0.04	-0.04	-0.04	0.09	0.33	0.33	0.23	0.08	0.1	0.09	0.08	1.7	-3.74193	0
1pdo	WA33F	WF	1.08	0	0	0.04	0	-0.23	0.04	0.7	1.22	1.2	1.06	1.15	1.2	1.19	1.19	1.7	-2.02013	-0.1
1pdo	WA69F	WF	2.15	-0.12	-0.12	-0.04	-0.12	-0.07	-0.04	-0.08	0.09	0.09	-0.02	-0.05	0.04	0.06	0.06	1.7	0.45469	-0.1
1pga	AA23P	AP	0.3	-1.54	-1.54	-1.63	-1.54	-1.49	-1.63	-1.55	-1.55	-1.63	-1.62	-1.51	-1.33	-1.14	-1.29	2.07	-0.76068	0.2
1pga	AA24P	AP	0.5	-0.21	-0.21	-1.33	-0.21	-1.51	-1.33	-1.44	-1.44	-1.04	-1.05	-0.73	0	0.13	0.04	2.07	-1.84675	0.4
1pga	AA26P	AP	3.4	4.06	4.06	4.17	4.06	5.33	4.17	4.15	4.15	4.61	4.5	4.45	5.33	5.97	5.38	2.07	1.35256	0.2
1pga	AA48P	AP	0.7	-0.45	-0.45	-0.45	-0.45	-0.38	-0.45	-0.59	-0.59	-0.55	-0.57	0.64	0.62	0.6	0.6	2.07	-1.77512	0.4
1pga	DA22G	DG	1.52	5.5	5.5	3.01	5.5	3.04	3.01	3.06	3.06	3.15	3.16	3.23	3.22	3.19	3.18	2.07	1.54172	0.5
1pga	DA36P	DP	3.1	2.61	2.61	3.01	2.61	2.55	3.01	3.14	3.14	3.17	3.04	2.58	2.56	2.87	2.54	2.07	-4.5738	-1.6
1pga	DA46A	DA	1.36	0.48	0.48	0.46	0.48	0.12	0.46	0.43	0.43	0.67	0.66	0.75	0.93	0.92	0.91	2.07	-0.62753	0.7
1pga	DA47A	DA	-0.36	1.75	1.75	1.58	1.75	1.45	1.58	1.09	1.09	0.94	0.95	0.9	2.25	2.25	2.25	2.07	-1.20378	0.7
1pga	GA9P	GP	2.4	2.43	2.43	2.43	2.43	2.26	2.43	2.42	2.42	2.74	2.76	2.72	2.46	2.39	2.39	2.07	-0.47016	-2.9
1pga	IA6L	IL	1.39	0.17	0.17	0.17	0.17	0.17	0.17	0.2	0.2	0.36	0.36	0.17	0.39	0.41	0.41	2.07	-0.12558	-0.5
1pga	IA6N	IN	1.63	1.61	1.61	1.61	1.61	1.8	1.61	1.8	1.8	1.64	1.64	1.69	1.88	1.78	1.87	2.07	1.85965	0.4
1pga	IA6T	IT	1.69	1.36	1.36	1.36	1.36	1.51	1.36	1.69	1.69	1.66	1.65	1.66	1.64	1.64	1.64	2.07	1.6726	0.1
1pga	KA10P	KP	0.2	0.44	0.44	0.4	0.44	0.36	0.4	0.5	0.5	0.77	0.77	0.92	0.89	0.92	0.9	2.07	-4.24277	0.4
1pga	KA50A	KA	0.45	1.44	1.44	1.49	1.44	1.91	1.49	1.43	1.43	1.25	1.23	1.27	1.32	1.1	1.06	2.07	1.16819	0.7
1pga	TA25P	TP	2.8	1.91	1.91	0.75	1.91	0.63	0.75	0.77	0.77	2.28	2.26	2.43	2.5	2.78	2.57	2.07	0.85747	0.2
1pga	TA2P	TP	2.7	0.22	0.22	0.22	0.22	0.2	0.22	0.27	0.27	0.19	0.25	0.42	0.46	0.49	0.46	2.07	-2.44982	-1.4
1pga	TA49A	TA	0.86	0.43	0.43	0.43	0.43	0.23	0.43	0.24	0.24	0.18	0.21	0.26	0.02	0.1	0.05	2.07	0.32349	0.4
1pga	TA51S	TS	3.4	1.11	1.11	1.11	1.11	0.83	1.11	1.15	1.15	0.83	0.87	0.87	0.69	0.78	0.74	2.07	2.42757	0.1
1pga	TA53A	TA	0.51	0.45	0.45	0.45	0.45	0.45	0.45	0.63	0.63	0.61	0.63	0.63	0.64	0.65	0.64	2.07	1.40082	0
1pga	TA53C	TC	-0.78	0.11	0.11	0.11	0.11	0.13	0.11	0.26	0.26	0.26	0.27	0.27	0.3	0.33	0.31	2.07	0.50997	-0.4
1pga	TA53D	TD	1	1.74	1.74	1.74	1.74	1.58	1.74	1.94	1.94	1.97	1.98	1.98	1.93	1.9	1.91	2.07	3.89288	0
1pga	TA53E	TE	0.08	0.05	0.05	0.05	0.05	0.04	0.05	0.6	0.6	0.87	0.88	0.54	0.49	0.55	0.52	2.07	1.22144	0
1pga	TA53G	TG	1.21	1.53	1.53	1.53	1.53	1.47	1.53	1.75	1.74	1.76	1.64	1.82	1.46	1.46	1.45	2.07	0.79345	-0.8
1pga	TA53H	TH	-0.37	1.01	1.01	0.99	1.01	0.91	0.99	1.19	1.19	1.41	1.38	1.23	1.15	1.12	1.12	2.07	-1.66223	-0.8
1pga	TA53I	TI	0.04	-1.89	-1.89	-1.89	-1.89	-1.93	-1.89	-2.02	-2.02	-1.69	-1.69	-1.63	-1.76	-1.73	-1.75	2.07	-1.29878	0.1
1pga	TA53K	TK	-0.35	-1.28	-1.28	-1.28	-1.28	-1.18	-1.28	-1.16	-1.16	-1.4	-1.39	-1.33	-1.27	-1.12	-1.19	2.07	0.07481	-0.3
1pga	TA53L	TL	-0.45	-1.35	-1.35	-1.35	-1.35	-1.43	-1.35	-1.45	-1.45	-1.2	-1.21	-1.19	-1.21	-1.19	-1.21	2.07	-1.72592	-0.3
1pga	TA53M	TM	-0.9	-1.38	-1.38	-1.38	-1.38	-1.45	-1.38	-1.08	-1.08	-0.66	-0.71	-0.5	-0.62	-0.65	-0.66	2.07	1.29028	-0.5
1pga	TA53N	TN	-0.52	0.01	0.01	0.01	0.01	-0.09	0.01	0.16	0.16	-0.11	-0.09	-0.1	-0.13	-0.05	-0.05	2.07	4.31636	-0.3
1pga	TA53Q	TQ	-0.38	-0.41	-0.41	-0.41	-0.41	-0.43	-0.41	-0.28	-0.28	-0.38	-0.36	-0.36	-0.42	-0.4	-0.4	2.07	-1.08377	-0.4
1pga	TA53R	TR	-0.06	-2.05	-2.05	-2.05	-2.05	-1.98	-2.05	-1.94	-1.94	-2.12	-2.1	-2.28	-2.18	-2.5	-2.58	2.07	-0.19896	-0.5
1pga	TA53S	TS	-0.87	0.32	0.32	0.32	0.32	0.32	0.32	0.49	0.49	0.46	0.49	0.45	0.5	0.58	0.55	2.07	1.27715	-0.3
1pga	TA53V	TV	0.6	-1.13	-1.13	-1.13	-1.13	-1.12	-1.13	-1	-1	-0.8	-0.86	-0.86	-0.97	-0.92	-0.93	2.07	-1.67695	0.2
1pga	VA21P	VP	-0.5	-1.32	-1.32	-1.59	-1.32	-1.53	-1.59	-1.61	-1.61	-1.53	-1.53	-1.21	-1.21	-1.16	-1.15	2.07	-1.55972	-0.1
1pga	VA29P	VP	3.5	2.28	2.28	2.28	2.28	2.32	2.28	2.35	2.35	2.45	2.46	2.62	2.62	2.61	2.6	2.07	7.24816	0.1
1pga	VA54A	VA	0.1	2.77	2.77	2.77	2.77	2.79	2.77	2.77	2.92	2.92	2.91	2.91	2.98	2.98	2.98	2.07	1.85846	-0.8
1pin	AA31G	AG	1.49	1.18	1.18	1.18	1.18	1.19	1.18	1.18	1.2	1.19	1.19	1.2	1.27	1.25	1.25	1.35	-1.1471	-0.4
1pin	EA12A	EA	0.48	0.52	0.52	0.52	0.52	0.65	0.52	0.36	0.36	0.73	0.75	0.8	0.77	0.82	0.8	1.35	9.586	-0.3
1pin	EA35A	EA	0.73	-0.19	-0.19	-0.12	-0.19	-0.14	-0.12	0	0	0.29	0.26	0.32	0.52	0.52	0.53	1.35	-1.0052	-0.2
1pin	FA25A	FA	2.14	2.54	2.54	2.54	2.54	2.56	2.54	2.47	2.47	2.36	2.55	2.48	2.48	2.12	2.02	1.35	9.1589	-0.1
1pin	FA25L	FL	1.37	0.69	0.69	0.69	0.69	0.63	0.69	0.39	0.39	0.42	0.62	0.65	0.58	0.23	0.14	1.35	7.6384	-0.1
1pin	FA25Y	FY	-0.22	-0.51	-0.51	-0.51	-0.51	-0.46	-0.51	-0.54	-0.54	-0.5	-0.52	-0.54	-0.48	-0.52	-0.53	1.35	5.7714	0
1pin	GA20A	GA	0.86	0.22	0.22	0.22	0.22	0.24	0.22	0.22	0.22	0.22	0.22	0.2	0.22	0.22	0.22	1.35	8.4721	-0.2
1pin	HA27A	HA	0.12	-0.3	-0.3	-0.3	-0.3	-0.25	-0.3	-0.04	-0.04	0.03	0.01	-0.02	-0.02	-0.04	-0.03	1.35	3.0434	-0.1
1pin	HA27G	HG	0.68	0.42	0.42	0.42	0.42	0.47	0.42	0.62	0.62	0.74	0.71	0.63	0.62	0.6	0.6	1.35	2.1952	-0.1
1pin	IA28A	IA	0.36	1.32	1.32	1.32	1.32	1.27	1.32	1.47	1.47	1.53	1.51	1.38	1.35	1.33	1.33	1.35	7.2214	-0.3
1pin	IA28G	IG	0.48	1.82	1.82	1.82	1.82	1.57	1.82	1.97	1.97	2.03	2	1.88	1.83	1.8	1.8	1.35	5.9394	-0.7
1pin	KA13A	KA	0.02	1.07	1.07	1.07	1.07	1.21	1.07	1.23	1.23	1.26	1.38	1.48	1.5	1.54	1.5	1.35	5.2951	-0.1
1pin	KA6A	KA	-0.15	-0.16	-0.16	-0.16	-0.16	-0.17	-0.16	-0.14	-0.14	-0.14	-0.14	-0.13	-0.13	-0.13	-0.13	1.35	1.9922	-0.1
1pin	LA7A	LA	1.72	2.31	2.31	2.31	2.31	2.38	2.31	2.41	2.41	2.67	2.87	2.95	2.95	2.89	2.87	1.35	6.1403	-1.1
1pin	LA7I	LI	0.85	1.48	1.48	1.48	1.48	1.52	1.48	1.47	1.47	1.54	1.53	1.48	1.49	1.7	1.49	1.35	6.0804	-0.4
1pin	LA7N	LN	0.9	2.49	2.49	2.49	2.49	2.61	2.49	2.58	2.58	2.85	2.92	2.91	2.98	3	2.96	1.35	11.5249	-0.4
1pin	LA7V	LV	1.26	3.45	3.45	3.45	3.45	3.43	3.45	3.14	3.14	3.7	3.8	3.28	3.32	3.1	3.04	1.35	3.3599	-0.4
1pin	MA15A	MA	0.59	1.16	1.16	1.16	1.16	1.16	1.16	1.12	1.12	1.14	1.14	1.08	1.09	1.09	1.09	1.35	2.668	-0.3
1pin	NA26D	ND	1.88	1.58	1.54	1.42	1.58	0.73	1.38	0.76	0.77	1.05	1.01	1.02	1.32	1.36	1.26	1.35	0.7851	-0.2
1pin	NA30A	NA	0.47	2.19	2.19	2.19	2.19	2.27	2.19	2.03	2.03	2.02	2.11	2.22	2.22	2.25	2.24	1.35	4.3305	-0.3
1pin	NA30G	NG	-0.53	0.57	0.57	0.57	0.57	0.61	0.57	0.48	0.48	0.2	0.27	0.39	0.36	0.35	0.34	1.35	3.6624	-0.8
1pin	PA8A	PA	0.97	2.94	2.94	2.94	2.94	2.94	2.94	2.96	2.97	2.97	2.98	2.87	2.86	2.84	2.84	1.35	9.0277	-0.5
1pin	PA8G	PG	0.92	3.73	3.73	3.73	3.73	3.53	3.73	3.51	3.53	3.55	3.6	3.66	3.57	3.56	3.56	1.35	11.309	-0.4
1pin	PA9A	PA	0.19	1.59	1.59	1.59	1.59	1.64	1.59	1.62	1.62	1.62	1.61	1.53	1.58	1.59	1.59	1.35	5.2114	-0.2
1pin	PA9G	PG	0.49	2.21	2.21	2.21	2.21	2.25	2.21	2.24	2.24	2.24	2.24	2.13	2.19	2.19	2.19	1.35	8.2566	-0.1
1pin	QA33A	QA	0.57	0.44	0.44	0.44	0.44	0.43	0.44	0.44	0.51	0.53	0.62	0.71	0.89	0.9	0.88	1.35	4.8941	-0.1
1pin	RA14A	RA	1.63	1.43	1.43	1.43	1.43	1.49	1.43	1.53	1.53	1.69	1.83	1.97	2.15	2	1.91	1.35	1.6161	-0.3
1pin	RA17A	RA	0	-0.07	-0.07	-0.07	-0.07	-0.07	-0.07	-0.02	-0.02	-0.01	-0.01	-0.09	-0.09	-0.09	-0.09	1.35	-0.5831	-0.1
1pin	RA17G	RG	0.22	0.15	0.15	0.15	0.15	0.15	0.15	0.2	0.2	0.23	0.23	0.15	0.16	0.16	0.16	1.35	6.5652	0
1pin	RA21A	RA	0.65	0.2	0.2	0.17	0.2	0.16	0.17	0.23	0.41	0.41	0.39	0.34	0.2	0.25	0.22	1.35	1.012	-0.3
1pin	RA21G	RG	0.67	0.77	0.77	0.74	0.77	0.71	0.74	0.84	1.03	1.04	1	0.93	0.92	0.87	0.85	1.35	11.1339	-0.2
1pin	RA36A	RA	0.29	0	0	0	0	-0.04	0	0.06	0.06	0.45	0.45	0.52	1.38	1.31	1.29	1.35	8.1745	-0.1
1pin	SA16A	SA	0.44	-0.33	-0.33	-0.33	-0.33	-0.27	-0.33	-0.32	-0.32	-0.44	-0.43	-0.34	-0.27	-0.26	-0.26	1.35	3.6437	-0.1
1pin	SA16G	SG	0.92	-0.24	-0.24	-0.27	-0.24	-0.3	-0.27	-0.19	-0.18	-0.36	-0.35	-0.23	-0.36	-0.4	-0.42	1.35	4.2431	-0.3
1pin	SA18A	SA	-0.03	0.14	0.14	0.14	0.14	0.14	0.14	0.16	0.16	0.16	0.16	0.18	0.18	0.18	0.18	1.35	-1.3785	-0.1
1pin	SA18G	SG	-0.02	-1.12	-1.12	-1.12	-1.12	-1.12	-1.12	-1.08	-1.08	-1.08	-1.08	-1.08	-1.08	-1.08	-1.08	1.35	5.2513	-0.1
1pin	SA19A	SA	0.14	0.35	0.35	0.35	0.35	0.38	0.35	0.34	0.34	0.15	0.14	0.24	0.27	0.27	0.27	1.35	5.5943	-0.1
1pin	SA19G	SG	-0.01	0.59	0.59	0.59	0.59	0.58	0.59	0.59	0.62	0.43	0.43	0.51	0.51	0.5	0.49	1.35	2.5608	-0.4
1pin	SA32A	SA	0.26	-0.51	-0.51	-0.51	-0.51	-0.5	-0.51	-0.5	-0.5	-0.45	-0.45	-0.41	-0.4	-0.4	-0.4	1.35	5.4905	-0.1
1pin	SA32G	SG	0.81	0.44	0.44	0.44	0.44	0.42	0.44	0.45	0.45	0.51	0.51	0.55	0.54	0.55	0.54	1.35	2.3879	-0.2
1pin	SA38A	SA	-0.05	-0.11	-0.11	-0.11	-0.11	-0.13	-0.11	-0.11	-0.11	0.27	0.27	0.29	-0.04	-0.04	-0.04	1.35	4.58	0
1pin	SA38G	SG	0.08	0.51	0.51	0.51	0.51	0.51	0.51	0.42	0.42	0.87	0.9	0.98	1.08	0.97	0.95	1.35	2.6357	0
1pin	TA29A	TA	1.25	0.77	0.77	0.77	0.77	0.68	0.77	0.77	0.78	0.88	0.87	0.9	0.94	0.86	0.85	1.35	2.8354	-0.7
1pin	TA29G	TG	1.99	2.12	2.12	2.12	2.12	1.95	2.12	2.13	2.13	2.23	2.25	2.32	2.28	2.22	2.21	1.35	7.0711	-1.3
1pin	TA29S	TS	0.65	1.06	1.06	1.06	1.06	1.04	1.06	1.07	1.07	1.14	1.13	1.15	1.17	1.12	1.1	1.35	6.848	-0.4
1pin	VA22A	VA	0.26	1.23	1.23	1.23	1.23	1.15	1.23	1.42	1.41	1.22	1.15	1.09	1.17	1.31	1.33	1.35	5.8507	-0.2
1pin	WA11F	WF	1.93	-1.39	-1.39	-1.39	-1.39	-1.81	-1.39	-0.8	0.07	0.07	0.12	0.14	-0.06	0.15	0.04	1.35	5.4475	-0.3
1pin	WA34A	WA	0.4	0.44	0.44	0.41	0.44	0.59	0.41	0.7	0.98	0.95	0.84	0.69	0.54	0.17	0.07	1.35	6.9004	-0.3
1pin	WA34F	WF	0.1	0.1	0.1	0.09	0.1	0.06	0.09	0.03	0.34	0.74	0.64	0.57	-0.55	-0.39	-0.5	1.35	1.5783	-0.3
1pin	YA23A	YA	1.08	1.73	1.73	1.73	1.73	1.78	1.73	1.58	1.59	1.61	1.46	1.3	1.33	1.32	1.31	1.35	8.486	-0.8
1pin	YA24F	YF	0.66	-0.41	-0.41	-0.41	-0.41	-0.38	-0.41	0.56	0.56	0.68	0.09	0.16	-0.1	-0.02	-0.07	1.35	7.2437	-0.2
1pin	YA24W	YW	0.56	0.84	0.84	0.84	0.84	0.65	0.84	0.43	-0.35	-0.15	0.27	0.18	0.17	0.27	0.27	1.35	1.8534	0.1
1poh	KA49A	KA	-1.39	0.17	0.17	0.26	0.14	0.23	0.27	0.3	0.3	0.43	0.4	0.48	0.47	0.46	0.47	2	2.46318	0
1poh	KA49D	KD	-1.41	0.89	0.89	0.99	1.05	-0.49	1.2	0.9	0.9	0.9	0.97	0.95	0.76	0.24	0.08	2	6.83656	0
1poh	KA49E	KE	-1.85	-0.32	-0.32	-0.28	-0.17	-1.16	-0.01	-0.02	-0.02	-0.02	-0.05	-0.03	-0.21	-0.34	-0.23	2	6.10656	0
1poh	KA49G	KG	-1.05	0.9	0.9	1.08	0.85	0.98	1	1.04	1.04	1.46	1.42	1.44	1.49	1.46	1.46	2	2.11672	-0.2
1poh	KA49M	KM	-0.94	-0.44	-0.44	-0.35	-0.28	-0.43	-0.19	-0.03	-0.03	-0.02	-0.21	-0.12	0.06	0.05	0.05	2	5.46939	0
1poh	KA49N	KN	-0.35	0.18	0.18	0.37	0.06	0.15	0.23	0.24	0.24	0.3	0.28	0.35	0.34	0.38	0.34	2	4.09222	0
1poh	KA49Q	KQ	-1.39	-0.31	-0.31	-0.21	-0.08	-0.31	0.04	0.02	0.02	0.04	0.04	0.15	-0.07	0	-0.05	2	3.12472	0.2
1poh	KA49R	KR	0.15	-0.03	-0.03	-0.11	-0.09	-0.18	-0.18	-0.16	-0.16	-0.1	0.01	0.18	-0.08	-0.05	-0.09	2	2.36341	0.1
1poh	KA49S	KS	-0.95	0.92	0.92	1	1.07	0.98	1.19	1.19	1.19	1.27	1.42	1.34	1.12	1.15	1.13	2	-0.66243	0.1
1poh	SA31A	SA	0.4	0.47	0.47	0.47	0.47	0.57	0.47	0.47	0.47	0.53	0.53	0.55	0.69	0.69	0.69	2	0.52836	0.1
1poh	SA46A	SA	1.01	0.54	0.54	0.55	0.5	0.51	0.52	0.53	0.53	0.68	0.69	0.87	0.86	0.79	0.76	2	1.70447	0.1
1poh	SA46D	SD	-1.24	-4.75	-4.75	-2.93	-4.78	-2.9	-2.96	-3.1	-3.1	-3.1	-3.08	-2.96	-2.82	-2.88	-2.89	2	1.53694	0.4
1poh	SA46N	SN	-0.39	-1.29	-1.29	-1.2	-2.32	-2.17	-2.35	-2.4	-2.4	-2.19	-2.15	-1.9	-1.82	-1.85	-1.87	2	-1.46818	0.2
1qgv	GA122D	GD	0.93	-1.19	-1.19	-0.76	-1.19	-0.18	-0.76	-0.87	-0.87	-0.64	-0.4	-0.46	-0.03	0.1	0.01	1.4	2.0706	-1.4
1qlp	AA183F	AF	-1.5	-0.58	-0.58	-0.55	-0.58	1.78	-0.55	-0.52	-0.52	-0.55	-0.76	-0.97	1.32	1.58	0.33	2	-10.834	0.3
1qlp	AA183I	AI	-1.8	-2.24	-2.24	-2.23	-2.24	-2.18	-2.23	-2.21	-2.21	-2.07	-2.31	-2.49	-2.12	-2.14	-2.15	2	-3.0515	0.4
1qlp	AA183L	AL	-1.4	-2.61	-2.61	-2.61	-2.61	-2.33	-2.61	-2.61	-2.61	-2.57	-2.84	-2.95	-2.61	-2.27	-2.32	2	-7.2384	0.3
1qlp	AA183V	AV	-3.8	-0.88	-0.88	-0.87	-0.88	-0.71	-0.87	-0.87	-0.87	-0.83	-1.01	-1.1	-1.37	-1.24	-1.33	2	-0.4663	0.3
1qlp	AA248L	AL	-0.92	0.14	0.14	0.15	0.14	-0.04	0.15	0.52	0.52	0.57	0.26	0.16	0.2	-1.16	-1.49	2	-13.5543	0.3
1qlp	AA248V	AV	-2.3	-1.09	-1.09	-1.09	-1.09	-1.45	-1.09	-0.82	-0.82	-0.82	-0.82	-0.83	-0.98	-0.56	-1.31	2	-5.7218	0.4
1qlp	AA250I	AI	0.4	5.79	5.79	5.79	5.79	6.19	5.79	6.04	5.98	5.98	5.49	5.36	5.41	1.8	0.94	2	-19.344	0.1
1qlp	AA250L	AL	1	-0.61	-0.61	-0.49	-0.61	-0.38	-0.49	-0.87	-0.9	-0.82	-0.85	-1.18	-1.25	-0.35	-1.3	2	-12.9377	0.6
1qlp	AA250V	AV	0.4	1.19	1.19	1.4	1.19	1.12	1.4	-0.03	-0.04	0.01	-0.41	1.04	0.8	0.86	0.79	2	-11.6369	-0.2
1qlp	AA284I	AI	0	0.74	0.74	0.76	0.74	0.68	0.76	0.88	0.67	0.66	0.45	0.27	0.2	-0.21	-0.31	2	-3.9233	0.1
1qlp	AA284L	AL	0.8	0.37	0.37	0.37	0.37	2.12	0.37	0.37	0.33	0.17	-0.03	-0.05	2.07	0.31	0.01	2	-10.1683	-0.1
1qlp	AA284V	AV	-0.8	0.16	0.16	0.16	0.16	-0.17	0.16	0.24	0.24	0.11	0.02	0.08	-0.03	0.11	-0.01	2	7.3022	0.1
1qlp	AA31I	AI	-0.9	1.01	1.01	0.83	1.01	-2.02	0.83	1.07	1.07	1.12	0.71	0.54	-2.2	-2.19	-2.2	2	-17.8888	0.1
1qlp	AA31L	AL	-0.9	-2.62	-2.62	-2.62	-2.62	-2.77	-2.62	-2.61	-2.61	-2.6	-2.61	-2.87	-3.13	-3.06	-3.14	2	-11.4404	0.2
1qlp	AA31V	AV	-0.6	-1.07	-1.07	-1.08	-1.07	-1.22	-1.08	-1.05	-1.05	-1.05	-1.04	-1.24	-1.32	-1.26	-1.28	2	-3.4368	0
1qlp	AA70G	AG	-1.6	-2.88	-2.88	-2.88	-2.88	-2.86	-2.88	-2.87	-2.87	-2.87	-2.87	-2.89	-2.85	-2.85	-2.85	2	-14.512	0.4
1qlp	FA51C	FC	-3.01	4.27	4.27	4.15	4.27	4.07	4.15	3.96	3.96	3.93	3.68	3.57	3.56	3.56	3.56	2	-14.1567	0.3
1qlp	FA51L	FL	-2.1	0.78	0.78	0.66	0.78	0.57	0.66	0.46	0.46	0.44	0.34	0.37	0.4	0.41	0.41	2	-10.4461	0.2
1qlp	KA331F	KF	-1.75	0.75	0.75	0.82	0.75	0.08	0.82	0.91	0.91	0.93	1.43	1.25	0.36	0.02	-0.31	2	3.9136	0.1
1qlp	KA331I	KI	-0.84	-0.6	-0.6	-0.52	-0.6	-0.78	-0.52	-0.62	-0.62	-0.55	-0.55	-0.55	-0.82	-0.83	-0.85	2	3.6763	-0.2
1qlp	KA331T	KT	0.54	0.6	0.6	0.68	0.6	1	0.68	0.62	0.62	0.58	0.57	0.83	1.08	1.1	1.09	2	-2.7944	0
1qlp	KA331V	KV	-0.89	-0.36	-0.36	-0.25	-0.36	-0.7	-0.25	-0.3	-0.3	-0.26	-0.26	-0.14	-0.51	-0.42	-0.42	2	-7.1599	-0.2
1qlp	KA387R	KR	-1	-0.31	-0.31	-0.18	-0.31	0.63	-0.18	-0.22	-0.22	-3.4	-3.41	-3.48	-3.48	-3.51	-3.47	2	-7.7781	0.2
1qlp	MA374I	MI	-2.3	-0.31	-0.31	-0.31	-0.31	-0.34	-0.31	-0.67	-0.67	-0.55	-0.59	-0.58	-0.38	-0.37	-0.38	2	-13.2813	0.3
1qlp	SA330R	SR	2.44	-0.03	-0.03	-0.05	-0.03	0.1	-0.05	-0.53	-0.53	-0.55	-0.56	-0.52	-0.07	0.67	0.52	2	-6.5329	-0.4
1qlp	SA381A	SA	-1	-1.52	-1.52	-1.52	-1.52	-1.53	-1.52	-1.52	-1.52	-1.38	-1.38	-1.37	-1.16	-1.16	-1.16	2	-10.2698	0.1
1qlp	TA59A	TA	-1	0.38	0.38	0.38	0.38	0.4	0.38	0.4	0.4	0.37	0.39	0.41	0.43	0.39	0.37	2	-7.2014	-0.5
1qlp	TA68A	TA	-1	1.56	1.56	1.56	1.56	1.53	1.56	1.56	1.56	1.53	1.58	1.63	1.6	1.6	1.6	2	-17.1361	0.3
1qlp	VA145I	VI	-0.2	0.74	0.74	0.74	0.74	0.72	0.74	0.53	0.53	0.54	0.57	0.49	0.47	0.43	0.4	2	-7.4049	0.1
1qlp	VA145L	VL	0.7	0.5	0.5	0.5	0.5	0.43	0.5	0.5	0.5	0.5	0.31	0.24	0.19	0.2	0.19	2	-4.2533	0
1qlp	VA173I	VI	-0.5	-0.76	-0.76	-0.76	-0.76	-0.74	-0.76	-0.76	-0.76	-0.76	-0.79	-0.82	-0.81	-0.81	-0.81	2	-6.3351	0
1qlp	VA173L	VL	0.6	-1.22	-1.22	-1.22	-1.22	-1.06	-1.22	-1.21	-1.21	-1.22	-1.26	-1.3	-1.15	-1.15	-1.16	2	-5.5633	0.1
1qlp	VA321I	VI	-0.6	-0.43	-0.43	-0.43	-0.43	-0.47	-0.43	-0.44	-0.44	-0.44	-0.53	-0.48	-0.54	-0.35	-0.55	2	-7.3148	-0.1
1qlp	VA321L	VL	1.2	-0.94	-0.94	-0.94	-0.94	-0.9	-0.94	-0.97	-0.97	-0.99	-1.04	-1.08	-1.01	-1.06	-1.08	2	-14.5937	-0.3
1qlp	VA364I	VI	-0.4	-0.9	-0.9	-0.9	-0.9	-0.97	-0.9	-0.93	-0.93	-1.12	-1.2	-1.08	-1.03	-1.05	-1.05	2	-5.0511	0
1qlp	VA55I	VI	0.2	-0.49	-0.49	-0.49	-0.49	-0.5	-0.49	-0.49	-0.49	-0.5	-0.51	-0.56	-0.57	-0.57	-0.57	2	-9.2549	0.3
1qlp	VA55L	VL	0.3	-0.33	-0.33	-0.33	-0.33	-0.35	-0.33	-0.32	-0.32	-0.36	-0.38	-0.47	-0.28	-0.28	-0.29	2	-8.4346	0.1
1qlp	WA194F	WF	0.47	2.05	2.05	2.28	2.05	2.51	2.28	1.61	2.41	2.45	2.18	2.22	2.08	2.04	2.01	2	-6.6712	0.1
1qlp	WA238F	WF	-0.98	0.74	0.74	0.74	0.74	0.82	0.74	0.73	1.33	1.23	1.12	1.11	1.11	1.06	1.07	2	-5.6144	0.2
1qlp	YA160A	YA	0.21	2.41	2.41	2.27	2.41	2.22	2.27	2.08	2.08	2.08	1.65	1.36	1.37	1.37	1.37	2	-12.987	-0.5
1qlp	YA160W	YW	-1.18	0.64	0.64	0.49	0.64	0.74	0.49	0.69	0.11	0.11	0.29	0.35	-0.23	-0.62	-0.83	2	0.7764	-0.1
1rg8	AA103G	AG	0.46	1.41	1.41	1.41	1.41	1.42	1.41	1.43	1.43	1.41	1.41	1.42	1.44	1.44	1.44	1.1	16.0156	-1.3
1rg8	CA117S	CS	0.64	0.37	0.37	0.37	0.37	0.49	0.37	0.37	0.37	0.37	0.37	0.36	0.34	0.34	0.34	1.1	27.4616	0.2
1rg8	CA16S	CS	2.81	1.14	1.14	1.14	1.14	1.13	1.14	1.14	1.14	1.28	1.31	1.35	1.32	1.41	1.33	1.1	20.31	-1.4
1rg8	CA83S	CS	1.78	0.78	0.78	0.78	0.78	0.78	0.78	0.78	0.78	0.84	0.92	0.94	1	1.04	1.04	1.1	11.5719	-1.6
1rg8	GA62A	GA	1.48	3.03	3.03	3.03	3.03	2.87	3.03	3.03	3.03	3.1	3.09	3.11	3.19	3.19	3.19	1.1	21.7274	0.2
1rg8	GA62N	GN	0.97	2.77	2.77	2.77	2.77	2.53	2.77	2.74	2.74	2.69	2.69	2.7	2.76	2.73	2.72	1.1	23.6494	-0.3
1rg8	HA102Y	HY	-0.39	-0.19	-0.19	-0.19	-0.19	0.22	-0.19	0.28	0.26	0.4	0.48	0.46	0.36	0.56	0.48	1.1	20.4783	1.7
1rg8	HA21Y	HY	-0.79	-1.49	-1.49	-1.49	-1.49	-1.53	-1.49	-1.6	-1.6	-1.52	-1.53	-1.56	-1.51	-1.62	-1.62	1.1	13.5935	0
1rg8	HA93A	HA	0.6	1.23	1.23	1.23	1.23	0.55	1.23	1.23	1.23	1.23	1.17	1.39	0.65	0.72	0.68	1.1	6.866	-1.8
1rg8	HA93G	HG	-1.34	1.23	1.23	1.23	1.23	0.58	1.23	1.25	1.25	1.25	1.21	1.1	0.67	0.71	0.69	1.1	20.8558	-0.3
1rg8	HA93N	HN	-0.19	0.23	0.23	0.23	0.23	0.26	0.23	0.18	0.18	0.18	0.14	0.3	0.26	0.28	0.27	1.1	20.1428	-1.6
1rg8	LA44F	LF	-0.59	-0.64	-0.64	-0.64	-0.64	-0.48	-0.64	-0.64	-0.64	-0.5	-0.25	-0.25	-0.24	-0.28	-0.3	1.1	13.56	0.7
1rg8	LA73V	LV	1.46	3.02	3.02	3.02	3.02	2.83	3.02	2.9	2.9	2.7	2.95	2.82	2.83	2.84	2.84	1.1	16.6153	0
1rg8	NA106G	NG	-0.16	-0.14	-0.14	-0.14	-0.14	-0.1	-0.14	-0.06	-0.06	-0.07	-0.05	-0.09	-0.01	-0.01	-0.01	1.1	18.9376	0.5
1rg8	VA109I	VI	0.05	-1.13	-1.13	-1.13	-1.13	-1.11	-1.13	-1.14	-1.14	-1.15	-1.32	-1.09	-1.06	-0.56	-0.64	1.1	24.0279	1.6
1rg8	VA109L	VL	0.57	-0.95	-0.95	-0.95	-0.95	-0.92	-0.95	-0.97	-0.97	-1.01	-1.05	-0.88	-0.89	-0.86	-0.89	1.1	19.5555	-0.3
1rgc	KA25Q	KQ	1.4	0.26	0.26	0.21	0.26	0.5	0.21	0.29	0.29	0.29	0.3	0.3	0.61	0.5	0.47	2	17.2678	-8.3
1rgg	DA17K	DK	1.1	-1.06	-1.06	-1.34	-1.06	-1.29	-1.34	-1.29	-1.29	-1.36	-1.38	-1.29	-1.17	-1.19	-1.2	1.2	4.623	-1.9
1rgg	DA25H	DH	-0.9	-1.2	-1.2	-0.33	-1.2	-0.32	-0.33	-0.38	-0.38	-0.33	-0.45	-0.56	-0.57	-0.56	-0.56	1.2	4.8416	-0.7
1rgg	DA25K	DK	-0.9	-2.01	-2.01	-0.99	-2.01	-0.98	-0.99	-1.02	-1.02	-0.84	-0.92	-1.01	-1.02	-1.14	-1.16	1.2	4.5949	-0.3
1rgg	DA33A	DA	6.2	3.95	3.95	3.95	3.95	4.04	3.95	3.69	3.69	4.07	4.13	4.25	4.2	4.24	4.23	1.2	1.9991	-1
1rgg	DA79A	DA	-2.9	-1.62	-1.62	-1.61	-1.62	-1.59	-1.61	-1.91	-1.91	-1.86	-1.86	-1.65	-1.47	-1.5	-1.51	1.2	2.5791	-0.9
1rgg	DA79E	DE	0.3	-0.4	-0.4	-0.42	-0.4	-0.35	-0.42	-0.44	-0.44	-0.34	-0.37	-0.38	-0.54	-0.48	-0.5	1.2	10.969	-1.7
1rgg	DA79F	DF	-3	-4.09	-4.09	-4.08	-4.09	-4.07	-4.08	-4.15	-4.15	-4.08	-3.93	-3.77	-3.63	-3.65	-3.68	1.2	5.1499	-1.2
1rgg	DA79H	DH	-1.8	-1.73	-1.73	-1.72	-1.73	-1.75	-1.72	-1.96	-1.96	-2.35	-2.56	-2.35	-2.08	-2.17	-2.19	1.2	12.4199	-0.9
1rgg	DA79I	DI	-2.7	-2.87	-2.87	-2.86	-2.87	-2.84	-2.86	-3.12	-3.12	-3.07	-3.08	-2.93	-2.98	-3.2	-3.37	1.2	1.5367	-0.3
1rgg	DA79K	DK	-2.3	-3.02	-3.02	-2.95	-3.02	-2.98	-2.95	-2.91	-2.91	-3.06	-3.13	-3.05	-2.88	-2.78	-2.9	1.2	20.3124	-2
1rgg	DA79L	DL	-2.7	-3.63	-3.63	-3.62	-3.63	-3.87	-3.62	-3.99	-3.99	-3.94	-3.99	-3.81	-3.78	-3.3	-3.78	1.2	4.0792	-2.2
1rgg	DA79N	DN	-1.8	-0.96	-0.96	-0.95	-0.96	-0.96	-0.95	-1.17	-1.17	-1.44	-1.44	-1.22	-1.25	-1.27	-1.28	1.2	12.3937	-0.5
1rgg	DA79R	DR	-2.7	-4.2	-4.2	-4.06	-4.2	-4.07	-4.06	-3.91	-3.91	-3.6	-3.62	-3.39	-3.31	-3.07	-3.39	1.2	-1.4219	-1.3
1rgg	DA79W	DW	-2.3	-1.97	-1.97	-1.96	-1.97	-2.54	-1.96	-2.19	-2.64	-2.59	-2.41	-2.42	-1.56	-2.46	-2.92	1.2	-1.903	-1.5
1rgg	DA79Y	DY	-2.8	-3.76	-3.76	-3.75	-3.76	-3.75	-3.75	-3.82	-3.82	-3.75	-3.54	-3.27	-3.24	-3.23	-3.26	1.2	1.3972	-0.4
1rgg	EA41K	EK	0.95	-1	-1	-1	-1	-0.18	-1	-0.95	-0.95	-0.8	-0.75	-0.71	-0.46	-0.15	-0.29	1.2	1.7643	-6.5
1rgg	EA54Q	EQ	1.7	0.74	0.74	0.75	0.74	-0.19	0.75	0.75	0.75	0.71	0.72	0.73	-0.35	0.12	0.04	1.2	7.141	-0.1
1rgg	EA74K	EK	-1	-0.23	-0.23	-0.39	-0.23	-0.44	-0.39	-0.53	-0.53	-0.32	-0.39	-0.32	-0.32	-0.32	-0.32	1.2	7.1226	-7.5
1rgg	HA85Q	HQ	0	-0.55	-0.55	-0.55	-0.55	-0.76	-0.55	-0.33	-0.33	-0.22	-0.19	-0.29	-0.19	0.01	-0.09	1.2	0.1285	-6.9
1rgg	NA39A	NA	2.2	1.71	1.71	1.71	1.71	1.91	1.71	1.48	1.48	1.66	1.81	1.87	2.32	2.32	2.31	1.2	18.9342	-8.7
1rgg	NA39D	ND	1.5	3.15	3.15	3.15	3.15	3.19	3.15	3.19	3.19	3.34	3.25	3.22	3.21	2.91	3.19	1.2	8.0723	0.1
1rgg	NA39S	NS	2.3	2.91	2.91	2.91	2.91	3.04	2.91	2.67	2.67	2.85	2.88	2.93	3.38	3.38	3.38	1.2	4.2921	-0.1
1rgg	QA38A	QA	-1	0.05	0.05	0.05	0.05	-0.35	0.05	0.02	0.02	-0.04	-0.02	0.04	0.13	0.13	0.13	1.2	1.632	0.3
1rgg	QA94K	QK	-0.3	-1.34	-1.34	-1.34	-1.34	-1.25	-1.34	-1.53	-1.53	-0.66	-0.66	-0.42	-0.84	-0.35	-0.25	1.2	8.6751	-1.3
1rgg	RA40E	RE	0.4	0.52	0.52	0.52	0.52	0.66	0.52	0.32	0.32	0.83	0.84	0.94	1.07	0.97	0.94	1.2	8.51	-0.2
1rgg	RA65A	RA	1	2.79	2.79	2.82	2.79	0.82	2.82	1.46	1.46	1.6	1.52	1.35	3.07	3.55	3.03	1.2	13.1535	-5.9
1rgg	TA16V	TV	-0.3	0.36	0.36	0.35	0.36	0.17	0.35	0.18	0.18	0.48	0.48	0.54	0.55	0.55	0.55	1.2	8.2319	-1.2
1rgg	TA18V	TV	1.4	-0.4	-0.4	-0.4	-0.4	-0.42	-0.4	-0.41	-0.41	-0.46	-0.5	-0.5	-0.55	-0.54	-0.54	1.2	-1.0651	0.1
1rgg	TA56V	TV	1.9	2.16	2.16	2.15	2.16	1.92	2.15	2.21	2.21	2.63	2.46	2.26	4.76	4.24	4.18	1.2	18.3449	-1.7
1rgg	TA59V	TV	1.7	-0.95	-0.95	-0.95	-0.95	-0.97	-0.95	-1.09	-1.09	-1.12	-1.1	-1.06	-0.54	-0.54	-0.56	1.2	23.0797	-1.2
1rgg	TA5V	TV	0	-0.45	-0.45	-0.45	-0.45	-0.4	-0.45	-0.53	-0.53	-0.53	-0.53	-0.45	-0.43	-0.42	-0.42	1.2	9.7046	-0.5
1rgg	TA67V	TV	0	-0.58	-0.58	-0.58	-0.58	-0.56	-0.58	-0.65	-0.65	-0.68	-0.66	-0.56	-0.58	-0.58	-0.58	1.2	19.1464	-0.3
1rgg	TA72V	TV	0.2	-1.19	-1.19	-1.06	-1.19	-1.02	-1.06	-1.07	-1.07	-1.13	-1.13	-1.1	-1.15	-1.17	-1.17	1.2	1.2419	-0.9
1rgg	TA82V	TV	1.7	3.49	3.49	3.49	3.49	3.38	3.49	3.47	3.47	4.29	4.11	4.1	3.61	3.79	3.73	1.2	19.9117	-3
1rgg	VA2T	VT	0.9	1.38	1.38	1.38	1.38	1.37	1.38	1.4	1.4	1.43	1.42	1.3	1.25	1.32	1.27	1.2	4.9851	-0.8
1rgg	VA36T	VT	1.3	1.24	1.24	1.24	1.24	1.26	1.24	1.03	1.03	0.75	0.65	0.61	1.02	1	1	1.2	11.0585	-0.6
1rgg	VA43T	VT	0.5	0.59	0.59	0.59	0.59	0.95	0.59	0.46	0.46	0.58	0.61	0.62	0.6	0.78	0.81	1.2	20.5116	-0.5
1rgg	VA57T	VT	4.4	2.62	2.62	2.62	2.62	2.57	2.62	2.62	2.62	2.62	2.63	2.65	2.65	2.58	2.54	1.2	14.4268	-0.1
1rgg	YA30F	YF	-0.4	-0.54	-0.54	-0.54	-0.54	-0.53	-0.54	-0.53	-0.53	-0.53	-0.52	-0.52	-0.51	-0.51	-0.51	1.2	5.8551	-0.4
1rgg	YA49F	YF	0.2	-0.03	-0.03	-0.03	-0.03	-0.06	-0.03	-0.05	-0.05	-0.05	-0.06	-0.05	-0.05	-0.06	-0.06	1.2	0.4076	-1.4
1rgg	YA51F	YF	2.3	-0.37	-0.37	-0.3	-0.37	-0.29	-0.3	-0.38	-0.38	-0.47	-0.48	-0.5	-0.45	-0.42	-0.42	1.2	16.1789	-1.3
1rgg	YA52F	YF	3.6	0.27	0.27	0.32	0.27	0.38	0.32	0.15	0.15	0.3	0.2	0.36	0.09	0.09	0.09	1.2	7.704	0
1rgg	YA55F	YF	0.6	-0.65	-0.65	-0.67	-0.65	-0.63	-0.67	-0.67	-0.67	-0.66	-0.63	-0.63	-0.61	-0.62	-0.62	1.2	2.6434	-0.4
1rgg	YA80F	YF	1.5	1.19	1.19	1.19	1.19	1.02	1.19	1.23	1.23	1.2	1.19	1.19	1.25	1.24	1.24	1.2	5.0856	0
1rgg	YA81F	YF	1.2	-0.36	-0.36	-0.36	-0.36	-0.45	-0.36	-0.61	-0.61	-0.63	-0.67	-0.49	-0.07	0	-0.04	1.2	5.7927	0
1rgg	YA86F	YF	0.3	0.12	0.12	0.2	0.12	0.1	0.2	0.08	0.08	0.07	0	0.01	-0.14	-0.25	-0.25	1.2	17.1739	-0.2
1rhg	EA33A	EA	-0.31	-1.13	-1.13	-1.15	-1.13	-0.12	-1.15	-1.09	-1.09	-1.03	-1.03	-1.2	-1.06	-1.17	-1.19	2.2	5.2732	-9.1
1rhg	EA46A	EA	0.32	0.27	0.27	0.13	0.27	0.14	0.13	0.17	0.17	0.17	0.17	0.21	0.18	0.14	0.15	2.2	12.9621	-9.3
1rhg	GA26A	GA	-1.93	-1.34	-1.34	-1.34	-1.34	-1.36	-1.34	-1.42	-1.42	-1.42	-1.42	-1.35	-1.35	-1.35	-1.35	2.2	6.7645	-7.6
1rhg	GA28A	GA	-2.35	-1.29	-1.29	-1.29	-1.29	-1.3	-1.29	-1.29	-1.29	-1.3	-1.3	-1.31	-1.32	-1.29	-1.31	2.2	7.3801	-10
1rhg	GA73A	GA	-0.89	0.59	0.59	0.59	0.59	0.53	0.59	0.59	0.59	0.59	0.59	0.63	0.54	0.54	0.54	2.2	3.1125	-5.8
1rhg	GA81A	GA	0.76	-0.42	-0.42	-0.42	-0.42	-0.38	-0.42	-0.19	-0.19	-0.18	-0.26	-0.26	-0.52	-0.45	-0.54	2.2	-10.0762	-5
1rhg	GA87A	GA	0.97	1.08	1.08	1.08	1.08	1.13	1.08	1.1	1.1	1.1	1.09	1.05	1.12	1.12	1.12	2.2	8.2123	-7.4
1rhg	LA50E	LE	0.19	1.59	1.59	2.28	1.59	2.18	2.28	2.02	2.02	1.98	1.93	1.98	1.98	1.9	1.85	2.2	2.9517	-10.2
1ris	AA35G	AG	0.77	2.22	2.22	2.22	2.22	2.31	2.22	2.19	2.19	2.18	2.23	2.06	2.04	2.04	2.04	2	11.4314	0.6
1ris	EA22Q	EQ	1.12	0.46	1.25	0.4	0.46	0.24	1.2	1.11	1.11	1.32	1.32	1.19	0.69	0.83	0.77	2	11.2099	-0.4
1ris	FA60A	FA	0.81	3.1	3.1	3.1	3.1	3.13	3.1	4.02	4.02	4.09	3.99	3.8	4.16	4.14	4.16	2	11.5093	0.5
1ris	IA26A	IA	2.84	3.57	3.56	3.57	3.57	3.51	3.56	3.52	3.52	3.45	3.2	3.28	3.31	3.43	3.32	2	0.103	-0.3
1ris	IA52A	IA	0.36	2.58	2.58	2.59	2.58	2.17	2.59	2.54	2.54	2.5	2.49	2.51	2.14	2.14	2.14	2	2.593	-1.6
1ris	IA8A	IA	3.23	5.06	5.06	5.06	5.06	5.06	5.06	4.89	4.89	4.89	4.91	4.74	4.96	5.03	4.95	2	12.7867	0.1
1ris	LA21A	LA	0.16	0.56	0.56	0.55	0.56	0.27	0.55	0.66	0.66	0.67	0.67	0.59	0.63	0.64	0.64	2	0.4375	0.5
1ris	LA48A	LA	0.25	1.54	1.54	1.54	1.54	1.45	1.54	1.6	1.6	2	2.01	1.91	2.15	2.18	2.17	2	10.3275	0.3
1ris	LA75A	LA	1.35	3.45	3.45	3.45	3.45	3.55	3.45	2.96	2.96	2.96	3.03	3.14	3.14	3.14	3.13	2	4.09128	0.7
1ris	LA79A	LA	3.3	3.89	3.89	3.89	3.89	3.85	3.89	3.67	3.67	3.67	3.68	3.8	3.74	3.76	3.77	2	4.25601	0.3
1ris	VA37A	VA	2.55	2.44	2.44	2.44	2.44	2.4	2.44	2.26	2.26	2.27	2.3	2.33	2.2	2.25	2.25	2	3.78964	0.1
1ris	VA65A	VA	2.89	3.21	3.21	3.21	3.21	3.19	3.21	3.19	3.19	3.18	3.08	3.09	3	3	3	2	3.86341	0
1ris	VA6A	VA	2.93	3.4	3.4	3.4	3.4	3.46	3.4	3.39	3.39	3.39	3.33	3.28	3.39	3.42	3.4	2	1.6815	-0.4
1ris	VA85A	VA	3.02	2.89	2.89	2.89	2.89	2.74	2.89	2.89	2.89	2.89	2.9	2.96	2.88	2.9	2.89	2	5.14139	0.9
1ris	VA88A	VA	1.68	3.25	3.25	3.25	3.25	3.24	3.25	3.03	3.03	3.08	3.06	3.12	3.14	3.14	3.14	2	11.2801	-0.6
1ris	YA33A	YA	-0.5	3.49	3.49	3.59	3.49	3.54	3.59	3.12	3.12	3.5	3.41	3.58	3.12	3.08	3.07	2	3.52789	-0.2
1rn1	AB21D	AD	0.71	0.53	0.53	0.53	0.53	0.52	0.53	0.48	0.48	0.49	0.49	0.47	0.47	0.48	0.47	1.84	-18.462	0.7
1rn1	AB21E	AE	0.69	-0.07	-0.07	-0.07	-0.07	-0.02	-0.07	-0.07	-0.07	-0.15	-0.19	-0.23	-0.16	-0.16	-0.16	1.84	-30.082	1.2
1rn1	AB21G	AG	1.1	0.58	0.58	0.58	0.58	0.58	0.58	0.59	0.59	0.6	0.6	0.58	0.58	0.58	0.58	1.84	-5.296	0.5
1rn1	AB21H	AH	0.17	0.69	0.69	0.69	0.69	0.47	0.69	0.67	0.67	0.62	0.62	0.6	0.59	0.59	0.58	1.84	-25.009	0.8
1rn1	AB21Q	AQ	0.4	-0.12	-0.12	-0.12	-0.12	-0.12	-0.12	-0.12	-0.12	-0.16	-0.17	-0.34	-0.19	-0.2	-0.2	1.84	-18.506	0.5
1rn1	AB21S	AS	0.4	-0.09	-0.09	-0.09	-0.09	-0.09	-0.09	-0.09	-0.09	-0.18	-0.18	-0.21	-0.23	-0.23	-0.23	1.84	-12.488	0.8
1rn1	DB49A	DA	-0.5	0.22	0.22	0.22	0.22	0.21	0.22	0.22	0.22	0.23	0.23	0.23	0.24	0.24	0.24	1.84	-37.7559	0.6
1rn1	DB49F	DF	-0.1	0.22	0.22	0.22	0.22	0.23	0.22	0.18	0.18	0.08	0.07	0.2	0.11	0.11	0.11	1.84	-31.47	0.4
1rn1	DB49H	DH	-1.1	-0.09	-0.09	-0.09	-0.09	-0.09	-0.09	-0.08	-0.08	-0.46	-0.45	-0.53	-0.51	0.06	0.2	1.84	27.682	1.3
1rn1	DB49Y	DY	0	0.17	0.17	0.17	0.17	0.21	0.17	0.12	0.12	0.07	0.08	0.19	0.1	0.1	0.1	1.84	-11.007	0.6
1rn1	DB76A	DA	3.75	1.77	1.77	1.73	1.77	1.62	1.73	1.76	1.76	1.95	2.08	2.13	2.08	2.01	1.98	1.84	-1.562	0
1rn1	DB76N	DN	3.24	0.74	0.74	0.7	0.74	3.16	0.7	0.7	0.7	2.05	2	2.11	0.54	3.1	3.71	1.84	-9.329	0.9
1rn1	DB76S	DS	3.18	1.41	1.41	1.37	1.41	1.26	1.37	1.41	1.41	1.57	1.64	1.64	1.58	1.54	1.53	1.84	-37.818	1.4
1rn1	EB58A	EA	0.6	0.88	0.88	0.84	0.88	0.91	0.84	0.78	0.78	0.42	0.48	0.54	0.42	0.4	0.43	1.84	-19.294	0.2
1rn1	GB23A	GA	1.2	3.85	3.85	3.87	3.85	3.93	3.87	3.79	3.79	3.83	3.71	3.66	3.72	3.71	3.71	1.84	-46.5565	1
1rn1	HB40T	HT	0.26	-0.02	-0.02	-0.05	-0.02	0.38	-0.05	-0.18	-0.18	-0.18	-0.21	-0.15	0	0.08	0.03	1.84	71.595	0.4
1rn1	HB92A	HA	0.62	0.71	0.71	0.71	0.71	0.72	0.71	0.72	0.72	0.72	0.7	0.66	0.61	0.6	0.59	1.84	-5.51	0.1
1rn1	NB36A	NA	0	0.75	0.75	0.75	0.75	0.62	0.75	0.74	0.74	0.75	0.77	0.91	0.71	0.65	0.63	1.84	-20.504	1
1rn1	NB44A	NA	1.74	2.06	2.06	2.06	2.06	2.1	2.06	2.06	2.06	1.88	1.93	2.05	2.34	2.33	2.33	1.84	-8.425	0.4
1rn1	NB44D	ND	1.59	1.89	1.89	1.89	1.89	2	1.89	1.89	1.89	1.87	1.78	1.82	2.06	2.05	2.06	1.84	-6.431	0.5
1rn1	NB44S	NS	1.63	3.05	3.05	3.05	3.05	3.09	3.05	3.05	3.05	2.91	3.03	3.41	3.33	3.33	3.32	1.84	-22.246	0.3
1rn1	NB81A	NA	2.91	1.04	1.04	1.04	1.04	1.07	1.04	1.04	1.04	1.97	1.97	2.03	2.05	1.99	1.98	1.84	-13.321	0.6
1rn1	NB9A	NA	0.71	0.61	0.61	0.61	0.61	0.65	0.61	0.61	0.61	0.53	0.5	0.64	0.65	0.64	0.66	1.84	-23.015	1.1
1rn1	QB25K	QK	-0.91	-0.52	-0.52	-0.5	-0.52	-0.45	-0.5	-0.5	-0.5	-0.45	-0.44	-0.53	-0.53	-0.41	-0.53	1.84	-11.385	1
1rn1	QC25K	QK	-1.4	-0.32	-0.32	-0.43	-0.32	-0.44	-0.43	-0.43	-0.43	-0.39	-0.38	-0.43	-0.57	-0.43	-0.43	1.84	-23.147	1.1
1rn1	SB12A	SA	1.08	1.77	1.77	1.77	3.05	3.07	3.06	3.04	3.04	3.55	3.55	3.6	3.59	3.58	3.58	1.84	8.839	-0.1
1rn1	SB17A	SA	-0.57	-0.54	-0.54	-0.54	-0.54	-0.53	-0.54	-0.53	-0.53	-0.5	-0.5	-0.44	-0.45	-0.45	-0.45	1.84	-13.97	1.3
1rn1	SB64A	SA	1.56	-0.34	-0.34	-0.34	-0.34	-0.33	-0.34	-0.3	-0.3	-0.3	-0.3	-0.28	-0.27	-0.28	-0.28	1.84	-25.507	0.5
1rn1	VB16A	VA	2.26	2.67	2.67	2.67	2.67	2.6	2.67	2.68	2.68	2.57	2.73	2.8	2.82	2.85	2.83	1.84	-2.771	0.8
1rn1	VB16C	VC	4.83	2.64	2.64	2.64	2.64	2.55	2.64	2.64	2.64	2.69	2.68	2.61	2.62	2.67	2.65	1.84	9.483	0.5
1rn1	VB16S	VS	4.69	3.52	3.52	3.52	3.52	3.45	3.52	3.64	3.64	3.6	3.49	3.6	3.61	3.64	3.63	1.84	-20.286	1
1rn1	VB16T	VT	3.8	2.29	2.29	2.29	2.29	2.23	2.29	2.59	2.59	2.6	2.68	2.28	2.65	2.53	2.49	1.84	-0.787	1.1
1rn1	VB78A	VA	4.08	2.68	2.68	2.68	2.68	2.74	2.68	2.69	2.69	2.6	2.79	2.83	2.91	2.91	2.91	1.84	-34.373	0.4
1rn1	VB78C	VC	3.67	2.2	2.2	2.2	2.2	2.25	2.2	2.21	2.21	2.11	2.18	2.2	2.24	2.24	2.24	1.84	-34.801	1
1rn1	VB78S	VS	4.73	4.43	4.43	4.43	4.43	4.49	4.43	4.42	4.42	4.26	4.41	4.46	4.52	4.53	4.53	1.84	-48.4094	0.6
1rn1	VB78T	VT	3.34	2.53	2.53	2.53	2.53	2.56	2.53	2.53	2.53	2.48	2.55	2.56	2.58	2.58	2.58	1.84	-23.034	1
1rn1	VB89C	VC	3.54	2.01	2.01	2.01	2.01	2.04	2.01	2.01	2.01	2.01	2.16	2.22	2.25	2.21	2.24	1.84	-10.538	0.6
1rn1	VB89S	VS	4.87	3.97	3.97	3.97	3.97	4.01	3.97	3.98	3.98	3.98	4.09	4.17	4.2	4.16	4.16	1.84	-22.061	0.9
1rn1	VB89T	VT	3.07	1.31	1.31	1.31	1.31	1.32	1.31	1.31	1.31	1.31	1.38	1.4	1.43	1.4	1.42	1.84	-30.553	1.3
1rn1	WB59Y	WY	0.93	0.27	0.27	0.27	0.27	0.35	0.27	0.15	1.08	0.99	1.16	1.21	1.37	1.36	1.36	1.84	-9.417	0.6
1rn1	YB11F	YF	2.03	0.7	0.7	0.7	0.7	0.68	0.7	0.7	0.7	0.73	0.69	0.69	0.69	0.69	0.68	1.84	-9.952	0.3
1rn1	YB24W	YW	-1.24	1.39	1.39	1.44	1.39	1.45	1.44	0.75	0.26	0.13	0.22	0.31	0.54	0.56	0.54	1.84	-9.489	0.8
1rn1	YB42F	YF	-1.15	-0.63	-0.63	-0.62	-0.63	-0.86	-0.62	-0.61	-0.61	0.28	0.23	0.24	-0.59	-0.77	-0.95	1.84	-8.55	0.5
1rn1	YB42W	YW	0.14	4.84	4.84	4.78	4.84	4.27	4.78	2.44	1.62	2.09	2.18	2.2	2.1	1.43	1.13	1.84	-6.983	0.4
1rn1	YB45W	YW	-0.74	0.04	0.04	0.04	0.04	0.03	0.04	-0.54	-0.88	-0.67	-0.76	-0.81	-0.81	-0.9	-0.92	1.84	-18.781	1
1rn1	YB56F	YF	0.71	0.58	0.58	0.59	0.58	0.18	0.59	0.56	0.56	0.56	0.49	0.51	0.13	0.12	0.12	1.84	-4.402	0.8
1rn1	YB57F	YF	0.44	0.99	0.99	0.98	0.99	0.97	0.98	1.04	1.04	1.43	1.32	1.3	1.28	1.22	1.27	1.84	-1.288	0.4
1rn1	YB68F	YF	1.35	-0.53	-0.53	-0.52	-0.53	-0.6	-0.52	-0.56	-0.56	-0.56	-0.62	-0.58	-0.61	-0.6	-0.61	1.84	-25.957	0.4
1rop	DA30A	DA	-0.3	-0.47	-0.47	-0.22	-0.47	-0.27	-0.22	-0.24	-0.24	-0.24	-0.24	-0.23	-0.27	-0.27	-0.27	1.7	-3.16957	0
1rop	DA30C	DC	-0.8	-0.45	-0.45	-0.2	-0.45	-0.26	-0.2	-0.23	-0.23	-0.23	-0.23	-0.23	-0.27	-0.27	-0.27	1.7	-3.34775	0
1rop	DA30E	DE	-1	-0.12	-0.12	-0.08	-0.12	-0.11	-0.08	-0.13	-0.13	-0.13	-0.13	-0.09	-0.14	-0.14	-0.14	1.7	-3.84718	0.1
1rop	DA30F	DF	0.1	-0.41	-0.41	-0.18	-0.41	-0.25	-0.18	-0.4	-0.4	-0.4	-0.35	-0.29	-0.31	-0.33	-0.33	1.7	-2.10027	0.1
1rop	DA30G	DG	-2	-1.78	-1.78	-1.54	-1.78	-1.59	-1.54	-1.55	-1.55	-1.55	-1.55	-1.57	-1.61	-1.61	-1.61	1.7	-4.20151	0
1rop	DA30H	DH	-0.9	-1.21	-1.21	-0.59	-1.21	-0.59	-0.59	-0.71	-0.71	-0.72	-0.72	-0.8	-0.8	-0.77	-0.8	1.7	-2.53017	0.1
1rop	DA30K	DK	-0.9	-2.02	-2.02	-1.36	-2.02	-1.34	-1.36	-1.52	-1.52	-1.31	-1.31	-1.43	-1.39	-1.36	-1.4	1.7	-2.99646	0
1rop	DA30L	DL	0.1	-0.26	-0.26	-0.01	-0.26	-0.07	-0.01	-0.07	-0.07	-0.07	-0.07	0	-0.01	-0.01	-0.01	1.7	-0.01487	0.1
1rop	DA30M	DM	-0.6	-0.14	-0.14	0.11	-0.14	0.08	0.11	0.04	0.04	0.04	0.04	0.07	0.05	0.06	0.05	1.7	-2.78428	0.1
1rop	DA30N	DN	-0.8	-0.68	-0.68	-0.44	-0.68	-0.5	-0.44	-0.47	-0.47	-0.47	-0.47	-0.47	-0.5	-0.6	-0.62	1.7	-2.96159	0
1rop	DA30Q	DQ	-1.8	-1.03	-1.03	-0.78	-1.03	-0.79	-0.78	-0.8	-0.8	-0.83	-0.83	-0.87	-0.9	-0.9	-0.91	1.7	-3.74813	0
1rop	DA30R	DR	-0.8	-2.36	-2.36	-1.76	-2.36	-1.76	-1.76	-1.88	-1.88	-1.46	-1.46	-1.56	-1.56	-1.53	-1.54	1.7	-2.50429	0.1
1rop	DA30S	DS	-1	-0.34	-0.34	-0.09	-0.34	-0.14	-0.09	-0.12	-0.12	-0.12	-0.12	-0.14	-0.19	-0.19	-0.19	1.7	-2.67105	0
1rop	DA30T	DT	0.4	0.52	0.52	0.77	0.52	0.7	0.77	0.74	0.74	0.74	0.74	0.38	0.38	0.5	0.37	1.7	-4.81339	0
1rop	DA30V	DV	0.4	0.72	0.72	0.97	0.72	0.92	0.97	0.94	0.94	0.94	0.94	0.94	0.95	0.95	0.95	1.7	-2.02019	0
1rop	DA30W	DW	0.4	-0.28	-0.28	-0.04	-0.28	-0.1	-0.04	-0.18	-0.2	-0.2	-0.15	-0.08	-0.15	-0.12	-0.12	1.7	-0.61201	0.1
1rop	DA30Y	DY	-0.2	-0.27	-0.27	-0.03	-0.27	-0.07	-0.03	-0.25	-0.25	-0.25	-0.22	-0.17	-0.17	-0.18	-0.18	1.7	-0.90139	0.1
1rop	LA41A	LA	3.06	1.47	1.47	1.47	1.47	1.42	1.47	1.66	1.66	1.66	1.66	1.65	1.62	1.61	1.62	1.7	0.49829	0.1
1rop	LA41V	LV	1.89	1.34	1.34	1.34	1.34	1.37	1.34	1.32	1.32	1.31	1.31	1.38	1.44	1.44	1.44	1.7	0.52265	0.1
1rro	PA21A	PA	0.74	1.53	1.53	1.54	1.53	1.13	1.54	1.67	1.67	1.46	1.46	1.1	0.68	0.74	0.66	1.3	-3.9157	-0.1
1rro	PA26A	PA	0.74	2.36	2.36	2.33	2.36	2.18	2.33	2.34	2.34	2.32	2.29	2.25	2.05	2.1	2.06	1.3	1.2671	-0.1
1rtp	AA21P	AP	0.5	-1.04	-1.04	-1.04	-1.04	-1.03	-1.04	-1.12	-1.12	-1.12	-1.12	-0.84	-0.83	-0.83	-0.83	2	-5.6854	-0.4
1rtp	HA26P	HP	-1.25	-2.16	-2.16	-2.16	-2.16	-2.1	-2.16	-2.12	-2.12	-2.07	-2.07	-1.84	-1.76	-1.82	-1.82	2	-5.9747	-1
1rtp	KA80S	KS	0.29	-0.24	-0.24	-0.1	-0.24	0.16	-0.1	-0.11	-0.11	-0.22	-0.22	-0.15	0.05	-0.04	-0.09	2	-3.2179	-0.7
1rx4	EA139K	EK	2.36	-0.94	-0.94	-1.02	-0.94	-0.96	-1.02	-1.3	-1.3	-1.22	-1.24	-1.04	-0.95	-1	-1.02	2.2	-5.63496	0.1
1rx4	EA139Q	EQ	1.36	-0.85	-0.85	-0.91	-0.85	-0.89	-0.91	-0.89	-0.89	-0.81	-0.84	-0.78	-0.73	-0.72	-0.73	2.2	-0.94518	0.3
1rx4	LA28R	LR	-0.5	0.6	0.6	0.49	0.6	0.6	0.49	0.48	0.48	0.49	0.49	0.35	0.09	0.15	0.15	2.2	0.05241	0.2
1rx4	VA75A	VA	0.2	2.8	2.8	2.8	2.8	2.7	2.8	2.84	2.84	2.84	2.87	2.9	2.85	2.85	2.85	2.2	-3.31599	0.1
1rx4	VA75C	VC	0.2	2.27	2.27	2.27	2.27	2.21	2.27	2.28	2.28	2.28	2.31	2.34	2.33	2.33	2.33	2.2	0.00495	0.3
1rx4	VA75I	VI	2	2.2	2.2	2.2	2.2	2.26	2.2	2.42	2.42	2.41	2.39	2.19	2.11	2.3	2.14	2.2	-0.75482	0.5
1rx4	VA75R	VR	2.8	2.35	2.35	2.43	2.35	1.87	2.43	1.96	1.96	1.99	2.02	2.08	1.57	1.43	1.38	2.2	0.09352	0.6
1rx4	VA75S	VS	1.9	2.96	2.96	2.96	2.96	2.94	2.96	3	3	2.81	2.83	2.84	2.83	2.84	2.84	2.2	1.46884	0.5
1rx4	VA88A	VA	-0.2	0.96	0.96	0.98	0.96	0.99	0.98	1.2	1.2	1.2	1.2	1.26	1.24	1.24	1.24	2.2	0.45628	0.3
1rx4	VA88I	VI	1.73	0.21	0.21	0.21	0.21	0.2	0.21	0.2	0.2	0.2	0.2	0.19	0.2	0.17	0.2	2.2	-1.26559	0.3
1shf	EA107A	EA	1.27	0.2	0.2	0.2	0.2	0.08	0.2	0.59	0.62	0.83	1.32	1.51	1.08	0.96	0.94	1.9	-20.2496	7.6
1shf	EA107D	ED	-0.68	0.11	0.11	0.11	0.11	-0.13	0.11	-0.31	-0.28	-0.74	-0.3	-0.18	-0.29	-0.36	-0.38	1.9	-18.0847	8.2
1shf	EA107F	EF	1.63	5.33	5.33	5.53	5.33	6.71	5.53	6.47	6.47	7.48	7.69	7.72	5.82	6.47	6.22	1.9	-21.1445	7.7
1shf	EA107G	EG	2.29	1.79	1.79	1.79	1.79	1.87	1.79	2.18	2.21	2.43	2.93	3.13	2.71	2.61	2.59	1.9	-20.7007	7.7
1shf	EA107H	EH	0.99	6.09	6.09	6.09	6.09	5.78	6.09	5.6	5.6	5.22	4.15	2.89	4.17	5.37	4.95	1.9	-25.4719	8.2
1shf	EA107I	EI	2.71	-0.41	-0.41	-0.41	-0.41	-0.36	-0.41	-0.07	-0.07	0.06	0.07	0.16	0.29	0.25	0.25	1.9	-21.4414	7.6
1shf	EA107K	EK	0.97	0.35	0.35	0.35	0.35	-1.38	0.35	1.09	1.09	0.33	2.95	3.02	-0.18	0.55	0.2	1.9	-19.4504	7.9
1shf	EA107L	EL	2.87	-0.59	-0.59	-0.59	-0.59	-0.84	-0.59	-0.2	-0.2	-0.35	-0.08	0.13	0.14	0.12	0.12	1.9	-20.1165	8.2
1shf	EA107Q	EQ	0.74	1.12	1.12	1.12	1.12	0.83	1.12	1.69	1.69	0.97	1.13	1.14	1.11	1.06	1.08	1.9	-17.4607	7.3
1shf	EA107R	ER	3.38	-0.36	-0.36	-0.36	-0.36	-0.34	-0.36	1.16	1.19	0.97	2.45	2.3	0.64	1.2	0.88	1.9	-20.6193	8.6
1shf	EA107S	ES	1.64	0.73	0.73	0.73	0.73	0.61	0.73	1.06	1.09	1.28	1.77	2	1.56	1.44	1.41	1.9	-21.5803	7.2
1shf	EA107T	ET	0.6	-0.18	-0.18	-0.18	-0.18	0.25	-0.18	0.65	0.65	0.25	0.78	0.94	1.13	0.59	0.44	1.9	-19.3394	8.2
1shf	EA107V	EV	2	-0.92	-0.92	-0.92	-0.92	-1.13	-0.92	-0.58	-0.56	-0.33	-0.16	-0.01	-0.48	-0.6	-0.62	1.9	-20.9749	8.5
1shf	GA128A	GA	1.81	3.48	3.48	3.48	3.48	3.35	3.48	3.48	3.48	3.46	3.46	3.46	3.35	3.35	3.35	1.9	-18.0026	8.4
1shf	IA111A	IA	2.84	3.01	3.01	3.01	3.01	3.01	3.01	3.17	3.28	3.21	3.51	3.58	3.37	3.38	3.37	1.9	-18.8787	6.4
1shf	IA111L	IL	0.71	-0.04	-0.04	-0.04	-0.04	-0.1	-0.04	0.12	0.16	0.09	0.27	0.26	0.3	0.46	0.18	1.9	-24.6598	8
1shf	IA111V	IV	0.63	1.09	1.09	1.09	1.09	1.1	1.09	1.24	1.28	1.27	1.49	1.55	1.55	1.55	1.55	1.9	-26.4501	8.1
1shf	SA124A	SA	0.71	0.53	0.53	0.53	0.53	0.46	0.53	0.54	0.54	0.49	-0.12	0.09	0.91	0.85	0.83	1.9	-24.9214	8.5
1shf	SA124D	SD	2.02	2.85	2.85	2.85	2.85	2.97	2.85	2.52	2.52	2.28	2.45	2.58	2.79	3.41	2.38	1.9	-22.2813	8.5
1shf	SA124F	SF	1.9	4.16	4.16	4.28	4.16	4.8	4.28	4.26	4.26	4.43	3.94	4.58	4.57	8.18	6.26	1.9	-25.4487	8
1shf	SA124G	SG	1.68	1.85	1.85	1.85	1.85	1.7	1.85	1.72	1.72	1.64	1.26	1.47	2.25	1.71	1.86	1.9	-23.0416	8
1shf	SA124H	SH	1.25	3.53	3.53	3.51	3.53	2.54	3.51	3.55	3.55	3.01	3.9	1.27	1.81	6.72	5.18	1.9	-22.3913	8.5
1shf	SA124I	SI	1.41	2.02	2.02	1.99	2.02	2.56	1.99	2.07	2.07	0.55	0.86	0.98	2.91	2.21	2.01	1.9	-19.7252	8.1
1shf	SA124K	SK	-0.11	-1.48	-1.48	-1.51	-1.48	-1.17	-1.51	-1.22	-1.22	-1.2	-1.48	-1.59	-0.47	-0.73	-0.71	1.9	-18.129	7.8
1shf	SA124L	SL	0.37	-0.71	-0.71	-0.71	-0.71	-0.27	-0.71	-0.86	-0.86	-1.1	-0.77	-0.75	-0.21	-0.06	-0.15	1.9	-18.744	7
1shf	SA124N	SN	0.73	1.88	1.88	1.85	1.88	1.76	1.85	1.75	1.75	1.46	1.96	1.97	2.2	1.59	1.76	1.9	-20.2549	8.6
1shf	SA124R	SR	0.18	-0.45	-0.45	-0.45	-0.45	0	-0.45	0.02	0.02	-1.44	-1.61	-1.43	-0.64	-2.72	-3.57	1.9	-14.5213	8
1shf	SA124T	ST	1.65	2.19	2.19	2.19	2.19	1.79	2.19	1.84	1.84	0.65	0.96	0.93	1.79	0.71	0.43	1.9	-20.9007	8.5
1shf	SA124V	SV	1.1	1.65	1.65	1.63	1.65	2	1.63	1.65	1.65	1.8	0.99	1.12	2.38	2.23	2.07	1.9	-20.7328	7.9
1shf	TA127A	TA	2.59	1.06	1.06	1.06	1.06	1.39	1.06	0.88	0.88	0.59	0.6	0.48	0.99	0.94	0.99	1.9	-19.8781	8
1shf	VA138A	VA	2.34	2.89	2.89	2.89	2.89	2.89	2.89	2.89	2.92	2.91	3.03	2.92	3.23	3.23	3.23	1.9	-20.1635	7.9
1shf	VA138G	VG	3.65	3.84	3.84	3.84	3.84	3.84	3.84	3.82	3.85	3.85	3.99	3.84	4.2	4.21	4.2	1.9	-15.0565	5.3
1shf	VA138M	VM	0.52	1.14	1.14	1.14	1.14	1.15	1.14	1.97	2.95	2.95	3.05	1.48	1.8	2.43	2.26	1.9	-19.8362	8.1
1shf	VA138T	VT	2.4	1.84	1.84	1.84	1.84	1.9	1.84	1.84	1.85	1.91	1.89	1.61	1.96	1.96	1.96	1.9	-19.3598	6.6
1shg	DA48G	DG	-0.82	-0.2	-0.2	-0.2	-0.2	-0.19	-0.2	-0.15	-0.15	-0.11	-0.11	-0.17	-0.2	-0.2	-0.2	1.8	-2.49357	0.2
1shg	FA52Y	FY	-0.44	0.34	0.34	0.34	0.34	0.25	0.34	0.36	0.35	0.35	0.36	0.35	0.34	0.29	0.29	1.8	0.564541	0
1shg	KA59F	KF	0.92	-0.23	-0.23	-0.23	-0.23	-0.21	-0.23	-0.5	-0.53	-0.53	-0.35	-0.15	-0.23	-0.23	-0.23	1.8	-0.481767	0
1shg	KA59Y	KY	0.84	-0.13	-0.13	-0.13	-0.13	-0.15	-0.13	-0.36	-0.36	-0.37	-0.2	-0.03	-0.14	-0.12	-0.14	1.8	1.01099	-0.1
1shg	YA13F	YF	2.53	0.05	0.05	0.04	0.05	0	0.04	0.01	0.01	0.04	-0.06	0.12	0.07	-0.04	-0.09	1.8	1.99336	0.1
1shg	YA57F	YF	2.57	-0.38	-0.38	-0.37	-0.38	-0.46	-0.37	-0.33	-0.33	-0.38	-0.43	-0.27	-0.07	-0.11	-0.07	1.8	0.896779	0
1stn	PA117T	PT	-1.1	4.3	4.3	4.3	4.3	2.66	4.3	4.19	4.19	4.15	4.15	4.01	2.21	2.2	2.21	1.8	5.0674	0.1
1stn	KA116G	KG	-1	0.56	0.56	0.56	0.56	0.55	0.56	0.6	0.6	0.53	0.53	0.5	0.65	0.65	0.65	1.8	1.2312	-0.1
1sup	GA169A	GA	-0.3	-0.8	-0.8	-0.8	-0.8	-0.82	-0.8	-0.8	-0.8	-0.8	-0.78	-0.8	-0.78	-0.78	-0.78	1.6	8.3722	0
1sup	NA218S	NS	-1.07	0.88	0.88	0.89	0.88	0.97	0.89	0.64	0.64	0.54	0.62	0.69	0.57	0.57	0.57	1.6	3.7199	0
1sup	NA76D	ND	-0.45	-0.39	-0.39	-0.45	-0.39	-0.46	-0.45	-0.44	-0.44	-0.5	-0.5	-0.5	-0.5	-0.5	-0.5	1.6	3.6336	0
1sup	QA206C	QC	-1.25	0.17	0.17	0.17	0.17	0.14	0.17	0.17	0.17	0.18	0.18	0.22	0.2	0.22	0.22	1.6	1.6646	0
1sup	YA217K	YK	-0.72	1.5	1.5	1.38	1.5	1.23	1.38	1.87	1.87	1.96	1.82	1.7	1.88	1.85	1.82	1.6	13.807	0.1
1ten	AA819G	AG	2.67	1.88	1.88	1.88	1.88	1.84	1.88	1.88	1.88	1.88	1.96	2.02	2.02	1.99	1.99	1.8	5.3	-1.3
1ten	AA885G	AG	0.92	0.91	0.91	0.91	0.91	0.89	0.91	0.92	0.92	0.92	0.92	0.92	0.9	0.9	0.9	1.8	6.3971	-1.4
1ten	EA887A	EA	-1.55	-0.04	-0.04	-0.04	-0.04	-0.05	-0.04	-0.06	-0.06	-0.06	-0.06	-0.05	-0.05	-0.06	-0.06	1.8	1.7488	-1.1
1ten	EA887G	EG	0.14	0.64	0.64	0.64	0.64	0.63	0.64	0.63	0.63	0.63	0.63	0.62	0.62	0.62	0.62	1.8	3.5551	-1.4
1ten	IA809A	IA	2.74	2.79	2.79	2.79	2.79	2.79	2.79	3.01	3.03	3.03	2.92	3.04	3.03	3.01	3.01	1.8	6.7898	-1.2
1ten	IA809V	IV	-0.02	0.78	0.78	0.78	0.78	0.76	0.78	1.01	1	1.01	1.05	1.1	1.08	1.06	1.06	1.8	3.9298	-1
1ten	IA821A	IA	3.58	4.87	4.87	4.87	4.87	4.83	4.87	4.88	4.91	4.75	4.86	4.98	4.98	5	4.99	1.8	4.9388	-1.2
1ten	IA821V	IV	0.28	1.26	1.26	1.26	1.26	1.24	1.26	1.26	1.26	1.23	1.23	1.28	1.26	1.28	1.28	1.8	5.7163	-1.4
1ten	IA830A	IA	1.63	2.66	2.66	2.66	2.66	2.51	2.66	2.62	2.62	2.26	2.26	2.43	3.01	3.03	3.05	1.8	7.0558	-2.1
1ten	IA830V	IV	0.37	1.18	1.18	1.18	1.18	0.83	1.18	1.18	1.18	0.57	0.57	0.64	1.32	1.33	1.33	1.8	2.2024	-1.2
1ten	IA833A	IA	3.3	4.41	4.41	4.41	4.41	4.4	4.41	4.41	4.48	4.45	4.27	4.47	4.47	4.47	4.46	1.8	9.8015	-2.3
1ten	IA833V	IV	0.8	1.18	1.18	1.18	1.18	1.11	1.18	1.18	1.21	1.19	1.22	1.32	1.27	1.26	1.26	1.8	3.1758	-1.3
1ten	IA849A	IA	2.4	1.97	1.97	1.97	1.97	1.97	1.97	1.92	1.92	1.85	1.81	1.81	1.8	1.8	1.8	1.8	4.0463	-1
1ten	IA860A	IA	1.91	3.77	3.77	3.77	3.77	3.85	3.77	3.78	3.78	3.76	3.8	3.89	3.72	3.77	3.73	1.8	3.5685	-1.6
1ten	IA860V	IV	0.88	1.83	1.83	1.83	1.83	1.88	1.83	1.84	1.84	1.91	2.01	2.07	2.14	2.14	2.13	1.8	8.2028	-1.5
1ten	LA835A	LA	4.13	4.93	4.93	5.09	4.93	5.08	5.09	4.87	4.91	4.71	4.99	5.14	5.14	5.11	5.09	1.8	9.9732	-1.3
1ten	LA851A	LA	2.88	3.03	3.03	3.03	3.03	3.11	3.03	3.09	3.16	3.21	3.25	3.35	3.36	3.37	3.35	1.8	7.2868	-1.6
1ten	LA863A	LA	3.96	2.84	2.84	2.84	2.84	2.79	2.84	2.62	2.62	2.71	2.82	2.91	2.91	2.91	2.91	1.8	9.1052	-1.8
1ten	LA873A	LA	2.81	4.98	4.98	4.98	4.98	5.02	4.98	5.02	5.14	5.14	5.27	5.46	5.51	5.51	5.51	1.8	5.2596	-1.3
1ten	SA875A	SA	0.27	-0.25	-0.25	-0.25	-0.25	-0.24	-0.25	-0.25	-0.25	-0.32	-0.32	-0.29	-0.28	-0.28	-0.28	1.8	4.0885	-0.9
1ten	SA882A	SA	2.58	1.28	1.28	1.28	1.28	1.78	1.28	1.29	1.29	1.34	1.34	1.37	1.87	1.88	1.88	1.8	3.3075	-1.9
1ten	TA867S	TS	1.26	1.77	1.77	1.77	1.77	1.77	1.77	1.79	1.79	1.76	1.75	1.76	1.74	1.73	1.73	1.8	6.891	-0.8
1ten	VA811A	VA	1.4	2.63	2.63	2.63	2.63	2.56	2.63	2.64	2.64	2.61	2.64	2.67	2.6	2.58	2.6	1.8	6.5279	-0.9
1ten	VA871A	VA	2.69	3.5	3.5	3.5	3.5	3.47	3.5	3.52	3.52	3.51	3.52	3.61	3.58	3.59	3.58	1.8	9.8078	-1
1ten	YA837A	YA	3.96	3.08	3.08	3.05	3.08	3.08	3.05	3.45	3.45	3.61	3.07	2.73	2.36	2.4	2.38	1.8	3.8764	-1.6
1ten	YA858A	YA	2.63	2.65	2.65	2.62	2.65	2.34	2.62	2.39	2.39	2.53	2.22	2.31	1.97	2.08	2.05	1.8	1.5398	-1.1
1ten	YA869A	YA	1.88	5.97	5.97	5.94	5.97	6.03	5.94	5.75	5.75	5.82	5.62	5.72	5.84	5.83	5.83	1.8	5.097	-0.2
1ten	YA869F	YF	3.09	0.53	0.53	0.53	0.53	0.53	0.53	0.53	0.53	0.61	0.61	0.63	0.64	0.66	0.64	1.8	3.4559	-0.9
1ttq	AA18G	AG	2.7	2.06	2.06	2.06	2.06	2.14	2.06	2.07	2.07	2.06	2.12	2.16	2.22	2.22	2.22	2	13.8176	-0.4
1ttq	AA18V	AV	2.3	-0.36	-0.36	-0.33	-0.36	-0.32	-0.33	-0.1	-0.1	-0.09	-0.14	-0.22	-0.22	-0.36	-0.22	2	-2.408	-0.1
1ttq	FA22I	FI	4.58	2.64	2.64	2.64	2.64	2.72	2.64	2.43	2.43	2.47	2.09	2.15	2.26	2.24	2.25	2	2.2194	-0.1
1ttq	FA22L	FL	1.05	1.72	1.72	1.69	1.72	1.74	1.69	1.52	1.52	1.57	1.27	1.36	1.31	1.29	1.28	2	18.767	-0.5
1ttq	FA22V	FV	3.44	2.1	2.1	2.1	2.1	2.13	2.1	2.18	2.18	2.23	1.89	1.97	2.03	2.02	2.03	2	4.3374	-0.6
1ttq	IA232V	IV	3.3	1.11	1.11	1.11	1.11	1.11	1.11	1.11	1.11	1.11	1.21	1.25	1.28	1.27	1.27	2	5.4023	0
1ttq	LA209V	LV	3.2	1.01	1.01	1.01	1.01	1.01	1.01	1.01	1.01	1.01	0.93	0.99	1.11	1.11	1.11	2	-4.6126	0.1
1ttq	YA175Q	YQ	1.65	5.09	5.09	5.09	5.09	4.75	5.09	5.01	5.01	5	4.74	4.76	4.97	4.93	4.85	2	5.8026	0
1tup	CA242S	CS	2.94	5.53	5.53	5.53	5.53	6.46	5.53	5.52	5.52	5.52	5.52	5.5	5.47	6.63	6.3	2.2	14.955	-0.1
1tup	RA248Q	RQ	1.94	-0.19	-0.19	-0.19	-0.19	0.03	-0.19	-0.03	-0.03	-0.01	-0.01	-0.22	-0.07	0.03	-0.02	2.2	21.945	0.2
1tup	RA249S	RS	1.95	1.52	1.86	1.53	1.52	2.51	1.95	2.97	2.97	2.99	3.04	3.06	4.55	4.27	4.12	2.2	-6.232	0.2
1tup	RA273H	RH	0.35	-0.19	-0.19	-0.19	-0.19	-0.46	-0.19	-0.04	-0.04	-0.3	-0.32	-0.4	-0.82	-0.69	-0.71	2.2	21.597	0
1tyv	EA309V	EV	0.77	-0.28	1.53	-0.28	-0.28	1.99	1.53	0.44	0.44	0.78	0.8	0.86	0.75	0.79	0.75	1.8	-14.153	0.1
1tyv	RA285K	RK	3.43	0.65	2.56	0.65	0.65	0.99	2.56	2.31	2.31	2.75	2.75	2.86	2.7	2.66	2.75	1.8	12.995	0
1tyv	TA235I	TI	0.53	-0.67	-0.67	-0.68	-0.67	-0.66	-0.68	-0.78	-0.7	-0.79	-0.79	-0.64	-0.55	-0.58	-0.58	1.8	-22.038	-1.2
1ubq	EA18D	ED	0.08	-0.05	-0.05	-0.04	-0.05	-0.11	-0.04	-0.05	-0.05	-0.15	-0.15	-0.22	-0.35	-0.34	-0.35	1.8	-0.55084	0.1
1ubq	FA45W	FW	-0.46	0.82	0.82	0.82	0.82	0.87	0.82	0.81	0.22	0.22	0.29	0.38	0.4	0.43	0.43	1.8	0.90892	0.1
1ubq	HA68E	HE	-0.77	-0.2	-0.2	-0.2	-0.2	-0.2	-0.2	-0.52	-0.52	-0.79	-0.79	-0.76	-0.75	-0.75	-0.81	1.8	-3.70164	-0.3
1ubq	HA68Q	HQ	-0.55	-0.26	-0.26	-0.26	-0.26	-0.2	-0.26	-0.48	-0.48	-0.52	-0.53	-0.63	-0.61	-0.6	-0.61	1.8	-1.26495	-0.3
1ubq	KA27Q	KQ	1.91	1.53	1.53	1.62	1.51	2.09	1.61	1.65	1.65	1.48	1.48	1.55	1.91	1.93	1.92	1.8	0.37769	0
1ubq	KA29N	KN	1.48	1.19	1.19	1.19	1.19	1.25	1.19	1.25	1.25	1.4	1.4	1.5	2.01	1.97	2	1.8	0.61248	0.1
1ubq	KA29Q	KQ	1.67	0.36	0.36	0.39	0.36	0.26	0.39	0.41	0.41	0.25	0.25	0.47	0.34	0.59	0.6	1.8	-0.6829	0
1ubq	KA6E	KE	-0.53	0.77	0.77	0.76	0.77	0.22	0.76	0.73	0.73	0.66	0.66	0.79	0.84	0.55	0.44	1.8	1.99476	0.1
1ubq	KA6Q	KQ	-0.26	0.07	0.07	0.07	0.07	0.43	0.07	0.1	0.1	0.2	0.2	0.28	0.28	0.25	0.23	1.8	1.07134	0
1ubq	RA42E	RE	-1.63	1	1	1	1	0.89	1	0.76	0.76	0.71	0.71	1.17	0.8	0.56	0.88	1.8	-1.21835	-0.1
1ubq	RA72Q	RQ	0.33	-0.54	-0.54	-0.54	-0.54	-0.62	-0.54	-0.46	-0.46	-0.46	-0.46	-0.43	-0.48	-0.46	-0.46	1.8	-4.09928	-0.2
1ubq	VA26A	VA	3.3	2.87	2.87	2.88	2.88	2.86	2.89	2.87	2.87	2.84	2.85	2.93	2.95	2.94	2.94	1.8	-1.54819	0
1ubq	VA26G	VG	6.3	4.9	4.9	4.91	4.92	4.98	4.94	4.93	4.93	4.93	4.94	5.05	5.05	5.09	5.07	1.8	1.35777	0
1ubq	VA26I	VI	-1.1	-0.72	-0.72	-0.72	-0.74	-0.82	-0.74	-0.74	-0.74	-0.7	-0.71	-0.73	-0.85	-0.84	-0.84	1.8	-0.69364	0
1ubq	VA26L	VL	-0.3	-1.25	-1.25	-1.24	-1.23	-1.2	-1.22	-1.24	-1.24	-1.3	-1.31	-1.35	-1.25	-1.25	-1.26	1.8	-2.94408	0.1
1vqb	AA86T	AT	0.35	0.81	0.81	0.81	0.81	0.9	0.81	0.77	0.77	0.78	0.78	0.58	0.7	0.67	0.67	1.8	0.2988	0
1vqb	AA86V	AV	-0.25	-0.01	-0.01	-0.01	-0.01	0.07	-0.01	-0.09	-0.09	-0.09	-0.08	-0.1	-0.14	-0.14	-0.14	1.8	-5.9281	0.1
1vqb	CA33A	CA	0.25	0.79	0.79	0.79	0.79	0.76	0.79	0.6	0.6	0.6	0.61	0.43	0.76	0.76	0.76	1.8	-4.1242	0.2
1vqb	CA33I	CI	0.45	0.21	0.21	0.21	0.21	0.37	0.21	0.25	0.25	0.19	0.12	0.13	0.31	0.54	0.26	1.8	-5.5181	0
1vqb	CA33L	CL	1.3	1.34	1.34	1.34	1.34	1.44	1.34	1.04	1.04	1.03	1.07	1.36	1.44	1.25	1.31	1.8	-2.8673	0.1
1vqb	CA33M	CM	1.75	-0.74	-0.74	-0.74	-0.74	-0.8	-0.74	-0.13	-0.13	-0.13	-0.22	0.42	-0.05	0.36	0.26	1.8	-4.5187	-0.2
1vqb	CA33S	CS	2.12	1.93	1.93	1.93	1.93	1.98	1.93	1.74	1.74	1.8	1.8	1.82	2.07	2.07	2.07	1.8	-4.0892	0.2
1vqb	CA33T	CT	2.3	2.1	2.1	2.1	2.1	2.1	2.1	2.1	2.1	2.18	2.18	1.54	1.81	1.87	1.8	1.8	1.6609	0.5
1vqb	DA36C	DC	1.02	1.15	1.15	1.15	1.15	1.7	1.15	1.2	1.2	1.19	1.15	1.12	1.76	1.65	1.61	1.8	-1.521	-0.6
1vqb	DA36N	DN	0.5	0.45	0.45	0.45	0.45	0.59	0.45	0.47	0.47	0.5	0.49	0.45	0.76	0.79	0.79	1.8	-3.8099	0
1vqb	DA50H	DH	0.77	2.57	4.7	2.57	2.57	4.71	4.7	4.63	4.63	4.53	4.53	4.66	4.98	5.26	5.18	1.8	-1.561	-0.4
1vqb	EA30F	EF	-1.02	-1.69	-1.69	-1.69	-1.69	-1.66	-1.69	-1.73	-1.73	-1.83	-1.58	-1.15	-2.31	-2.27	-2.55	1.8	-4.6355	-0.4
1vqb	EA30M	EM	-0.32	-1.19	-1.19	-1.19	-1.19	-0.92	-1.19	-1.09	-1.09	-1.02	0.37	0.35	0.1	-0.77	-1	1.8	-1.7311	-0.6
1vqb	EA30N	EN	0.55	1.04	1.04	1.04	1.04	-0.45	1.04	0.92	0.92	0.74	0.74	0.78	0.68	0.32	0.35	1.8	-6.6829	-0.6
1vqb	EA40C	EC	0.8	0.33	0.33	0.33	0.33	0.34	0.33	0.59	0.59	0.59	0.63	0.63	0.54	0.52	0.51	1.8	-2.8916	-0.2
1vqb	EA40T	ET	0.2	0.42	0.42	0.42	0.42	0.24	0.42	0.48	0.48	0.48	0.67	0.6	0.47	0.45	0.45	1.8	-6.6415	0
1vqb	FA13T	FT	0.35	2.04	2.04	2.04	2.04	2.06	2.04	2.04	2.04	2.03	1.86	1.88	1.77	1.77	1.77	1.8	-8.4921	-0.2
1vqb	FA68L	FL	2.12	0.96	0.96	0.96	0.96	0.7	0.96	0.8	0.8	0.58	0.3	0.37	0.18	0.27	0.23	1.8	-3.9463	0
1vqb	FA68V	FV	2.5	1.85	1.85	1.85	1.85	1.35	1.85	1.3	1.3	1.72	1.41	1.43	0.99	1.26	1.13	1.8	-8.1859	0
1vqb	FA73W	FW	-0.4	0.09	0.09	0.09	0.09	-0.08	0.09	0.04	-0.15	-0.17	-0.11	-0.1	-0.26	-0.33	-0.36	1.8	-9.1849	-0.2
1vqb	HA64C	HC	-0.25	0.77	0.77	0.77	0.77	0.68	0.77	0.8	0.8	0.8	0.82	0.86	0.76	0.81	0.8	1.8	-7.0215	0.2
1vqb	IA47A	IA	3.32	3.07	3.07	3.07	3.07	3.22	3.07	2.93	2.93	2.8	2.66	2.81	3.74	3.71	3.7	1.8	-2.5385	0
1vqb	IA47C	IC	2.33	2.47	2.47	2.46	2.47	2.48	2.46	2.37	2.37	2.39	2.16	2.15	2.86	2.85	2.85	1.8	-3.3232	-0.2
1vqb	IA47L	IL	0.28	-0.47	-0.47	-0.47	-0.47	-0.41	-0.47	-0.42	-0.42	-0.43	-0.44	-0.37	0.05	-0.01	-0.03	1.8	-6.219	0
1vqb	IA47M	IM	1	-0.38	-0.38	-0.37	-0.38	-0.35	-0.37	0.05	0.05	0.02	-0.06	-0.04	0.17	0.2	0.19	1.8	-3.8869	0.2
1vqb	IA47T	IT	3.7	3.22	3.22	3.22	3.22	3.07	3.22	3.11	3.11	3.11	3.23	3.08	3.4	3.41	3.41	1.8	-4.9826	0
1vqb	IA47V	IV	1.18	1.44	1.44	1.44	1.44	1.39	1.44	1.44	1.44	1.48	1.5	1.59	1.56	1.55	1.55	1.8	-10.9149	0.2
1vqb	IA6V	IV	0.35	0.87	0.87	0.87	0.87	0.94	0.87	0.8	0.8	0.76	0.71	0.8	1.07	1.04	1.03	1.8	-6.0628	0.4
1vqb	YA41F	YF	0.3	-0.08	-0.08	-0.08	-0.08	-0.09	-0.08	-0.14	-0.14	-0.14	-0.12	-0.16	-0.09	-0.09	-0.09	2.2	-5.5382	0.5
1zg4	CA77S	CS	3.36	5	5	5	5	4.96	5	4.99	4.99	4.97	5.03	5.04	4.96	4.93	4.91	1.55	9.0662	0.1
1zg4	WA290F	WF	0.83	0.96	0.96	0.2	0.96	0.65	0.2	1.58	2.39	2.32	2.27	2.3	1.97	2.03	1.96	1.55	5.9084	0
2afg	CA117I	CI	0.78	-0.52	-0.52	-0.52	-0.52	-0.28	-0.52	-0.73	-0.73	-0.71	-0.71	-0.77	-0.71	-0.75	-0.75	2	15.082	0.8
2afg	CA117S	CS	0.26	0.29	0.29	0.29	0.29	0.44	0.29	0.3	0.3	0.34	0.34	0.31	0.38	0.36	0.35	2	-4.061	-0.7
2afg	CA16S	CS	2.89	2.08	2.08	2.08	2.08	2.2	2.08	2.08	2.08	1.8	1.79	1.8	1.56	1.63	1.53	2	53.543	-0.1
2afg	FA108Y	FY	-0.63	0.53	0.53	0.53	0.53	0.59	0.53	0.55	0.55	0.53	0.57	0.5	0.57	0.57	0.57	2	-16.219	0.2
2afg	FA132W	FW	-0.31	0.1	0.1	0.1	0.1	0.11	0.1	0.13	-0.79	-0.98	-0.88	-0.77	-0.78	-0.78	-0.78	2	0.427	1.1
2afg	FA85W	FW	0.03	0.09	0.09	0.09	0.09	0.07	0.09	0.26	-0.69	-0.59	-0.66	-0.71	-0.47	-0.77	-0.69	2	40.898	-0.2
2afg	HA102Y	HY	-0.27	-2.19	-2.19	-2.19	-2.19	-2.04	-2.19	-1.73	-1.72	-1.39	-2.1	-1.42	-1.15	-1.19	-1.22	2	32.268	0.2
2afg	HA21Y	HY	-0.7	-0.55	-0.55	-0.55	-0.55	-0.55	-0.55	-0.55	-0.55	-0.49	-0.49	-0.48	-0.45	-0.45	-0.45	2	-18.998	0.9
2afg	LA73V	LV	1.46	3.23	3.23	3.23	3.23	3.14	3.23	3.2	3.2	3.06	3.11	3.23	3.19	2.7	2.58	2	-18.183	1
2afg	NA106G	NG	-0.38	-0.52	-0.52	-0.52	-0.52	-0.6	-0.52	-0.52	-0.52	-0.53	-0.68	-0.64	-0.59	-0.59	-0.59	2	25.171	0.1
2afg	VA109I	VI	0.02	-0.5	-0.5	-0.5	-0.5	-0.46	-0.5	-0.52	-0.52	-0.49	-0.56	-0.63	-0.56	-0.61	-0.64	2	140.43	-0.5
2afg	VA109L	VL	0.57	-1.71	-1.71	-1.71	-1.71	-1.75	-1.71	-1.52	-1.52	-1.57	-1.55	-1.63	-1.68	-1.47	-1.65	2	19.048	0.8
2afg	VA31I	VI	0.96	2.33	2.33	2.33	2.33	0.53	2.33	2.33	2.33	2.42	2.39	2.36	0.5	1.29	0.69	2	2.029	1
2aky	NA169D	ND	2.15	0.13	0.13	0	0.72	0.52	0.59	0.6	0.6	1.71	1.71	1.7	1.69	1.25	1.21	1.96	1.2378	-0.1
2aky	TA77H	TH	2.15	-0.2	-0.2	-0.2	-0.2	0.88	-0.2	-0.38	-0.38	-0.27	-0.27	-0.26	0.08	0.12	0.04	1.96	0.3646	0
2aky	VA8I	VI	1.2	0.15	0.15	0.15	0.15	1.36	0.15	3.87	3.87	3.85	1.1	1.04	1.12	0.81	0.75	1.96	4.354	0
2ci2	AI35G	AG	1.17	2.17	2.17	2.17	2.18	2.21	2.18	2.18	2.18	2.18	2.19	2.21	2.34	2.33	2.33	2	-2.4247	0
2ci2	AI77G	AG	1.65	1.03	1.03	1.03	1.03	1.04	1.03	1.07	1.07	1.07	1.09	1.13	1.09	1.09	1.09	2	-5.5173	0
2ci2	DI42A	DA	0.98	0.33	0.33	0.72	0.33	0.78	0.72	1.25	1.25	0.97	1.11	1.32	1.41	1.4	1.34	2	-10.7818	-0.2
2ci2	DI64A	DA	0.85	-0.22	-0.22	-0.18	-0.22	-0.47	-0.18	0.23	0.23	0.2	0.2	0.25	0.63	0.66	0.65	2	-2.7803	0.1
2ci2	DI71A	DA	3.34	1.13	1.13	1.1	1.13	1.13	1.09	1.12	1.12	1.17	1.17	1.26	1.55	1.55	1.51	2	-5.3624	-0.4
2ci2	EI26A	EA	0.61	0.61	0.61	0.63	0.6	0.6	0.63	0.56	0.56	0.3	0.23	0.38	0.94	0.66	0.5	2	-6.6421	0.1
2ci2	EI26Q	EQ	0.61	-0.29	-0.29	-0.26	-0.29	-0.32	-0.27	-0.3	-0.3	-0.3	-0.31	-0.23	-0.22	-0.15	-0.19	2	-5.6562	0.2
2ci2	EI33D	ED	0.58	0.68	0.68	0.69	0.69	0.68	0.69	0.59	0.59	0.21	0.21	0.2	0.37	0.39	0.41	2	-3.2958	0
2ci2	EI33N	EN	0.51	1.97	1.97	1.21	1.91	1.14	1.15	1.09	1.09	0.71	0.71	0.73	0.92	0.87	0.84	2	-4.3703	0.1
2ci2	EI33Q	EQ	0.34	1.22	1.22	0.46	1.16	0.24	0.39	0.38	0.38	0.1	0.1	0.06	0.22	0.3	0.23	2	0.2797	0.2
2ci2	EI34D	ED	0.46	0.05	0.05	0.16	0.75	0.8	0.91	0.85	0.85	0.91	0.91	0.93	1.04	1.03	1.02	2	-8.5387	0
2ci2	EI34N	EN	0.82	1.05	1.05	0.74	1.59	1.12	1.27	1.27	1.27	1.54	1.54	1.58	1.68	1.68	1.68	2	-1.8583	0.1
2ci2	EI34Q	EQ	0.52	-0.28	-0.28	-0.6	0.26	0.15	-0.07	-0.08	-0.08	-0.03	-0.03	0.31	0.35	0.37	0.35	2	-7.5706	0
2ci2	EI45A	EA	0.26	0.55	0.55	0.77	0.55	0.76	0.77	0.8	0.8	0.91	0.91	0.89	0.92	0.92	0.92	2	-2.135	0
2ci2	EI60A	EA	0.79	0.62	0.62	0.62	0.62	0.21	0.62	0.88	0.88	0.89	0.91	0.95	0.86	0.82	0.85	2	-3.3548	0.1
2ci2	FI69A	FA	3.68	2.34	2.34	2.34	2.34	2.83	2.34	2.21	2.21	2.19	1.99	1.97	2.88	2.47	2.24	2	-0.7259	0
2ci2	FI69L	FL	2.02	0.5	0.5	0.5	0.5	0.53	0.5	0.31	0.31	0.31	0.05	-0.08	0.21	0.12	0.09	2	-7.6094	-0.2
2ci2	FI69V	FV	2.14	1.73	1.73	1.73	1.73	2.75	1.73	2.19	2.19	1.22	1.81	1.74	2.78	2.46	2.36	2	-1.8867	0
2ci2	II39L	IL	1.96	2.15	2.15	2.1	2.07	2.91	2.03	1.98	1.98	1.98	2.01	2.08	2.94	2.61	2.72	2	-8.9611	-0.2
2ci2	II39V	IV	1.22	1.25	1.25	1.25	1.25	1.19	1.25	1.24	1.24	1.22	1.29	1.18	1.37	1.35	1.33	2	-6.9802	0.2
2ci2	II48A	IA	3.76	3.02	3.02	3.02	3.02	3.6	3.02	3.05	3.05	3.06	3.17	3.31	3.83	3.77	3.76	2	-0.5602	-0.2
2ci2	II48V	IV	1.03	1.38	1.38	1.32	1.38	1.25	1.32	1.32	1.32	1.32	1.43	1.49	1.56	1.5	1.48	2	-6.9291	0.1
2ci2	II49A	IA	1.58	1.75	1.75	1.75	1.75	1.51	1.75	1.69	1.69	1.5	1.49	1.36	1.56	1.76	1.76	2	-4.9734	-0.2
2ci2	II49G	IG	3.37	2.4	2.4	2.4	2.4	2.18	2.4	2.03	2.03	1.96	1.95	1.88	2.45	2.37	2.42	2	-0.7345	0
2ci2	II49T	IT	1.27	1.38	1.38	1.38	1.38	0.34	1.38	1.37	1.37	1.3	1.3	1.17	1.4	1.39	1.37	2	-3.3912	0.1
2ci2	II49V	IV	0.01	0.66	0.66	0.66	0.66	0.68	0.66	0.82	0.82	0.74	0.74	0.52	0.66	0.67	0.67	2	-7.2767	0.1
2ci2	II56A	IA	0.34	0.12	0.12	0.12	0.12	0.12	0.12	0.13	0.13	0.13	0.13	0.13	0.13	0.13	0.13	2	-3.2036	0
2ci2	II76A	IA	4.23	3.68	3.68	3.68	3.68	3.81	3.68	3.7	3.7	3.7	3.74	3.86	4.01	4.04	4.01	2	-4.47	0.2
2ci2	II76V	IV	-0.15	0.65	0.65	0.65	0.65	0.73	0.65	0.65	0.65	0.65	0.66	0.7	0.77	0.76	0.76	2	-9.40792	0.2
2ci2	KI21A	KA	0.67	1.17	1.17	0.92	1.17	0.9	0.92	1.02	1.02	0.97	1	1.15	1.08	1.19	1.16	2	-4.1418	0.1
2ci2	KI21M	KM	0.68	0.9	0.9	0.65	0.9	0.67	0.65	0.84	0.85	0.83	0.86	1	0.97	0.79	0.71	2	-4.435	-0.2
2ci2	KI30A	KA	-0.02	0.69	0.69	0.77	0.86	0.96	0.93	0.96	0.96	0.91	0.91	1.08	0.92	0.91	0.9	2	-4.5559	0
2ci2	KI36A	KA	0.6	0.77	0.77	0.86	0.77	0.92	0.86	0.75	0.75	0.73	0.73	0.9	0.81	0.87	0.83	2	-3.7872	0
2ci2	KI36G	KG	2.24	2.01	2.01	2.1	2.02	2.18	2.11	2.06	2.06	2.01	2	2.12	2.14	2.2	2.15	2	-3.8414	0.1
2ci2	KI37A	KA	-0.02	0.07	0.07	0.13	0.07	0.17	0.18	0.18	0.18	0.19	0.19	0.22	0.31	0.3	0.29	2	-2.4406	0.2
2ci2	KI37G	KG	1.08	0.76	0.76	0.83	0.78	0.87	0.89	0.89	0.89	0.9	0.9	0.83	0.92	0.91	0.91	2	-3.5307	0.3
2ci2	KI43A	KA	0.41	2.12	2.12	1.98	2.12	2.06	1.98	2.01	2.01	2.03	2.03	2.14	2.19	2.18	2.17	2	-9.0151	0.2
2ci2	KI43G	KG	3.21	2.98	2.98	2.84	2.98	2.93	2.84	2.9	2.9	2.77	2.79	2.9	2.95	2.94	2.93	2	-4.4761	-0.3
2ci2	KI72N	KN	0.3	-0.07	-0.07	-0.07	-0.07	0.77	-0.07	0.08	0.08	0.03	0.03	0.05	0.81	0.72	0.7	2	-5.2118	0
2ci2	LI27A	LA	2.54	3.31	3.31	3.31	3.33	3.26	3.33	3.18	3.18	3.18	3.4	3.78	3.56	3.57	3.56	2	-5.6806	0.4
2ci2	LI40A	LA	1.3	1.14	1.14	1.14	1.14	1.05	1.14	1.1	1.1	1.07	1.07	1.07	1.08	1.08	1.08	2	-2.315	0
2ci2	LI40G	LG	1.55	1.88	1.88	1.88	1.88	1.78	1.88	1.84	1.84	1.75	1.75	1.73	1.74	1.74	1.74	2	-9.3873	0
2ci2	LI51A	LA	2.26	2.66	2.66	2.66	2.66	2.64	2.66	2.39	2.39	2.39	2.36	2.39	3.04	2.86	2.77	2	2.3794	-0.2
2ci2	LI68A	LA	3.76	4.51	4.51	4.51	4.51	4.51	4.51	4.32	4.32	4.32	4.33	4.53	4.52	4.51	4.51	2	-1.0958	0.2
2ci2	NI75A	NA	0.93	0.12	0.12	0.12	0.12	0.37	0.12	0.13	0.13	0.12	0.12	0.14	0.13	-0.01	-0.07	2	-8.1925	-0.2
2ci2	NI75D	ND	1.28	1.54	1.54	1.7	1.56	1.64	1.72	1.63	1.63	1.62	1.62	1.67	1.72	1.68	1.68	2	-1.6336	0
2ci2	PI25A	PA	1.57	2.39	2.39	2.38	2.39	2.4	2.38	2.32	2.32	2.33	2.32	2.4	2.2	2.17	2.17	2	1.237	-0.2
2ci2	PI44A	PA	-0.09	1.8	1.8	1.8	1.8	1.81	1.8	1.89	1.89	1.87	1.87	1.68	1.67	1.68	1.68	2	-5.3257	0
2ci2	PI52A	PA	0.17	1.53	1.53	1.53	1.53	1.54	1.53	1.65	1.65	1.66	1.65	1.35	1.36	1.36	1.36	2	-2.0634	0.1
2ci2	PI80A	PA	3.34	2.6	2.6	2.6	2.6	2.54	2.6	2.56	2.56	2.57	2.57	2.62	2.6	2.59	2.6	2	-3.6638	-0.1
2ci2	QI41A	QA	0.02	0.48	0.48	0.48	0.48	0.43	0.48	0.43	0.43	0.44	0.44	0.52	0.54	0.54	0.54	2	-3.9378	0.1
2ci2	QI41G	QG	0.6	1.02	1.02	1.02	1.02	1.02	1.02	1	1	0.99	0.99	1.06	1.13	1.13	1.13	2	-1.926	-0.1
2ci2	RI62A	RA	0.58	0.59	0.59	0.59	0.59	1.5	0.59	0.74	0.74	1.69	1.7	1.8	1.6	1.47	1.49	2	-4.6986	0
2ci2	RI67A	RA	1	0.55	0.55	0.55	0.55	0.56	0.55	0.63	0.63	0.63	0.62	0.65	0.58	0.66	0.64	2	-10.2706	-1
2ci2	SI31A	SA	0.89	0.71	0.71	0.71	1.81	1.98	1.81	1.81	1.81	1.95	1.95	1.94	3.11	3.1	3.1	2	-4.8501	0.2
2ci2	SI31G	SG	0.49	0.68	0.68	0.68	1.78	1.62	1.78	1.78	1.78	1.92	1.92	1.94	2.66	2.77	2.68	2	-2.9668	0
2ci2	TI22A	TA	0.85	0.07	0.07	0.09	0.07	0.07	0.09	0.17	0.17	0.33	0.3	0.53	0.19	0.2	0.2	2	-4.2045	0
2ci2	TI22G	TG	1.07	0.67	0.67	0.69	0.67	0.69	0.69	0.78	0.78	0.9	0.83	1.17	1.14	1.15	1.14	2	-5.5411	-0.2
2ci2	TI22V	TV	0.32	0.18	0.18	0.18	0.18	0.18	0.18	-0.01	-0.01	-0.04	-0.04	0.01	0	0.02	0.01	2	-3.119	0.1
2ci2	TI55A	TA	0.59	0.49	0.49	0.49	0.49	0.5	0.49	0.55	0.55	0.55	0.53	0.5	0.5	0.49	0.49	2	-5.5974	0.1
2ci2	TI55S	TS	0.02	0.79	0.79	0.79	0.79	0.79	0.79	0.83	0.83	0.83	0.82	0.79	0.8	0.8	0.8	2	-1.1646	0
2ci2	TI55V	TV	0.76	-0.17	-0.17	-0.17	-0.17	-0.17	-0.17	-0.2	-0.2	-0.2	-0.19	-0.15	-0.26	-0.25	-0.25	2	-4.173	0.1
2ci2	TI58A	TA	0.69	-0.11	-0.11	-0.11	-0.11	-0.16	-0.11	-0.1	-0.1	-0.1	-0.1	-0.08	-0.14	-0.14	-0.14	2	-3.9656	-0.1
2ci2	TI58D	TD	0	-0.21	-0.21	-0.21	-0.21	-0.3	-0.21	-0.27	-0.27	-0.27	-0.27	-0.25	-0.17	-0.2	-0.21	2	0.2808	0.1
2ci2	VI38A	VA	0.31	0.81	0.81	0.81	0.83	0.93	0.83	0.99	1.01	1.01	1.01	1	1.14	1.15	1.14	2	-7.4769	0.1
2ci2	VI53A	VA	0.64	0.55	0.55	0.55	0.55	0.48	0.55	0.75	0.75	0.75	0.75	0.75	0.65	0.65	0.65	2	-6.5394	-0.2
2ci2	VI53G	VG	2.26	1.51	1.51	1.51	1.51	1.47	1.51	1.7	1.7	1.7	1.71	1.64	1.57	1.55	1.54	2	-2.9961	0
2ci2	VI53T	VT	1.03	0.36	0.36	0.36	0.36	0.26	0.36	0.54	0.54	0.54	0.54	0.48	0.34	0.34	0.34	2	-6.374	-0.1
2ci2	VI57A	VA	1.07	0.33	0.33	0.33	0.33	0.36	0.33	0.48	0.48	0.48	0.42	0.39	0.43	0.43	0.41	2	-0.8297	-0.4
2ci2	VI66A	VA	4.88	3.36	3.36	3.36	3.36	3.35	3.36	3.36	3.36	3.37	3.38	3.47	3.48	3.49	3.49	2	-7.0789	-0.2
2ci2	VI70A	VA	1.74	1.92	1.92	1.92	1.92	2.13	1.92	2.01	2.01	2.01	2.04	2.17	2.41	2.41	2.41	2	-1.9523	0
2ci2	VI79A	VA	1.46	1.17	1.17	1.15	1.17	1.04	1.15	0.94	0.94	0.85	0.85	1.28	1.16	1.23	1.19	2	-0.6003	0
2ci2	VI79G	VG	2.38	2.06	2.06	2.04	2.06	1.91	2.04	1.71	1.71	1.75	1.75	2.29	2.13	2.17	2.13	2	-8.5702	0
2ci2	VI79T	VT	0.38	0.77	0.77	0.77	0.77	0.67	0.77	0.61	0.61	0.61	0.61	0.82	0.71	0.71	0.71	2	0.5758	0.1
2ci2	VI82A	VA	1.36	1.22	1.22	1.22	1.22	1.16	1.22	1.26	1.26	1.26	1.26	1.31	1.25	1.25	1.25	2	-1.3184	-0.6
2ci2	VI82G	VG	3.24	2.35	2.35	2.35	2.35	2.33	2.35	2.41	2.41	2.42	2.42	2.48	2.47	2.48	2.48	2	-3.4678	-1.2
2ci2	VI82T	VT	1.15	1.72	1.72	1.72	1.72	1.7	1.72	1.75	1.75	1.75	1.73	1.68	1.67	1.64	1.63	2	-5.4107	-0.2
2dri	AA188C	AC	1.8	-0.23	-0.23	-0.23	-0.23	-0.17	-0.23	-0.23	-0.23	-0.22	-0.23	-0.26	-0.2	-0.2	-0.2	1.6	-1.4143	0.1
2dri	AA27T	AT	3.3	-0.15	-0.15	-0.15	-0.15	-0.19	-0.15	-0.15	-0.15	0.09	0.08	0.04	0.03	0	-0.02	1.6	-4.9906	0.3
2dri	LA62C	LC	2.7	3.57	3.57	3.57	3.57	3.59	3.57	3.57	3.57	3.57	3.57	3.64	3.67	3.67	3.67	1.6	-3.6466	0.2
2dri	VA50E	VE	3.5	3.75	3.75	3.68	3.75	3.84	3.68	3.75	3.75	3.72	3.72	3.89	4.04	4.15	4.09	1.6	-0.0706	0.1
2hpr	SA46D	SD	-0.71	-3.31	-3.31	-1.46	-2.82	-0.99	-0.97	-0.95	-0.95	-1.93	-1.93	-1.89	-1.85	-1.83	-1.84	2	-4.55868	0.1
2ifb	AA104C	AC	-2.54	-1.32	-1.32	-1.32	-1.32	-0.58	-1.32	-0.78	-0.79	-0.52	-0.52	-0.29	-0.41	-0.41	-0.41	2	-3.08128	-0.1
2ifb	GA65A	GA	1.33	2.34	2.34	2.34	2.34	2.34	2.34	2.32	2.32	2.32	2.32	2.31	2.3	2.3	2.3	2	5.04828	-0.2
2ifb	IA23C	IC	-0.91	1.6	1.6	1.57	1.6	1.51	1.57	1.43	1.43	1.44	1.52	1.49	1.43	1.44	1.43	2	0.82708	0
2ifb	LA64A	LA	2.07	2	2	2	2	2.02	2	2.2	2.2	2.19	2.55	2.62	2.78	2.77	2.74	2	8.19038	-0.3
2ifb	LA64G	LG	2.63	2.9	2.9	2.9	2.9	2.88	2.9	3.1	3.1	2.54	2.41	2.59	3.01	2.96	2.95	2	0.56394	-0.3
2ifb	LA89C	LC	0.6	3.46	3.46	3.46	3.46	3.44	3.46	3.29	3.38	3.37	3.66	3.75	3.69	3.68	3.68	2	4.89968	-0.1
2ifb	SA53C	SC	-0.58	-1.81	-1.81	-1.81	-1.81	-1.82	-1.81	-1.81	-1.81	-1.81	-1.65	-1.67	-1.48	-1.46	-1.47	2	2.27008	-0.2
2ifb	VA60N	VN	0.76	0.63	0.63	0.63	0.63	1.31	0.63	0.78	0.78	0.68	0.75	0.71	1.27	1.26	1.25	2	-0.06662	-0.4
2imm	AA100G	AG	-0.02	-0.21	-0.21	-0.21	-0.21	-0.19	-0.21	-0.21	-0.21	-0.21	-0.2	-0.18	-0.17	-0.17	-0.17	2	3.1516	0.1
2imm	AA15L	AL	-1.36	-1.14	-1.14	-1.14	-1.14	-1.11	-1.14	-1.18	-1.18	-1.22	-1.22	-1.19	-1.15	-1.18	-1.17	2	2.6724	-0.1
2imm	FA32Y	FY	-0.38	0.73	0.73	0.73	0.73	-0.16	0.73	0.53	0.53	0.48	0.45	0.33	0.16	0.17	0.17	2	-2.6547	0.1
2imm	KA24R	KR	0.17	0	0	0	0	0.02	0	-0.02	-0.02	0.13	0.13	-0.23	0.11	0.1	0.1	2	3.1545	0
2imm	LA106I	LI	-0.36	0.09	0.09	0.09	0.09	0.12	0.09	0.07	0.07	0.18	0.19	0.11	0.07	0.08	0.08	2	3.3575	-0.1
2imm	MA21I	MI	-0.24	0.71	0.71	0.71	0.71	0.76	0.71	0.19	0.17	0.23	0.32	0.37	0.36	0.35	0.34	2	2.3307	0
2imm	MA21L	ML	0.31	0.53	0.53	0.53	0.53	0.52	0.53	0.24	0.22	0.22	0.27	0.32	0.3	0.22	0.23	2	1.234	0
2imm	NA90Q	NQ	-1.05	6	6	6	6	5.96	6	6.28	6.28	5.62	6.02	5.67	5.59	5.68	5.55	2	1.7078	0.2
2imm	QA79E	QE	0.41	0.16	0.16	0.16	0.16	0.15	0.16	0.17	0.17	0.21	0.2	0.17	0.2	0.2	0.17	2	-1.6158	0
2imm	TA69S	TS	-0.29	0.36	0.36	0.36	0.36	0.41	0.36	0.44	0.44	0.15	0.16	0.48	0.32	0.29	0.32	2	2.8245	0
2lyz	GA71A	GA	2.1	-0.67	-0.67	-0.67	-0.67	-0.45	-0.67	-0.68	-0.68	-0.68	-0.66	-0.68	-0.33	-0.34	-0.35	1.812	0.9546	0
2lyz	GA102A	GA	1.2	2.8	2.8	2.8	2.8	2.71	2.8	2.82	2.83	2.83	2.86	2.92	2.88	2.88	2.88	1.833	1.5495	-0.1
2lzm	NA101A	NA	1.5	1.98	1.98	1.98	1.98	1.75	1.98	1.97	1.97	2.61	2.68	2.72	2.52	2.47	2.45	1.7	0.42373	-0.3
2lzm	GA113A	GA	-0.3	0.33	0.33	0.33	0.33	0.33	0.33	0.33	0.33	0.33	0.34	0.37	0.33	0.33	0.33	1.7	-1.33538	-0.6
2lzm	AA129L	AL	1.3	0.32	0.32	0.36	0.32	0.44	0.36	0.37	0.34	0.35	0.26	0.23	0.35	0.25	0.16	1.7	-1.72657	0
2lzm	AA129M	AM	1.9	-1.1	-1.1	-1.1	-1.1	-0.96	-1.1	-0.35	-0.37	-0.49	-0.56	-0.63	-0.49	1.36	0.98	1.7	-1.4348	-0.4
2lzm	AA129V	AV	0.74	-1.26	-1.26	-1.26	-1.26	-1.25	-1.26	-1.23	-1.24	-1.23	-1.24	-1.25	-1.24	-1.24	-1.24	1.7	-3.56022	0.1
2lzm	AA130G	AG	2.1	1.5	1.5	1.5	1.5	1.53	1.5	1.51	1.51	1.51	1.29	1.31	1.54	1.54	1.54	1.7	0.77356	-0.7
2lzm	VA131A	VA	-0.3	-0.21	-0.21	-0.21	-0.21	-0.4	-0.21	-0.19	-0.19	-0.19	-0.19	-0.15	-0.47	-0.46	-0.46	1.7	1.09467	-0.6
2lzm	LA133A	LA	4.19	3.32	3.32	3.32	3.32	3.41	3.32	2.86	2.93	2.92	3.05	3.13	3.22	3.24	3.23	1.7	7.07938	0
2lzm	AA146I	AI	4.31	3.11	3.11	3.16	3.11	4.2	3.16	3.21	3.13	3	2.74	7.38	4.21	5.54	5.29	1.7	11.403	-0.3
2lzm	AA146T	AT	1.5	0.07	0.07	0.07	0.07	3.48	0.07	0.09	0.03	-0.3	0.28	-0.2	3.79	2.75	2.64	1.7	5.26328	-0.6
2lzm	AA146V	AV	4.31	1.02	1.02	1.02	1.02	1.55	1.02	1.11	1.04	0.99	0.88	0.91	1.61	2.24	2.07	1.7	2.10837	-0.3
2lzm	TA152A	TA	1.5	0.15	0.15	0.15	0.15	-0.54	0.15	0.15	0.17	0.18	0.27	0.31	0.18	0.15	0.14	1.75	-3.6517	-0.1
2lzm	FA153A	FA	3.8	4.56	4.56	4.56	4.56	4.45	4.56	3.85	3.86	3.85	3.43	3.76	4.48	4.48	4.48	1.7	4.3991	0.1
2lzm	TA157A	TA	0.5	1.94	1.94	1.94	1.94	1.89	1.94	1.79	1.79	1.83	1.86	1.89	2.03	1.94	1.92	1.7	2.94259	-0.1
[truncated: 2,763 more rows]
