# Supplementary material for: FoldX force field revisited, an improved version
Source: Bioinformatics. 2025 Feb 6;41(2):btaf064. doi: 10.1093/bioinformatics/btaf064 (PMC11879241; doi:10.1093/bioinformatics/btaf064)
Supplement: btaf064_Supplementary_Data [file btaf064_supplementary_data.zip › TS3.xlsx]

## Sheet: Table S3
		Experimental Value in ddGUn Paper	Reference for Experimental Value in ddGUn paper	Comments	Experimental value used in this paper
1bni	DA75N	-4.8	https://doi.org/10.1021/bi952930e	Sign wrong in the ddGUn paper Table	4.8
1cdc	AA40G	-1.71	http://structure.bmc.lu.se/VariBench/stability.php	Sign wrong in the ddGUn paper Table	1.71
1cdc	IA18V	-1.17	http://structure.bmc.lu.se/VariBench/stability.php	Sign wrong in the ddGUn paper Table	1.17
1cdc	IA57V	-0.43	http://structure.bmc.lu.se/VariBench/stability.php	Sign wrong in the ddGUn paper Table	0.43
1cdc	LA16V	-2.2	http://structure.bmc.lu.se/VariBench/stability.php	Sign wrong in the ddGUn paper Table	2.2
1cdc	LA50V	0.37	http://structure.bmc.lu.se/VariBench/stability.php	Sign wrong in the ddGUn paper Table	-0.37
1cdc	LA89V	-0.14	http://structure.bmc.lu.se/VariBench/stability.php	Sign wrong in the ddGUn paper Table	0.14
1cdc	LA95V	-0.75	http://structure.bmc.lu.se/VariBench/stability.php	Sign wrong in the ddGUn paper Table	0.75
1cdc	VA30A	-4.88	http://structure.bmc.lu.se/VariBench/stability.php	Sign wrong in the ddGUn paper Table	4.88
1cdc	VA78A	-3.01	http://structure.bmc.lu.se/VariBench/stability.php	Sign wrong in the ddGUn paper Table	3.01
1shg	YA13F	2.53	https://www.pnas.org/doi/10.1073/pnas.072387799	Wrong interpretation of the double mutant cycles	0.02
1shg	YA57F	2.57	https://www.pnas.org/doi/10.1073/pnas.072387799	Wrong interpretation of the double mutant cycles	0.06
2lzm	IA3C	1.2	Khan Proterm database		0.4
2lzm	IA3D	2.87	Khan Proterm database		1.8
2lzm	IA3E	1.72	Khan Proterm database		1.1
2lzm	IA3P	3	Khan Proterm database		2.53
2lzm	RA154E	0.65	Khan Proterm database		0.2
2lzm	SA38D	0.01	Khan Proterm database		0.1
4lyz	IA55A	4.4	khan protherm		2.77
4lyz	IA55V	0.9	khan protherm		0
4lyz	KA13D	-8	khan protherm		6.7
4lyz	PA70N	-3.5	khan protherm		2.15
1io2	DA105A	-1.72	Biochemistry 2006, 45, 42, 12673–12679		-1.57744
1io2	DA135A	-1.82	Biochemistry 2006, 45, 42, 12673–12679		-2.55736
1io2	DA7N	-0.46	Biochemistry 2006, 45, 42, 12673–12679		-1.67304
1io2	EA8A	-1.77	Biochemistry 2006, 45, 42, 12673–12679		-2.65296
1io2	EA8Q	1.25	Biochemistry 2006, 45, 42, 12673–12679		-0.597514
1vqb	DA36N	0.5	https://doi.org/10.1016/S0065-3233(08)60335-6	Divide by two since it is a dimer	1
1vqb	DA50H	0.77	https://doi.org/10.1016/S0065-3233(08)60335-6	Divide by two since it is a dimer	1.54
1vqb	EA30F	-1.02	https://doi.org/10.1016/S0065-3233(08)60335-7	Divide by two since it is a dimer	-2.04
1vqb	EA30M	-0.32	https://doi.org/10.1016/S0065-3233(08)60335-8	Divide by two since it is a dimer	-0.64
1vqb	EA30N	0.55	https://doi.org/10.1016/S0065-3233(08)60335-9	Divide by two since it is a dimer	1.1
1vqb	EA40C	0.8	https://doi.org/10.1016/S0065-3233(08)60335-10	Divide by two since it is a dimer	1.6
1vqb	EA40T	0.2	https://doi.org/10.1016/S0065-3233(08)60335-11	Divide by two since it is a dimer	0.4
1vqb	FA13T	0.35	https://doi.org/10.1016/S0065-3233(08)60335-12	Divide by two since it is a dimer	0.7
1vqb	FA68L	2.12	https://doi.org/10.1016/S0065-3233(08)60335-13	Divide by two since it is a dimer	4.24
1vqb	FA68V	2.5	https://doi.org/10.1016/S0065-3233(08)60335-14	Divide by two since it is a dimer	5
1vqb	FA73W	-0.4	https://doi.org/10.1016/S0065-3233(08)60335-15	Divide by two since it is a dimer	-0.8
1vqb	HA64C	-0.25	https://doi.org/10.1016/S0065-3233(08)60335-16	Divide by two since it is a dimer	-0.5
1vqb	IA47A	3.32	https://doi.org/10.1016/S0065-3233(08)60335-17	Divide by two since it is a dimer	6.64
1vqb	IA47C	2.33	https://doi.org/10.1016/S0065-3233(08)60335-18	Divide by two since it is a dimer	4.66
1vqb	IA47L	0.28	https://doi.org/10.1016/S0065-3233(08)60335-19	Divide by two since it is a dimer	0.56
1vqb	IA47M	1	https://doi.org/10.1016/S0065-3233(08)60335-20	Divide by two since it is a dimer	2
1vqb	IA47T	3.7	https://doi.org/10.1016/S0065-3233(08)60335-21	Divide by two since it is a dimer	7.4
1vqb	IA47V	1.18	https://doi.org/10.1016/S0065-3233(08)60335-22	Divide by two since it is a dimer	2.36
1vqb	IA6V	0.35	https://doi.org/10.1016/S0065-3233(08)60335-23	Divide by two since it is a dimer	0.7
1yhb	FA41Y	-3.2	https://doi.org/10.1016/S0065-3233(08)60335-24	Divide by two since it is a dimer	-6.4
1vqb	CA33S	2.12	https://doi.org/10.1016/S0065-3233(08)60335-24	Divide by two since it is a dimer	4.24
1vqb	DA36C	1.02		Divide by two since it is a dimer	2.04
2nvh	CA8S	3.74	JBC Vol. 268. No. 24. Issue of August 25, pp. 18053-18061,1593	Using a fixed slope m for determining ddG for all mutants	3.2	J. Mol. Biol. (2001) 307, 657±669
2nvh	KA97G	1.65	JBC Vol. 268. No. 24. Issue of August 25, pp. 18053-18061,1593	Using a fixed slope m for determining ddG for all mutants	1.2	J. Mol. Biol. (2001) 307, 657±670
2nvh	KA97R	1.8	JBC Vol. 268. No. 24. Issue of August 25, pp. 18053-18061,1594	Using a fixed slope m for determining ddG for all mutants	0.5	J. Mol. Biol. (2001) 307, 657±671
2nvh	KA97V	-1.15	JBC Vol. 268. No. 24. Issue of August 25, pp. 18053-18061,1595	Using a fixed slope m for determining ddG for all mutants	-0.8	J. Mol. Biol. (2001) 307, 657±672
2nvh	LA10A	3.9	JBC Vol. 268. No. 24. Issue of August 25, pp. 18053-18061,1596	Using a fixed slope m for determining ddG for all mutants	3.2625	J. Mol. Biol. (2001) 307, 657±673
2nvh	LA6A	2.13	JBC Vol. 268. No. 24. Issue of August 25, pp. 18053-18061,1597	Using a fixed slope m for determining ddG for all mutants	1.41	J. Mol. Biol. (2001) 307, 657±674
2nvh	NA7D	-0.09	JBC Vol. 268. No. 24. Issue of August 25, pp. 18053-18061,1598	Using a fixed slope m for determining ddG for all mutants	-0.32	J. Mol. Biol. (2001) 307, 657±675
2nvh	NA7G	1.91	JBC Vol. 268. No. 24. Issue of August 25, pp. 18053-18061,1599	Using a fixed slope m for determining ddG for all mutants	1.49	J. Mol. Biol. (2001) 307, 657±676
2nvh	RA4Q	0.57	JBC Vol. 268. No. 24. Issue of August 25, pp. 18053-18061,1600	Using a fixed slope m for determining ddG for all mutants	0.19	J. Mol. Biol. (2001) 307, 657±677
2nvh	TA9A	1.45	JBC Vol. 268. No. 24. Issue of August 25, pp. 18053-18061,1601	Using a fixed slope m for determining ddG for all mutants	0.8	J. Mol. Biol. (2001) 307, 657±678
2nvh	TA9G	2.91	JBC Vol. 268. No. 24. Issue of August 25, pp. 18053-18061,1602	Using a fixed slope m for determining ddG for all mutants	2.1	J. Mol. Biol. (2001) 307, 657±679
2nvh	TA9L	1.9	JBC Vol. 268. No. 24. Issue of August 25, pp. 18053-18061,1603	Using a fixed slope m for determining ddG for all mutants	0.7	J. Mol. Biol. (2001) 307, 657±680
2nvh	TA9Q	2.53	JBC Vol. 268. No. 24. Issue of August 25, pp. 18053-18061,1604	Using a fixed slope m for determining ddG for all mutants	2.35	J. Mol. Biol. (2001) 307, 657±681
5pti	FA22A	1.15	J. Mol. BioL (1995) 249, 388-400		1.7	https://doi.org/10.1002/pro.5560020410
1cah	CA206S	0.45	Biochemistry 1993, 32, 224-23 1	from Native tointermediate it has a three state transition	0.1	Biochemistry 1993, 32, 224-23 1
1E65	VA5A	2.44	BIOCHEMISTRY 44, 10054-10062 (2005) PMID: 16042382		0.96	BIOCHEMISTRY 44, 10054-10062 (2005) PMID: 16042382
1E65	VA31T	1.86	BIOCHEMISTRY 44, 10054-10062 (2005) PMID: 16042382		4.06	BIOCHEMISTRY 44, 10054-10062 (2005) PMID: 16042382
1fna	IA20A	0.65	J Mol Biol. (2000) Sep 22;302(3):713-25 PMID: 10986129		0.74	J Mol Biol. (2000) Sep 22;302(3):713-25 PMID: 10986129
1fna	IA20V	0.18	J Mol Biol. (2000) Sep 22;302(3):713-25 PMID: 10986129		0.41	J Mol Biol. (2000) Sep 22;302(3):713-25 PMID: 10986129
