# Supplementary material for: FoldX force field revisited, an improved version
Source: Bioinformatics. 2025 Feb 6;41(2):btaf064. doi: 10.1093/bioinformatics/btaf064 (PMC11879241; doi:10.1093/bioinformatics/btaf064)
Supplement: btaf064_Supplementary_Data [file btaf064_supplementary_data.zip › TS15.xlsx]

## Sheet: Sheet1
PDB	Mutation	Change	DDG	v1	v10_0
1lz1	AA47P	AP	-0.1	-0.98	-0.74
2lzm	AA93P	AP	-0.1	-1.46	-1.2
2lzm	AA82P	AP	-0.8	-1.29	-1.07
1hz6	AA13P	AP	0.05	-1.22	-1.15
1pga	AA23P	AP	0.3	-1.54	-1.41
1pga	AA24P	AP	0.5	-0.21	-0.76
1rtp	AA21P	AP	0.5	-1.04	-0.87
1pga	AA48P	AP	0.7	-0.45	-0.29
1pga	AA26P	AP	3.4	4.06	4.5
2lzm	AA74P	AP	4.7	4.6	4.39
1lz1	DA91P	DP	0.4	-0.97	-1.42
2lzm	DA72P	DP	2.7	1.84	1.77
1pga	DA36P	DP	3.1	1.67	3.17
1kfw	GA92P	GP	-0.53	-1.82	-1.82
1pga	GA9P	GP	2.4	2.43	2.76
2rn2	HA62P	HP	-1.1	-0.3	-0.4
1rtp	HA26P	HP	-1.25	-2.16	-1.93
2lzm	IA3P	IP	3	0.81	0.93
2lzm	KA60P	KP	0	-0.65	-0.55
1pga	KA10P	KP	0.2	0.44	1.01
2ocj	LA201P	LP	-0.35	-0.85	-0.85
1fnf	LA1408P	LP	0.02	0.1	0.41
2lzm	LA66P	LP	7.12	4.59	4.87
2lzm	LA91P	LP	8.13	7.05	5.99
3d2a	MA137P	MP	-0.98	-1.95	-1.95
2ci2	PI44A	PA	-0.09	1.8	1.66
1ey0	PA42A	PA	-0.1	2.05	1.78
1bvc	PA88A	PA	-0.59	2.13	1.92
1ey0	PA117A	PA	-0.8	2.67	2.23
2lzm	PA37A	PA	0	0.2	0.29
1ey0	PA56A	PA	0	2.26	2.2
2ci2	PI52A	PA	0.17	1.53	1.35
1pin	PA9A	PA	0.19	1.59	1.5
1bpi	PA8A	PA	0.3	0.52	0.62
3mbp	PA133A	PA	0.3	2.79	2.4
1ey0	PA11A	PA	0.4	1.01	0.94
1ey0	PA31A	PA	0.5	1.56	1.51
1ey0	PA47A	PA	0.6	1.21	1.09
1rro	PA21A	PA	0.74	1.53	1.17
1rro	PA26A	PA	0.74	2.36	2.23
1bpi	PA9A	PA	0.8	1.35	1.1
1pin	PA8A	PA	0.97	2.94	2.84
1bpi	PA2A	PA	1.3	1.68	1.57
1bpi	PA13A	PA	1.4	1.24	1.09
2ci2	PI25A	PA	1.57	2.39	2.23
3mbp	PA159A	PA	1.8	3	3.07
2ci2	PI80A	PA	3.34	2.6	2.54
2trx	PA76A	PA	3.9	5.59	5.2
1ey0	PA117F	PF	-0.3	1.51	1.17
1ey0	PA47F	PF	0.3	1.75	1.54
1ey0	PA11F	PF	0.6	0.37	0.17
1ey0	PA117G	PG	-0.9	1.35	0.85
1ey0	PA47G	PG	0.1	1.35	1.47
1lz1	PA103G	PG	0.1	1.59	1.5
1ey0	PA42G	PG	0.4	3	2.75
1pin	PA9G	PG	0.49	2.21	2.15
1pin	PA8G	PG	0.92	3.73	3.64
1ey0	PA11G	PG	1	0.7	0.65
1ey0	PA56G	PG	1	2.93	2.88
1igv	PA20G	PG	1.19	0.32	0.18
1lz1	PA71G	PG	1.6	1.17	1.6
1ey0	PA31G	PG	1.6	2.85	2.7
2lzm	PA86G	PG	1.91	2.76	2.59
1ey0	PA117L	PL	-0.2	1.69	1.65
4lyz	PA70N	PN	-3.5	1.42	1.5
2trx	PA34S	PS	0.1	2.15	1.73
1bpi	PA13S	PS	1.4	1.31	1.15
3mbp	PA133S	PS	2.1	3.84	3
3mbp	PA159S	PS	2.1	4.78	4.58
2ocj	PA151S	PS	4.49	3.79	3.76
1ey0	PA117T	PT	-1.1	2.82	3.46
1stn	PA117T	PT	-1.1	4.3	4.08
2ocj	QA104P	QP	-0.11	-1.61	-1.41
2rn2	QA113P	QP	0.6	0.84	0.37
2lzm	QA69P	QP	2.9	1.99	2.03
1iob	RA4P	RP	0.4	-0.55	0.97
2lzm	RA96P	RP	5.5	6.66	6.41
3d2a	SA163P	SP	0.25	-1.88	-1.26
2ocj	SA260P	SP	0.32	-1.65	-1.6
2lzm	SA44P	SP	3	3.51	3.3
2ocj	TA150P	TP	0.08	-0.68	-0.39
1pga	TA2P	TP	2.7	0.22	0.51
1pga	TA25P	TP	2.8	1.91	2.42
1pga	VA21P	VP	-0.5	-1.32	-1.24
1lz1	VA110P	VP	-0.5	-1.96	-1.82
2rn2	VA101P	VP	-0.5	0.57	0.79
1pga	VA29P	VP	3.5	2.28	2.61
