# Supplementary material for: FoldX force field revisited, an improved version
Source: Bioinformatics. 2025 Feb 6;41(2):btaf064. doi: 10.1093/bioinformatics/btaf064 (PMC11879241; doi:10.1093/bioinformatics/btaf064)
Supplement: btaf064_Supplementary_Data [file btaf064_supplementary_data.zip › TS4.xlsx]

## Sheet: Table S4
CALIBRATION SUBSET
Pdb	Mutant	DDG experimental (kcal/mol)	FoldX v1 (kcal/mol)	FoldX v2 (kcal/mol)	FoldX v2 (kcal/mol) DGHbond*1	FoldX v2 (kcal/mol) DGHbond*1.25	FoldX v2 (kcal/mol) DGHbond*1.5	FoldX v2 (kcal/mol) DGHbond*1.75	FoldX v2 (kcal/mol) DGHbond*2
1bni	RA83K	4.43	0.72	4.29	3.21	3.75	4.29	4.84	5.38
1ey0	RA105A	1.32	0.55	1.44	0.55	0.55	1.44	1.78	2.13
1ey0	RA105G	2.4	1.66	2.54	1.66	1.66	2.54	2.88	3.22
1h7m	RA42A	-0.33	-1.32	0.16	-0.58	-0.21	0.16	0.53	0.9
1tyv	RA285K	3.43	0.65	2.56	1.56	2.06	2.56	2.9	3.33
VALIDATION SUBSET
Pdb	Mutant	DDG experimental (kcal/mol)	FoldX v1 (kcal/mol)	FoldX v2 (kcal/mol)	FoldX v2 (kcal/mol) DGHbond*1	FoldX v2 (kcal/mol) DGHbond*1.25	FoldX v2 (kcal/mol) DGHbond*1.5	FoldX v2 (kcal/mol) DGHbond*1.75	FoldX v2 (kcal/mol) DGHbond*2
1ey0	EA135F	1.1	-1.23	-0.16	-1.23	-0.52	-0.16	0.2	0.56
1ey0	EA135G	1.64	-0.68	0.33	-0.68	-0.01	0.33	0.67	1.01
1ey0	EA135K	1.17	-0.72	0.23	-0.72	-0.13	0.23	0.59	0.96
1ey0	EA135Q	0.71	-0.68	0.17	-0.68	-0.18	0.17	0.52	0.86
1ris	EA22Q	1.12	0.46	1.25	0.83	1.04	1.25	1.54	1.8
1tyv	EA309V	0.77	-0.28	1.53	0.62	1.08	1.53	1.98	2.44
2lzm	EA22K	-0.57	-0.9	0.29	-0.9	-0.2	0.29	0.77	1.3
1h7m	DA44A	-0.05	0.25	1.73	0.99	1.36	1.73	2.1	2.47
1vqb	DA50H	0.77	2.57	4.7	3.63	4.16	4.7	5.23	5.76
1bni	RA83Q	1.47	0.4	3.05	1.94	2.5	3.05	3.61	4.16
1c9o	RA3A	1.88	0.56	1.29	0.57	0.93	1.29	1.65	2.01
1ey0	RA105C	2.55	1.42	2.3	1.42	1.42	2.3	2.64	2.98
1ey0	RA105F	2.84	0.69	1.74	0.69	0.69	1.74	2.08	2.42
