# Supplementary material for: FoldX force field revisited, an improved version
Source: Bioinformatics. 2025 Feb 6;41(2):btaf064. doi: 10.1093/bioinformatics/btaf064 (PMC11879241; doi:10.1093/bioinformatics/btaf064)
Supplement: btaf064_Supplementary_Data [file btaf064_supplementary_data.zip › TS6.xlsx]

## Sheet: Table S6
CALIBRATION SUBSET
Pdb	Mutant	DDG experimental (kcal/mol)	FoldX v1 (kcal/mol)	FoldX v4 (kcal/mol)	v4_1.5_1.5	v4_2_2	v4_1.5_2	v4_2_1.5
1bni	TA26A	1.82	-0.25	1.46	0.41	1.46	1.46	0.41
1bni	TA26G	1.48	-0.55	1.25	0.14	1.25	1.25	0.14
1bni	TA26N	1.29	0.76	2.13	1.15	2.07	2.13	-0.5
1bni	TA26S	0.56	-1.03	0.42	-0.83	-1.26	0.42	-2.63
1bni	TA6A	2.21	0.57	2.07	0.89	2.07	2.07	0.89
1bni	TA6G	1.09	0.25	1.4	0.45	1.4	1.4	0.45
1bni	TA6N	1.27	-0.23	0.67	0.08	-0.06	0.67	-1.22
1bni	TA6S	0.22	-0.51	0.13	-0.47	-0.96	0.13	-1.55
2lzm	TA59A	1.5	0.73	2.87	1.61	2.87	2.87	1.61
2lzm	TA59G	1.6	-0.26	1.87	0.62	1.87	1.87	0.62
2lzm	TA59N	1.1	-0.51	0.64	-0.61	-0.56	0.64	-1.81
2lzm	TA59S	0.2	-0.58	0.68	-0.57	-0.55	0.68	-1.8
VALIDATION SUBSET
Pdb	Mutant	DDG experimental (kcal/mol)	FoldX v1 (kcal/mol)	FoldX v4 (kcal/mol)	v4_0.5_0.5	v4_1_1	v4_0.5_1	v4_1_0.5
1aky	TA110H	2.13	-1.12	-1.12	-1.12	-1.12	-1.12	-1.12		1poh	SA46D	-1.24	-4.75	-4.78	-4.78	-3.69	-4.78	-3.69	-3.689
1aky	TA77H	0.9	1.47	1.47	1.47	1.47	1.47	1.47		1bni	TA6D	-0.11	-3.16	-1.68	-2.85	-1.68	-1.68	-2.85	-2.849
1ayf	TA54A	1.31	0.38	0.38	0.38	0.38	0.38	0.38		2lzm	SA38D	0.01	-3.44	-3.16	-3.16	-2.56	-3.16	-2.56	-2.559
1ayf	TA54S	-0.05	0.84	0.84	0.84	0.84	0.84	0.84		1bni	TA26D	0.04	-3.15	-1.79	-2.46	-1.79	-1.79	-2.46	-2.459
1azf	SA91T	-1	-0.85	-0.85	-0.85	-0.85	-0.85	-0.85		1bni	TA6E	0.27	-2.61	-1.13	-2.29	-1.13	-1.13	-2.29	-2.289
1azf	TA40S	0.3	1.07	1.07	1.07	1.07	1.07	1.07		2hpr	SA46D	-0.71	-3.31	-2.82	-2.82	-2.22	-2.82	-2.22	-2.219
1azf	SA91A	0.2	-0.63	-0.63	-0.63	-0.63	-0.63	-0.63		1poh	SA46N	-0.39	-1.29	-2.32	-2.32	-1.43	-2.32	-1.43	-1.429
1b7s	SA74V	-0.4	0.9	0.9	0.9	0.9	0.9	0.9		2lzm	TA59D	1.2	-2.01	0.04	-1.21	0.04	0.04	-1.21	-1.209
1bni	SA91A	2.26	2.57	2.57	2.57	2.57	2.57	2.57		2lzm	SA38N	0	-0.37	-0.68	-0.68	-0.68	-0.68	-0.68	-0.679
1bni	NA23A	2.27	0.51	0.51	0.51	0.51	0.51	0.51		1bni	TA26Q	1.72	-0.24	1.56	0.45	1.56	1.56	0.45	0.451
1bni	NA41D	2.54	0.69	0.69	0.69	0.69	0.69	0.69		1bni	TA6H	2.06	0.55	1.45	0.86	1.45	1.45	0.86	0.861
1bni	NA58A	2.27	0.72	0.72	0.72	0.72	0.72	0.72		1bni	TA26E	0.05	0.23	1.59	0.92	1.59	1.59	0.92	0.921
1bni	NA58D	-0.4	1.01	1.01	1.01	1.01	1.01	1.01		1bni	TA6Q	1.87	0.68	1.58	0.99	1.58	1.58	0.99	0.991
1bni	NA5A	1.83	0.18	0.18	0.18	0.18	0.18	0.18		1bpi	SA47A	1.6	0.79	0.79	0.79	1.38	0.79	1.38	1.381
1bni	NA77A	1.63	1.98	1.98	1.98	1.98	1.98	1.98		2lzm	SA38A	0.77	0.62	0.91	0.91	1.5	0.91	1.5	1.501
1bni	NA84A	1.94	2.5	2.5	2.5	2.5	2.5	2.5		1poh	SA46A	1.01	0.54	0.5	0.5	1.59	0.5	1.59	1.591
1bni	SA28A	-0.5	-0.17	-0.16	-0.16	-0.16	-0.16	-0.16		2aky	NA169D	2.15	0.13	0.72	0.72	1.6	0.72	1.6	1.601
1bni	SA28E	-0.5	-0.8	-0.79	-0.79	-0.79	-0.79	-0.79		1bni	TA26V	2.31	1.17	2.91	1.82	2.91	2.91	1.82	1.821
1bni	SA28G	0.47	0.4	0.42	0.42	0.42	0.42	0.42		1bvc	TA51A	1.41	1.05	2.93	1.97	2.93	2.93	1.97	1.971
1bni	SA57A	-0.15	-0.2	-0.2	-0.2	-0.2	-0.2	-0.2		2lzm	TA59V	1.5	1.29	3.35	2.1	3.35	3.35	2.1	2.101
1bni	SA85A	-0.08	-0.14	-0.14	-0.14	-0.14	-0.14	-0.14		1lyg	NA59T	-1.1	0.56	-0.24	0.95	0.98	-0.24	2.17	2.171
1bni	SA92A	2.89	0.06	0.06	0.06	0.06	0.06	0.06		1lyf	SA59T	-0.2	0.99	-0.06	1.09	1.08	-0.06	2.23	2.231
1bni	TA100G	2.8	0.25	0.25	0.25	0.25	0.25	0.25		2ci2	SI31G	0.49	0.68	1.78	1.78	2.97	1.78	2.97	2.971
1bni	TA105V	2.21	0.33	0.33	0.33	0.33	0.33	0.33		2ci2	SI31A	0.89	0.71	1.81	1.81	3	1.81	3	3.001
1bni	TA16A	0.38	-0.44	-0.44	-0.44	-0.44	-0.44	-0.44		1rn1	SB12A	1.08	1.77	3.05	3.05	4.83	3.05	4.83	4.831
1bni	TA16G	1.48	0.45	0.45	0.45	0.45	0.45	0.45
1bni	TA16R	-0.24	-1.15	-1.15	-1.15	-1.15	-1.15	-1.15
1bni	TA16S	1.66	0.35	0.35	0.35	0.35	0.35	0.35
1bni	TA26D	0.04	-3.15	-1.79	-2.46	-1.79	-1.79	-2.46
1bni	TA26E	0.05	0.23	1.59	0.92	1.59	1.59	0.92
1bni	TA26Q	1.72	-0.24	1.56	0.45	1.56	1.56	0.45
1bni	TA26V	2.31	1.17	2.91	1.82	2.91	2.91	1.82
1bni	TA6D	-0.11	-3.16	-1.68	-2.85	-1.68	-1.68	-2.85
1bni	TA6E	0.27	-2.61	-1.13	-2.29	-1.13	-1.13	-2.29
1bni	TA6H	2.06	0.55	1.45	0.86	1.45	1.45	0.86
1bni	TA6Q	1.87	0.68	1.58	0.99	1.58	1.58	0.99
1bni	TA79V	-0.24	0.39	0.39	0.39	0.39	0.39	0.39
1bni	TA99V	2.87	5.79	5.79	5.79	5.79	5.79	5.79
1bpi	NA24A	2.2	1.26	1.26	1.26	1.26	1.26	1.26
1bpi	NA44A	3.3	0.59	0.59	0.59	0.59	0.59	0.59
1bpi	SA47A	1.6	0.79	0.79	0.79	1.38	0.79	1.38
1bpi	TA11A	0	0.3	0.3	0.3	0.3	0.3	0.3
1bpi	TA32A	0.1	0.16	0.16	0.16	0.16	0.16	0.16
1bpi	TA54A	0.1	0.68	0.68	0.68	0.68	0.68	0.68
1bvc	SA117A	0.26	-0.18	-0.18	-0.18	-0.18	-0.18	-0.18
1bvc	TA51A	1.41	1.05	2.93	1.97	2.93	2.93	1.97
1bvc	TA67A	0.26	-0.54	-0.54	-0.54	-0.54	-0.54	-0.54
1c9o	NA11S	-0.22	-0.03	-0.03	-0.03	-0.03	-0.03	-0.03
1c9o	NA55K	0.03	-0.42	-0.42	-0.42	-0.42	-0.42	-0.42
1c9o	SA24D	-0.17	0.34	0.34	0.34	0.34	0.34	0.34
1c9o	TA31S	-0.1	1.19	1.19	1.19	1.19	1.19	1.19
1cun	SA201A	-0.15	0.02	0.02	0.02	0.02	0.02	0.02
1cun	SA201G	0.95	0.71	0.71	0.71	0.71	0.71	0.71
1ey0	TA22C	0.91	1.14	1.14	1.14	1.14	1.14	1.14
1ey0	TA41C	-0.64	-1.1	-1.1	-1.1	-1.1	-1.1	-1.1
1ey0	TA41S	1.05	0.04	0.04	0.04	0.04	0.04	0.04
1ey0	TA41V	-0.83	-1.98	-1.98	-1.98	-1.98	-1.98	-1.98
1ey0	TA44V	-0.1	0.09	0.09	0.09	0.09	0.09	0.09
1ey0	TA62S	2.1	1.56	1.56	1.56	1.56	1.56	1.56
1ey0	TA62V	0.125	0.42	0.42	0.42	0.42	0.42	0.42
1ey0	TA82S	0.71	0.13	0.13	0.13	0.13	0.13	0.13
1ey0	TA120C	1.67	1.26	1.26	1.26	1.26	1.26	1.26
1ey0	TA120S	0.59	0.57	0.57	0.57	0.57	0.57	0.57
1ey0	TA120V	1.76	0.02	0.02	0.02	0.02	0.02	0.02
1ey0	NA100A	5.2	1.16	1.16	1.16	1.16	1.16	1.16
1ey0	NA100G	4.98	3.16	3.16	3.16	3.16	3.16	3.16
1ey0	NA118A	1.88	0.44	0.44	0.44	0.44	0.44	0.44
1ey0	NA118D	2.34	2.51	2.51	2.51	2.51	2.51	2.51
1ey0	NA118G	1.61	1.41	1.41	1.41	1.41	1.41	1.41
1ey0	NA119A	1.03	-0.01	-0.01	-0.01	-0.01	-0.01	-0.01
1ey0	NA119G	0.97	-0.24	-0.24	-0.24	-0.24	-0.24	-0.24
1ey0	NA138A	0.97	1.92	1.92	1.92	1.92	1.92	1.92
1ey0	NA138G	-0.59	1.09	1.09	1.09	1.09	1.09	1.09
1ey0	NA68A	0.38	0.81	0.81	0.81	0.81	0.81	0.81
1ey0	NA68G	0.35	0.34	0.34	0.34	0.34	0.34	0.34
1ey0	SA128A	-0.7	-0.55	-0.55	-0.55	-0.55	-0.55	-0.55
1ey0	SA128F	1	-2.61	-2.61	-2.61	-2.61	-2.61	-2.61
1ey0	SA128G	1.52	0.95	0.95	0.95	0.95	0.95	0.95
1ey0	SA141A	0.27	0.11	0.11	0.11	0.11	0.11	0.11
1ey0	SA141G	0.82	0.43	0.43	0.43	0.43	0.43	0.43
1ey0	SA59A	-0.5	-0.29	-0.29	-0.29	-0.29	-0.29	-0.29
1ey0	SA59F	-0.56	-0.95	-0.95	-0.95	-0.95	-0.95	-0.95
1ey0	SA59G	1.03	0.91	0.91	0.91	0.91	0.91	0.91
1ey0	TA120A	1.08	0.74	0.74	0.74	0.74	0.74	0.74
1ey0	TA120G	1.87	2.09	2.09	2.09	2.09	2.09	2.09
1ey0	TA120I	1.54	0.19	0.19	0.19	0.19	0.19	0.19
1ey0	TA13A	0.73	0.52	0.52	0.52	0.52	0.52	0.52
1ey0	TA13C	1.2	0.41	0.41	0.41	0.41	0.41	0.41
1ey0	TA13G	1.16	1.06	1.06	1.06	1.06	1.06	1.06
1ey0	TA13I	0.05	-0.31	-0.31	-0.31	-0.31	-0.31	-0.31
1ey0	TA13S	0.35	0.48	0.48	0.48	0.48	0.48	0.48
1ey0	TA13V	0.26	-0.01	-0.01	-0.01	-0.01	-0.01	-0.01
1ey0	TA22A	1.69	1.8	1.8	1.8	1.8	1.8	1.8
1ey0	TA22G	2.54	3.32	3.32	3.32	3.32	3.32	3.32
1ey0	TA22I	0.61	0.37	0.37	0.37	0.37	0.37	0.37
1ey0	TA22S	0.74	1.17	1.17	1.17	1.17	1.17	1.17
1ey0	TA22V	0.87	0.32	0.32	0.32	0.32	0.32	0.32
1ey0	TA33A	1.52	1.32	1.32	1.32	1.32	1.32	1.32
1ey0	TA33C	1.04	0.47	0.47	0.47	0.47	0.47	0.47
1ey0	TA33G	2.62	1.94	1.94	1.94	1.94	1.94	1.94
1ey0	TA33I	-0.73	-0.67	-0.67	-0.67	-0.67	-0.67	-0.67
1ey0	TA33S	1.35	1.24	1.24	1.24	1.24	1.24	1.24
1ey0	TA33V	-0.4	-0.21	-0.21	-0.21	-0.21	-0.21	-0.21
1ey0	TA41A	-0.07	-0.31	-0.31	-0.31	-0.31	-0.31	-0.31
1ey0	TA41G	1.79	0.7	0.7	0.7	0.7	0.7	0.7
1ey0	TA41I	-0.7	1.16	1.16	1.16	1.16	1.16	1.16
1ey0	TA44A	0.23	0.92	0.92	0.92	0.92	0.92	0.92
1ey0	TA44C	0.04	1.02	1.02	1.02	1.02	1.02	1.02
1ey0	TA44G	0.37	1.44	1.44	1.44	1.44	1.44	1.44
1ey0	TA44I	0.56	0.1	0.1	0.1	0.1	0.1	0.1
1ey0	TA44S	-0.04	0.53	0.53	0.53	0.53	0.53	0.53
1ey0	TA62A	2.23	1.28	1.28	1.28	1.28	1.28	1.28
1ey0	TA62C	1.05	0.94	0.94	0.94	0.94	0.94	0.94
1ey0	TA62G	3.52	2.74	2.74	2.74	2.74	2.74	2.74
1ey0	TA62I	1.17	0.41	0.41	0.41	0.41	0.41	0.41
1ey0	TA82A	0.89	0.3	0.3	0.3	0.3	0.3	0.3
1ey0	TA82C	0.19	-0.17	-0.17	-0.17	-0.17	-0.17	-0.17
1ey0	TA82G	2.03	0.74	0.74	0.74	0.74	0.74	0.74
1ey0	TA82I	-0.51	-0.2	-0.2	-0.2	-0.2	-0.2	-0.2
1ey0	TA82V	-0.24	-0.26	-0.26	-0.26	-0.26	-0.26	-0.26
1fkj	TA21A	1.24	0.23	0.23	0.23	0.23	0.23	0.23
1fkj	TA21S	1.06	1.39	1.39	1.39	1.39	1.39	1.39
1fkj	TA21V	-0.56	-1.34	-1.34	-1.34	-1.34	-1.34	-1.34
1fkj	TA27A	1.71	2.52	2.52	2.52	2.52	2.52	2.52
1fkj	TA27S	1.07	1.52	1.52	1.52	1.52	1.52	1.52
1fkj	TA27V	-0.58	0.75	0.75	0.75	0.75	0.75	0.75
1fkj	TA75A	2.27	0.61	0.61	0.61	0.61	0.61	0.61
1fkj	TA75V	0.7	-1.35	-1.35	-1.35	-1.35	-1.35	-1.35
1fna	SA85A	-0.13	0.64	0.64	0.64	0.64	0.64	0.64
1ftg	NA97A	0.7	1.3	1.3	1.3	1.3	1.3	1.3
1ftg	SA110A	1.38	-0.29	-0.29	-0.29	-0.29	-0.29	-0.29
1ftg	SA71A	0.64	0.41	0.41	0.41	0.41	0.41	0.41
1ftg	TA122S	0.17	0.75	0.75	0.75	0.75	0.75	0.75
1g6n	SA128A	0.24	-0.27	-0.27	-0.27	-0.27	-0.27	-0.27
1hmk	TA29I	-3.55	-1.82	-1.82	-1.82	-1.82	-1.82	-1.82
1hmk	TA29V	-2.26	-1.89	-1.89	-1.89	-1.89	-1.89	-1.89
1hmk	TA33I	0.64	0.18	0.18	0.18	0.18	0.18	0.18
1hmk	TA38A	1.3	-0.38	-0.38	-0.38	-0.38	-0.38	-0.38
1hz6	NA14A	1.72	1.29	1.29	1.29	1.29	1.29	1.29
1hz6	NA44A	0.36	0.78	0.78	0.78	0.78	0.78	0.78
1hz6	NA9A	1.75	1.39	1.39	1.39	1.39	1.39	1.39
1hz6	SA16A	0.22	0.23	0.23	0.23	0.23	0.23	0.23
1hz6	SA31A	-0.34	0.67	0.67	0.67	0.67	0.67	0.67
1hz6	SA31G	0.78	1.2	1.2	1.2	1.2	1.2	1.2
1hz6	TA17A	1.17	0.29	0.29	0.29	0.29	0.29	0.29
1hz6	TA19A	1.01	0.22	0.22	0.22	0.22	0.22	0.22
1hz6	TA25A	1.1	1.2	1.2	1.2	1.2	1.2	1.2
1hz6	TA30A	1.17	0.48	0.48	0.48	0.48	0.48	0.48
1hz6	TA39G	0.23	0.2	0.2	0.2	0.2	0.2	0.2
1hz6	TA48A	1.25	0.63	0.63	0.63	0.63	0.63	0.63
1hz6	TA5A	1.76	0.65	0.65	0.65	0.65	0.65	0.65
1ifc	SA53C	-0.31	-0.37	-0.37	-0.37	-0.37	-0.37	-0.37
1iob	NA7D	-0.43	0.93	0.93	0.93	0.93	0.93	0.93
1iob	NA7G	2.6	1.22	1.22	1.22	1.22	1.22	1.22
1iob	TA9A	0.8	0.84	0.84	0.84	0.84	0.84	0.84
1iob	TA9G	2.6	1.12	1.12	1.12	1.12	1.12	1.12
1iob	TA9L	0.7	-0.77	-0.77	-0.77	-0.77	-0.77	-0.77
1iob	TA9Q	1.9	1.18	1.18	1.18	1.18	1.18	1.18
1kfw	NA197K	-0.82	-0.42	-0.42	-0.42	-0.42	-0.42	-0.42
1lni	NA39A	2.2	1.87	1.87	1.87	1.87	1.87	1.87
1lni	NA39D	1.5	3.57	3.57	3.57	3.57	3.57	3.57
1lni	NA39S	2.3	3.16	3.16	3.16	3.16	3.16	3.16
1lni	TA16V	-0.3	-0.01	-0.01	-0.01	-0.01	-0.01	-0.01
1lni	TA18V	1.4	0.46	0.46	0.46	0.46	0.46	0.46
1lni	TA56V	1.9	3.39	3.39	3.39	3.39	3.39	3.39
1lni	TA59V	1.7	-0.95	-0.95	-0.95	-0.95	-0.95	-0.95
1lni	TA5V	0	-0.07	-0.07	-0.07	-0.07	-0.07	-0.07
1lni	TA67V	0	-0.33	-0.33	-0.33	-0.33	-0.33	-0.33
1lni	TA72V	0.2	-0.67	-0.67	-0.67	-0.67	-0.67	-0.67
1lyf	SA59T	-0.2	0.99	-0.06	1.09	1.08	-0.06	2.23
1lyg	NA59T	-1.1	0.56	-0.24	0.95	0.98	-0.24	2.17
1lz1	NA118A	-0.19	0.32	0.32	0.32	0.32	0.32	0.32
1lz1	NA118G	-0.05	-0.46	-0.46	-0.46	-0.46	-0.46	-0.46
1mjc	TA68W	-0.7	-0.35	-0.35	-0.35	-0.35	-0.35	-0.35
1mx2	NA71F	0.7	1.53	1.53	1.53	1.53	1.53	1.53
1mx6	NA92F	-1.1	-1.23	-1.23	-1.23	-1.23	-1.23	-1.23
1pga	TA25P	2.8	1.91	1.91	1.91	1.91	1.91	1.91
1pga	TA2P	2.7	0.22	0.22	0.22	0.22	0.22	0.22
1pga	TA49A	0.86	0.43	0.43	0.43	0.43	0.43	0.43
1pga	TA51S	3.4	1.11	1.11	1.11	1.11	1.11	1.11
1pga	TA53A	0.51	0.45	0.45	0.45	0.45	0.45	0.45
1pga	TA53C	-0.78	0.11	0.11	0.11	0.11	0.11	0.11
1pga	TA53D	1	1.74	1.74	1.74	1.74	1.74	1.74
1pga	TA53E	0.08	0.05	0.05	0.05	0.05	0.05	0.05
1pga	TA53G	1.21	1.53	1.53	1.53	1.53	1.53	1.53
1pga	TA53H	-0.37	1.01	1.01	1.01	1.01	1.01	1.01
1pga	TA53I	0.04	-1.89	-1.89	-1.89	-1.89	-1.89	-1.89
1pga	TA53K	-0.35	-1.28	-1.28	-1.28	-1.28	-1.28	-1.28
1pga	TA53L	-0.45	-1.35	-1.35	-1.35	-1.35	-1.35	-1.35
1pga	TA53M	-0.9	-1.38	-1.38	-1.38	-1.38	-1.38	-1.38
1pga	TA53N	-0.52	0.01	0.01	0.01	0.01	0.01	0.01
1pga	TA53Q	-0.38	-0.41	-0.41	-0.41	-0.41	-0.41	-0.41
1pga	TA53R	-0.06	-2.05	-2.05	-2.05	-2.05	-2.05	-2.05
1pga	TA53S	-0.87	0.32	0.32	0.32	0.32	0.32	0.32
1pga	TA53V	0.6	-1.13	-1.13	-1.13	-1.13	-1.13	-1.13
1pin	NA26D	1.88	1.58	1.58	1.58	1.58	1.58	1.58
1pin	NA30A	0.47	2.19	2.19	2.19	2.19	2.19	2.19
1pin	NA30G	-0.53	0.57	0.57	0.57	0.57	0.57	0.57
1pin	SA16A	0.44	-0.33	-0.33	-0.33	-0.33	-0.33	-0.33
1pin	SA16G	0.92	-0.24	-0.24	-0.24	-0.24	-0.24	-0.24
1pin	SA18A	-0.03	0.14	0.14	0.14	0.14	0.14	0.14
1pin	SA18G	-0.02	-1.12	-1.12	-1.12	-1.12	-1.12	-1.12
1pin	SA19A	0.14	0.35	0.35	0.35	0.35	0.35	0.35
1pin	SA19G	-0.01	0.59	0.59	0.59	0.59	0.59	0.59
1pin	SA32A	0.26	-0.51	-0.51	-0.51	-0.51	-0.51	-0.51
1pin	SA32G	0.81	0.44	0.44	0.44	0.44	0.44	0.44
1pin	SA38A	-0.05	-0.11	-0.11	-0.11	-0.11	-0.11	-0.11
1pin	SA38G	0.08	0.51	0.51	0.51	0.51	0.51	0.51
1pin	TA29A	1.25	0.77	0.77	0.77	0.77	0.77	0.77
1pin	TA29G	1.99	2.12	2.12	2.12	2.12	2.12	2.12
1pin	TA29S	0.65	1.06	1.06	1.06	1.06	1.06	1.06
1poh	SA31A	0.4	0.47	0.47	0.47	0.47	0.47	0.47
1poh	SA46A	1.01	0.54	0.5	0.5	1.59	0.5	1.59
1poh	SA46D	-1.24	-4.75	-4.78	-4.78	-3.69	-4.78	-3.69
1poh	SA46N	-0.39	-1.29	-2.32	-2.32	-1.43	-2.32	-1.43
1qlp	SA330R	2.44	-0.03	-0.03	-0.03	-0.03	-0.03	-0.03
1qlp	SA381A	-1	-1.52	-1.52	-1.52	-1.52	-1.52	-1.52
1qlp	TA59A	-1	0.38	0.38	0.38	0.38	0.38	0.38
1qlp	TA68A	-1	1.56	1.56	1.56	1.56	1.56	1.56
1rg8	NA106G	-0.16	-0.14	-0.14	-0.14	-0.14	-0.14	-0.14
1rgg	NA39A	2.2	1.71	1.71	1.71	1.71	1.71	1.71
1rgg	NA39D	1.5	3.15	3.15	3.15	3.15	3.15	3.15
1rgg	NA39S	2.3	2.91	2.91	2.91	2.91	2.91	2.91
1rgg	TA16V	-0.3	0.36	0.36	0.36	0.36	0.36	0.36
1rgg	TA18V	1.4	-0.4	-0.4	-0.4	-0.4	-0.4	-0.4
1rgg	TA56V	1.9	2.16	2.16	2.16	2.16	2.16	2.16
1rgg	TA59V	1.7	-0.95	-0.95	-0.95	-0.95	-0.95	-0.95
1rgg	TA5V	0	-0.45	-0.45	-0.45	-0.45	-0.45	-0.45
1rgg	TA67V	0	-0.58	-0.58	-0.58	-0.58	-0.58	-0.58
1rgg	TA72V	0.2	-1.19	-1.19	-1.19	-1.19	-1.19	-1.19
1rgg	TA82V	1.7	3.49	3.49	3.49	3.49	3.49	3.49
1rn1	NB36A	0	0.75	0.75	0.75	0.75	0.75	0.75
1rn1	NB44A	1.74	2.06	2.06	2.06	2.06	2.06	2.06
1rn1	NB44D	1.59	1.89	1.89	1.89	1.89	1.89	1.89
1rn1	NB44S	1.63	3.05	3.05	3.05	3.05	3.05	3.05
1rn1	NB81A	2.91	1.04	1.04	1.04	1.04	1.04	1.04
1rn1	NB9A	0.71	0.61	0.61	0.61	0.61	0.61	0.61
1rn1	SB12A	1.08	1.77	3.05	3.05	4.83	3.05	4.83
1rn1	SB17A	-0.57	-0.54	-0.54	-0.54	-0.54	-0.54	-0.54
1rn1	SB64A	1.56	-0.34	-0.34	-0.34	-0.34	-0.34	-0.34
1shf	SA124A	0.71	0.53	0.53	0.53	0.53	0.53	0.53
1shf	SA124D	2.02	2.85	2.85	2.85	2.85	2.85	2.85
1shf	SA124F	1.9	4.16	4.16	4.16	4.16	4.16	4.16
1shf	SA124G	1.68	1.85	1.85	1.85	1.85	1.85	1.85
1shf	SA124H	1.25	3.53	3.53	3.53	3.53	3.53	3.53
1shf	SA124I	1.41	2.02	2.02	2.02	2.02	2.02	2.02
1shf	SA124K	-0.11	-1.48	-1.48	-1.48	-1.48	-1.48	-1.48
1shf	SA124L	0.37	-0.71	-0.71	-0.71	-0.71	-0.71	-0.71
1shf	SA124N	0.73	1.88	1.88	1.88	1.88	1.88	1.88
1shf	SA124R	0.18	-0.45	-0.45	-0.45	-0.45	-0.45	-0.45
1shf	SA124T	1.65	2.19	2.19	2.19	2.19	2.19	2.19
1shf	SA124V	1.1	1.65	1.65	1.65	1.65	1.65	1.65
1shf	TA127A	2.59	1.06	1.06	1.06	1.06	1.06	1.06
1sup	NA218S	-1.07	0.88	0.88	0.88	0.88	0.88	0.88
1sup	NA76D	-0.45	-0.39	-0.39	-0.39	-0.39	-0.39	-0.39
1ten	SA875A	0.27	-0.25	-0.25	-0.25	-0.25	-0.25	-0.25
1ten	SA882A	2.58	1.28	1.28	1.28	1.28	1.28	1.28
1ten	TA867S	1.26	1.77	1.77	1.77	1.77	1.77	1.77
1tyv	TA235I	0.53	-0.67	-0.67	-0.67	-0.67	-0.67	-0.67
2afg	NA106G	-0.38	-0.52	-0.52	-0.52	-0.52	-0.52	-0.52
2aky	NA169D	2.15	0.13	0.72	0.72	1.6	0.72	1.6
2aky	TA77H	2.15	-0.2	-0.2	-0.2	-0.2	-0.2	-0.2
2ci2	NI75A	0.93	0.12	0.12	0.12	0.12	0.12	0.12
2ci2	NI75D	1.28	1.54	1.56	1.56	1.56	1.56	1.56
2ci2	SI31A	0.89	0.71	1.81	1.81	3	1.81	3
2ci2	SI31G	0.49	0.68	1.78	1.78	2.97	1.78	2.97
2ci2	TI22A	0.85	0.07	0.07	0.07	0.07	0.07	0.07
2ci2	TI22G	1.07	0.67	0.67	0.67	0.67	0.67	0.67
2ci2	TI22V	0.32	0.18	0.18	0.18	0.18	0.18	0.18
2ci2	TI55A	0.59	0.49	0.49	0.49	0.49	0.49	0.49
2ci2	TI55S	0.02	0.79	0.79	0.79	0.79	0.79	0.79
2ci2	TI55V	0.76	-0.17	-0.17	-0.17	-0.17	-0.17	-0.17
2ci2	TI58A	0.69	-0.11	-0.11	-0.11	-0.11	-0.11	-0.11
2ci2	TI58D	0	-0.21	-0.21	-0.21	-0.21	-0.21	-0.21
2hpr	SA46D	-0.71	-3.31	-2.82	-2.82	-2.22	-2.82	-2.22
2ifb	SA53C	-0.58	-1.81	-1.81	-1.81	-1.81	-1.81	-1.81
2imm	NA90Q	-1.05	6	6	6	6	6	6
2imm	TA69S	-0.29	0.36	0.36	0.36	0.36	0.36	0.36
2lzm	NA101A	1.5	1.98	1.98	1.98	1.98	1.98	1.98
2lzm	TA152A	1.5	0.15	0.15	0.15	0.15	0.15	0.15
2lzm	TA157A	0.5	1.94	1.94	1.94	1.94	1.94	1.94
2lzm	SA44A	-0.39	0.38	0.38	0.38	0.38	0.38	0.38
2lzm	TA152C	0.5	0.31	0.31	0.31	0.31	0.31	0.31
2lzm	TA157C	1.3	1.93	1.93	1.93	1.93	1.93	1.93
2lzm	NA116D	-0.6	-0.23	-0.23	-0.23	-0.23	-0.23	-0.23
2lzm	NA144D	-0.4	-2.43	-2.43	-2.43	-2.43	-2.43	-2.43
2lzm	TA157D	1.1	1.77	1.77	1.77	1.77	1.77	1.77
2lzm	TA115E	-0.3	-0.22	-0.22	-0.22	-0.22	-0.22	-0.22
2lzm	NA144E	-0.5	-1.78	-1.78	-1.78	-1.78	-1.78	-1.78
2lzm	TA157E	0.8	2.05	2.05	2.05	2.05	2.05	2.05
2lzm	SA44E	0	0.09	0.09	0.09	0.09	0.09	0.09
2lzm	TA157F	2.4	1.19	1.19	1.19	1.19	1.19	1.19
2lzm	SA44F	-0.1	0	0	0	0	0	0
2lzm	TA157G	1.1	2.2	2.2	2.2	2.2	2.2	2.2
2lzm	SA44G	0.5	0.63	0.63	0.63	0.63	0.63	0.63
2lzm	NA55G	0.6	-1.05	-1.05	-1.05	-1.05	-1.05	-1.05
2lzm	TA157H	2.1	1.37	1.37	1.37	1.37	1.37	1.37
2lzm	TA152I	0.4	-1.45	-1.45	-1.45	-1.45	-1.45	-1.45
2lzm	TA157I	1.5	1.23	1.23	1.23	1.23	1.23	1.23
2lzm	SA44I	-0.3	-0.06	-0.06	-0.06	-0.06	-0.06	-0.06
2lzm	SA44K	-0.2	-0.1	-0.1	-0.1	-0.1	-0.1	-0.1
2lzm	TA157L	1.7	1.78	1.78	1.78	1.78	1.78	1.78
2lzm	SA44L	-0.4	-0.08	-0.08	-0.08	-0.08	-0.08	-0.08
2lzm	TA109N	-0.1	0.15	0.15	0.15	0.15	0.15	0.15
2lzm	NA132F	-1.3	0.71	0.71	0.71	0.71	0.71	0.71
2lzm	NA132I	-1.2	0.8	0.8	0.8	0.8	0.8	0.8
2lzm	NA132M	-1.5	-0.14	-0.14	-0.14	-0.14	-0.14	-0.14
2lzm	NA144H	-0.3	-0.64	-0.64	-0.64	-0.64	-0.64	-0.64
2lzm	TA157N	1.2	1.21	1.21	1.21	1.21	1.21	1.21
2lzm	NA163D	0.21	-0.11	-0.11	-0.11	-0.11	-0.11	-0.11
2lzm	SA38N	0	-0.37	-0.68	-0.68	-0.68	-0.68	-0.68
2lzm	NA40A	-0.32	-0.54	-0.54	-0.54	-0.54	-0.54	-0.54
2lzm	NA40D	-0.44	-0.96	-0.96	-0.96	-0.96	-0.96	-0.96
2lzm	SA44N	0.1	-0.23	-0.23	-0.23	-0.23	-0.23	-0.23
2lzm	NA68A	-0.05	0.01	0.01	0.01	0.01	0.01	0.01
2lzm	SA44P	3	3.51	3.51	3.51	3.51	3.51	3.51
2lzm	TA157R	-0.3	0.73	0.73	0.73	0.73	0.73	0.73
2lzm	SA44R	-0.2	0.19	0.19	0.19	0.19	0.19	0.19
2lzm	SA117I	-1.7	-1.06	-1.06	-1.06	-1.06	-1.06	-1.06
2lzm	SA117V	-2	-0.57	-0.57	-0.57	-0.57	-0.57	-0.57
2lzm	TA152S	2.3	1.22	1.22	1.22	1.22	1.22	1.22
2lzm	TA157S	0.7	0.19	0.19	0.19	0.19	0.19	0.19
2lzm	SA38A	0.77	0.62	0.91	0.91	1.5	0.91	1.5
2lzm	SA38D	0.01	-3.44	-3.16	-3.16	-2.56	-3.16	-2.56
2lzm	SA90H	1.09	0.15	0.15	0.15	0.15	0.15	0.15
2lzm	TA109D	-0.6	-1.47	-1.47	-1.47	-1.47	-1.47	-1.47
2lzm	TA151S	-0.39	0.04	0.04	0.04	0.04	0.04	0.04
2lzm	TA26S	-0.57	1.16	1.16	1.16	1.16	1.16	1.16
2lzm	SA44T	0	0.59	0.59	0.59	0.59	0.59	0.59
2lzm	TA59D	1.2	-2.01	0.04	-1.21	0.04	0.04	-1.21
2lzm	TA59V	1.5	1.29	3.35	2.1	3.35	3.35	2.1
2lzm	TA152V	-0.2	-1.35	-1.35	-1.35	-1.35	-1.35	-1.35
2lzm	TA157V	1.2	1.35	1.35	1.35	1.35	1.35	1.35
2lzm	SA44V	-0.1	0.43	0.43	0.43	0.43	0.43	0.43
2nvh	NA7D	-0.09	0.26	0.26	0.26	0.26	0.26	0.26
2nvh	NA7G	1.91	0.82	0.82	0.82	0.82	0.82	0.82
2nvh	TA9A	1.45	0.62	0.62	0.62	0.62	0.62	0.62
2nvh	TA9G	2.91	1.3	1.3	1.3	1.3	1.3	1.3
2nvh	TA9L	1.9	-1.73	-1.73	-1.73	-1.73	-1.73	-1.73
2nvh	TA9Q	2.53	1.14	1.14	1.14	1.14	1.14	1.14
2ocj	NA239Y	-1.49	-2.1	-2.1	-2.1	-2.1	-2.1	-2.1
2ocj	NA268D	-1.21	1.72	1.72	1.72	1.72	1.72	1.72
2ocj	SA260P	0.32	-1.65	-1.65	-1.65	-1.65	-1.65	-1.65
2ocj	TA123A	0.13	0.33	0.33	0.33	0.33	0.33	0.33
2ocj	TA150P	0.08	-0.68	-0.68	-0.68	-0.68	-0.68	-0.68
2rn2	SA68A	0.01	0.61	0.61	0.61	0.61	0.61	0.61
2rn2	SA68G	2.18	2.22	2.22	2.22	2.22	2.22	2.22
2rn2	SA68L	0.91	-1.26	-1.26	-1.26	-1.26	-1.26	-1.26
2rn2	SA68T	-0.04	1.18	1.18	1.18	1.18	1.18	1.18
2rn2	SA68V	-0.99	-0.79	-0.79	-0.79	-0.79	-0.79	-0.79
2trx	TA66L	1.18	0.01	0.01	0.01	0.01	0.01	0.01
2trx	TA77V	0.72	0.15	0.15	0.15	0.15	0.15	0.15
3d2a	SA163P	0.25	-1.87	-1.87	-1.87	-1.87	-1.87	-1.87
3mbp	TA345I	-0.43	-0.1	-0.1	-0.1	-0.1	-0.1	-0.1
4lyz	NA103D	-0.24	0.09	0.09	0.09	0.09	0.09	0.09
4lyz	NA19K	1.06	-0.38	-0.38	-0.38	-0.38	-0.38	-0.38
4lyz	NA46D	0.44	1.3	1.3	1.3	1.3	1.3	1.3
4lyz	NA77H	0.38	0.5	0.5	0.5	0.5	0.5	0.5
4lyz	SA91A	0.15	-1.31	-1.31	-1.31	-1.31	-1.31	-1.31
4lyz	SA91D	2.31	3.62	3.62	3.62	3.62	3.62	3.62
4lyz	SA91T	-0.99	0.24	0.24	0.24	0.24	0.24	0.24
4lyz	SA91V	0.08	-2.15	-2.15	-2.15	-2.15	-2.15	-2.15
4lyz	TA40I	2.2	2.46	2.46	2.46	2.46	2.46	2.46
4lyz	TA40S	0.27	-0.36	-0.36	-0.36	-0.36	-0.36	-0.36
5pti	NA43G	5.7	2.02	2.02	2.02	2.02	2.02	2.02
5pti	NA44G	4.7	0.67	0.67	0.67	0.67	0.67	0.67
			0.508508	0.527693	0.514408	0.518197	0.527693	0.502515
